# Supplementary material for: Improved species assignments across the entire Anopheles genus using targeted sequencing
Source: Front Genet. 2024 Sep 19;15:1456644. doi: 10.3389/fgene.2024.1456644 (PMC11446804; doi:10.3389/fgene.2024.1456644)
Supplement: Supplementary file 2 [file Table4.csv]

sample_id	accession
AYDI_003_B2	PQ153993
AYDI_003_B4	PQ153994
AYDI_003_C2	PQ153995
AYDI_003_C4	PQ153996
AYDI_003_D1	PQ153997
AYDI_003_F2	PQ153998
AYDI_003_F3	PQ153999
AYDI_003_G1	PQ154000
AYDI_003_H1	PQ154001
AYDI_044_A11	PQ154002
AYDI_044_A9	PQ154003
AYDI_044_B4	PQ154004
AYDI_044_C11	PQ154005
AYDI_044_C3	PQ154006
AYDI_044_C4	PQ154007
AYDI_044_D10	PQ154008
AYDI_044_D11	PQ154009
AYDI_044_D3	PQ154010
AYDI_044_D4	PQ154011
AYDI_044_E10	PQ154012
AYDI_044_E11	PQ154013
AYDI_044_E3	PQ154014
AYDI_044_E4	PQ154015
AYDI_044_E9	PQ154016
AYDI_044_F11	PQ154017
AYDI_044_F3	PQ154018
AYDI_044_F4	PQ154019
AYDI_044_G11	PQ154020
AYDI_044_G4	PQ154021
AYDI_044_H11	PQ154022
AYDI_044_H7	PQ154023
AYDI_045_A11	PQ154024
AYDI_045_A12	PQ154025
AYDI_045_A1	PQ154026
AYDI_045_A5	PQ154027
AYDI_045_A9	PQ154028
AYDI_045_B10	PQ154029
AYDI_045_B11	PQ154030
AYDI_045_B2	PQ154031
AYDI_045_B6	PQ154032
AYDI_045_B8	PQ154033
AYDI_045_B9	PQ154034
AYDI_045_C10	PQ154035
AYDI_045_C11	PQ154036
AYDI_045_C1	PQ154037
AYDI_045_C2	PQ154038
AYDI_045_C3	PQ154039
AYDI_045_C5	PQ154040
AYDI_045_C6	PQ154041
AYDI_045_C8	PQ154042
AYDI_045_C9	PQ154043
AYDI_045_D11	PQ154044
AYDI_045_D12	PQ154045
AYDI_045_D1	PQ154046
AYDI_045_D2	PQ154047
AYDI_045_D3	PQ154048
AYDI_045_D4	PQ154049
AYDI_045_D5	PQ154050
AYDI_045_D6	PQ154051
AYDI_045_D7	PQ154052
AYDI_045_D9	PQ154053
AYDI_045_E10	PQ154054
AYDI_045_E11	PQ154055
AYDI_045_E2	PQ154056
AYDI_045_E3	PQ154057
AYDI_045_E4	PQ154058
AYDI_045_E5	PQ154059
AYDI_045_E6	PQ154060
AYDI_045_E9	PQ154061
AYDI_045_F10	PQ154062
AYDI_045_F11	PQ154063
AYDI_045_F3	PQ154064
AYDI_045_F4	PQ154065
AYDI_045_F5	PQ154066
AYDI_045_F8	PQ154067
AYDI_045_G11	PQ154068
AYDI_045_G12	PQ154069
AYDI_045_G5	PQ154070
AYDI_045_G6	PQ154071
AYDI_045_H10	PQ154072
AYDI_045_H11	PQ154073
AYDI_045_H4	PQ154074
AYDI_045_H5	PQ154075
AYDI_045_H7	PQ154076
AYDI_045_H8	PQ154077
AYDI_046_A10	PQ154078
AYDI_046_D4	PQ154079
AYDI_046_D5	PQ154080
AYDI_046_E7	PQ154081
AYDI_046_H9	PQ154082
AYDI_047_A12	PQ154083
AYDI_047_A5	PQ154084
AYDI_047_A7	PQ154085
AYDI_047_B6	PQ154086
AYDI_047_C12	PQ154087
AYDI_047_C5	PQ154088
AYDI_047_D12	PQ154089
AYDI_047_D5	PQ154090
AYDI_047_E4	PQ154091
AYDI_047_E6	PQ154092
AYDI_047_E8	PQ154093
AYDI_047_F5	PQ154094
AYDI_047_F6	PQ154095
AYDI_047_F7	PQ154096
AYDI_047_G10	PQ154097
AYDI_047_G11	PQ154098
AYDI_047_G12	PQ154099
AYDI_047_G5	PQ154100
AYDI_047_G6	PQ154101
AYDI_047_H10	PQ154102
AYDI_047_H4	PQ154103
AYDI_047_H5	PQ154104
AYDI_047_H6	PQ154105
AYDI_048_G8	PQ154106
AYDI_054_H2	PQ154107
AYDI_501_A2	PQ154108
AYDI_501_A5	PQ154109
AYDI_501_B1	PQ154110
AYDI_501_B9	PQ154111
AYDI_501_C1	PQ154112
AYDI_501_H2	PQ154113
AYDI_510_A6	PQ154114
GOTZ_002_A4	PQ154115
GOTZ_002_D1	PQ154116
GOTZ_005_A12	PQ154117
GOTZ_005_A9	PQ154118
GOTZ_005_B9	PQ154119
GOTZ_005_C9	PQ154120
GOTZ_005_D12	PQ154121
GOTZ_005_D9	PQ154122
GOTZ_005_G12	PQ154123
GOTZ_005_H10	PQ154124
GOTZ_005_H6	PQ154125
GOTZ_006_C8	PQ154126
GOTZ_006_E2	PQ154127
GOTZ_006_F11	PQ154128
GOTZ_006_F9	PQ154129
GOTZ_006_H8	PQ154130
GOTZ_007_A8	PQ154131
GOTZ_007_B10	PQ154132
GOTZ_007_B8	PQ154133
GOTZ_007_C10	PQ154134
GOTZ_007_C8	PQ154135
GOTZ_007_C9	PQ154136
GOTZ_007_D10	PQ154137
GOTZ_007_D9	PQ154138
GOTZ_007_E10	PQ154139
GOTZ_007_E8	PQ154140
GOTZ_007_F10	PQ154141
BEAM_001_B7	PQ154142
BEAM_001_H11	PQ154143
BEAM_001_H4	PQ154144
BEAM_002_A5	PQ154145
BEAM_002_B11	PQ154146
BEAM_002_B7	PQ154147
BEAM_002_D11	PQ154148
BEAM_002_G4	PQ154149
BEAM_003_A10	PQ154150
BEAM_003_A9	PQ154151
BEAM_003_C3	PQ154152
BEAM_003_D8	PQ154153
BEAM_003_F11	PQ154154
BEAM_003_F2	PQ154155
BEAM_003_F8	PQ154156
BEAM_003_H4	PQ154157
BEAM_005_A1	PQ154158
BEAM_005_B2	PQ154159
BEAM_007_H6	PQ154160
GOTZ_007_F8	PQ154161
GOTZ_007_G8	PQ154162
GOTZ_007_G9	PQ154163
GOTZ_007_H4	PQ154164
GOTZ_007_H7	PQ154165
GOTZ_007_H8	PQ154166
GOTZ_007_H9	PQ154167
GOTZ_008_A8	PQ154168
GOTZ_008_B5	PQ154169
GOTZ_008_B6	PQ154170
GOTZ_008_C6	PQ154171
GOTZ_008_F4	PQ154172
GOTZ_008_F5	PQ154173
GOTZ_008_G12	PQ154174
GOTZ_008_H4	PQ154175
GOTZ_008_H5	PQ154176
KAJO_013_A9	PQ154177
KAJO_013_D8	PQ154178
KAJO_015_F9	PQ154179
KAJO_025_C8	PQ154180
KAJO_030_C3	PQ154181
KAJO_034_A1.1	PQ154182
KAJO_034_A1.2	PQ154183
KAJO_034_D6.1	PQ154184
KAJO_034_D6.2	PQ154185
KAJO_034_F5.1	PQ154186
KAJO_034_F5.2	PQ154187
KAJO_034_H10	PQ154188
KAJO_035_C8	PQ154189
KAJO_035_H7	PQ154190
KAJO_037_E12	PQ154191
KIMA_002_F6.1	PQ154192
KIMA_005_F9.1	PQ154193
OKFR_001_A11	PQ154194
OKFR_001_C2	PQ154195
OKFR_001_E5	PQ154196
OKFR_001_E8	PQ154197
OKFR_001_F9	PQ154198
OKFR_002_A10	PQ154199
OKFR_002_A11	PQ154200
OKFR_002_A5	PQ154201
OKFR_002_A7	PQ154202
OKFR_002_C2	PQ154203
OKFR_002_C4	PQ154204
OKFR_002_C6	PQ154205
OKFR_002_C7	PQ154206
OKFR_002_C8	PQ154207
AYDI_056_A1	PQ154208
AYDI_056_A6	PQ154209
AYDI_056_A7	PQ154210
AYDI_056_A8	PQ154211
AYDI_056_A9	PQ154212
AYDI_056_B1	PQ154213
AYDI_056_B4	PQ154214
AYDI_056_B5	PQ154215
AYDI_056_B7	PQ154216
AYDI_056_B8	PQ154217
AYDI_056_C2	PQ154218
AYDI_056_C5	PQ154219
AYDI_056_C6	PQ154220
AYDI_056_C7	PQ154221
AYDI_056_D1	PQ154222
AYDI_056_D2	PQ154223
AYDI_056_D6	PQ154224
AYDI_056_D7	PQ154225
AYDI_056_D8	PQ154226
AYDI_056_E1	PQ154227
AYDI_056_E5	PQ154228
AYDI_056_E6	PQ154229
AYDI_056_E7	PQ154230
AYDI_056_F5	PQ154231
AYDI_056_F6	PQ154232
AYDI_056_G1	PQ154233
AYDI_056_G3	PQ154234
AYDI_056_G4	PQ154235
AYDI_056_G5	PQ154236
AYDI_056_G8	PQ154237
AYDI_056_H1	PQ154238
AYDI_056_H3	PQ154239
AYDI_058_A8	PQ154240
AYDI_058_G6	PQ154241
AYDI_058_G7	PQ154242
AYDI_063_C11	PQ154243
AYDI_063_C3	PQ154244
AYDI_063_D3	PQ154245
AYDI_065_D11	PQ154246
AYDI_069_A10	PQ154247
AYDI_069_A11	PQ154248
AYDI_069_A2	PQ154249
AYDI_069_A3	PQ154250
AYDI_069_A7	PQ154251
AYDI_069_A8	PQ154252
AYDI_069_A9	PQ154253
AYDI_069_B10	PQ154254
AYDI_069_B11	PQ154255
AYDI_069_B2	PQ154256
AYDI_069_B7	PQ154257
AYDI_069_B8	PQ154258
AYDI_069_B9	PQ154259
AYDI_069_C10	PQ154260
AYDI_069_C1	PQ154261
AYDI_069_C3	PQ154262
AYDI_069_C7	PQ154263
AYDI_069_D1	PQ154264
AYDI_069_D3	PQ154265
AYDI_069_D6	PQ154266
AYDI_069_E11	PQ154267
AYDI_069_E3	PQ154268
AYDI_069_E6	PQ154269
AYDI_069_F3	PQ154270
AYDI_069_G3	PQ154271
AYDI_069_H11	PQ154272
AYDI_069_H1	PQ154273
AYDI_070_A5	PQ154274
AYDI_070_B3	PQ154275
AYDI_071_B2	PQ154276
AYDI_071_C2	PQ154277
BEAM_004_A1	PQ154278
BEAM_004_D2	PQ154279
BEAM_006_A8	PQ154280
BEAM_006_B7	PQ154281
BEAM_007_D12	PQ154282
BEAM_008_A10	PQ154283
BEAM_008_B7	PQ154284
AYDI_045_G10	PQ154285
AYDI_047_E7	PQ154286
AYDI_054_F2	PQ154287
AYDI_071_D2	PQ154288
AYDI_071_E2	PQ154289
AYDI_073_C10	PQ154290
AYDI_073_C11	PQ154291
AYDI_073_F12	PQ154292
AYDI_073_G11	PQ154293
AYDI_074_A3	PQ154294
AYDI_074_A7	PQ154295
AYDI_074_B3	PQ154296
AYDI_074_B7	PQ154297
AYDI_074_C3	PQ154298
AYDI_074_C6	PQ154299
AYDI_074_C7	PQ154300
AYDI_074_D3	PQ154301
AYDI_074_D6	PQ154302
AYDI_074_D7	PQ154303
AYDI_074_E3	PQ154304
AYDI_074_E6	PQ154305
AYDI_074_F2	PQ154306
AYDI_074_F3	PQ154307
AYDI_074_G2	PQ154308
AYDI_074_G6	PQ154309
AYDI_074_H2	PQ154310
AYDI_074_H6	PQ154311
GOTZ_008_G8	PQ154312
KIMA_002_F6.2	PQ154313
KIMA_005_F9.2	PQ154314
NIEL_001_A2	PQ154315
NIEL_001_A5	PQ154316
NIEL_001_A6	PQ154317
NIEL_001_A8	PQ154318
NIEL_001_B4	PQ154319
NIEL_001_B5	PQ154320
NIEL_001_B6	PQ154321
NIEL_001_B8	PQ154322
NIEL_001_C6	PQ154323
NIEL_001_D6	PQ154324
NIEL_001_D7	PQ154325
NIEL_059_G9	PQ154326
OKFR_001_E10	PQ154327
OKFR_001_E12	PQ154328
OKFR_001_E3	PQ154329
OKFR_002_A6	PQ154330
OKFR_002_A8	PQ154331
AYDI_077_B11	PQ154332
AYDI_077_D12	PQ154333
AYDI_077_D9	PQ154334
AYDI_077_E12	PQ154335
AYDI_079_E6	PQ154336
AYDI_079_G7	PQ154337
AYDI_082_A4	PQ154338
AYDI_082_B4	PQ154339
AYDI_082_C4	PQ154340
AYDI_083_B12	PQ154341
AYDI_083_C12	PQ154342
AYDI_083_F8	PQ154343
AYDI_086_B9	PQ154344
AYDI_086_C8	PQ154345
AYDI_086_F9	PQ154346
AYDI_086_G8	PQ154347
AYDI_089_A4	PQ154348
AYDI_089_C11	PQ154349
AYDI_089_D2	PQ154350
AYDI_091_A9	PQ154351
CHVI_001_A1	PQ154352
CHVI_001_A2	PQ154353
CHVI_001_A7	PQ154354
CHVI_001_B1	PQ154355
CHVI_001_B2	PQ154356
CHVI_001_B5	PQ154357
CHVI_001_B6	PQ154358
CHVI_001_C1	PQ154359
CHVI_001_C2	PQ154360
CHVI_001_C5	PQ154361
CHVI_001_C6	PQ154362
CHVI_001_D12	PQ154363
CHVI_001_D1	PQ154364
CHVI_001_D2	PQ154365
CHVI_001_E12	PQ154366
CHVI_001_E1	PQ154367
CHVI_001_E2	PQ154368
CHVI_001_E6	PQ154369
CHVI_001_F10	PQ154370
CHVI_001_F11	PQ154371
CHVI_001_F1	PQ154372
CHVI_001_F2	PQ154373
CHVI_001_F3	PQ154374
CHVI_001_F4	PQ154375
CHVI_001_F6	PQ154376
CHVI_001_G10	PQ154377
CHVI_001_G11	PQ154378
CHVI_001_G1	PQ154379
CHVI_001_G2	PQ154380
CHVI_001_G3	PQ154381
CHVI_001_G6	PQ154382
CHVI_001_H1	PQ154383
CHVI_001_H3	PQ154384
CHVI_001_H4	PQ154385
CHVI_001_H5	PQ154386
CHVI_001_H6	PQ154387
CHVI_002_F2	PQ154388
CHVI_002_F3	PQ154389
CHVI_002_F4	PQ154390
CHVI_004_C10	PQ154391
CHVI_004_G10	PQ154392
CHVI_005_A8	PQ154393
CHVI_005_G9	PQ154394
CHVI_006_A5	PQ154395
CHVI_006_B5	PQ154396
CHVI_006_C4	PQ154397
CHVI_006_D6	PQ154398
CHVI_006_E5	PQ154399
CHVI_006_F3	PQ154400
CHVI_007_A11	PQ154401
CHVI_007_A2	PQ154402
CHVI_007_A6	PQ154403
CHVI_007_B12	PQ154404
CHVI_007_B6	PQ154405
CHVI_007_C1	PQ154406
CHVI_007_D11	PQ154407
CHVI_007_D3	PQ154408
CHVI_007_E11	PQ154409
CHVI_007_H3	PQ154410
CHVI_008_A11	PQ154411
CHVI_008_B10	PQ154412
CHVI_008_D11	PQ154413
CHVI_008_E3	PQ154414
CHVI_008_F7	PQ154415
CHVI_008_G1	PQ154416
CHVI_008_G7	PQ154417
CHVI_008_H9	PQ154418
CHVI_009_G3	PQ154419
CHVI_011_B9	PQ154420
CHVI_011_E12	PQ154421
CHVI_012_A1	PQ154422
CHVI_012_B2	PQ154423
CHVI_012_C5	PQ154424
CHVI_012_D5	PQ154425
CHVI_012_E3	PQ154426
CHVI_012_F5	PQ154427
CHVI_012_G5	PQ154428
CHVI_013_A3	PQ154429
CHVI_013_B3	PQ154430
CHVI_013_C4	PQ154431
CHVI_014_D10	PQ154432
CHVI_014_H10	PQ154433
CHVI_014_H11	PQ154434
CHVI_015_E10	PQ154435
CHVI_015_E11	PQ154436
CHVI_015_E7	PQ154437
CHVI_015_E8	PQ154438
CHVI_015_F10	PQ154439
CHVI_016_A12	PQ154440
CHVI_016_B7	PQ154441
CHVI_016_D7	PQ154442
CHVI_016_G11	PQ154443
CHVI_017_A8	PQ154444
CHVI_017_B2	PQ154445
CHVI_017_C12	PQ154446
CHVI_017_C1	PQ154447
CHVI_017_C2	PQ154448
CHVI_017_G11	PQ154449
CHVI_017_H11	PQ154450
CHVI_018_A7	PQ154451
CHVI_018_B11	PQ154452
CHVI_018_F10	PQ154453
CHVI_018_F3	PQ154454
CHVI_018_H8	PQ154455
CHVI_019_A6	PQ154456
CHVI_019_C12	PQ154457
CHVI_019_H5	PQ154458
CHVI_020_D10	PQ154459
CHVI_020_D8	PQ154460
AYDI_045_H2	PQ187545
AYDI_045_H3	PQ187546
AYDI_045_H9	PQ187547
AYDI_046_E8	PQ187548
AYDI_047_D8	PQ187549
AYDI_054_A3	PQ187550
AYDI_056_A3	PQ187551
AYDI_056_B3	PQ187552
AYDI_056_B9	PQ187553
AYDI_056_C3	PQ187554
AYDI_056_E3	PQ187555
AYDI_058_H6	PQ187556
AYDI_086_A11	PQ187557
AYDI_086_D11	PQ187558
AYDI_086_E8	PQ187559
AYDI_086_F8	PQ187560
AYDI_095_D8	PQ187561
AYDI_086_C9	PQ187562
AYDI_086_D9	PQ187563
AYDI_086_E10	PQ187564
AYDI_086_F7	PQ187565
AYDI_146_A1	PQ187566
AYDI_146_A4	PQ187567
AYDI_146_B1	PQ187568
AYDI_146_B4	PQ187569
AYDI_146_C1	PQ187570
AYDI_146_C4	PQ187571
AYDI_146_D1	PQ187572
AYDI_146_D4	PQ187573
AYDI_146_E1	PQ187574
AYDI_146_E4	PQ187575
AYDI_146_F4	PQ187576
AYDI_146_G1	PQ187577
AYDI_146_G4	PQ187578
AYDI_146_H1	PQ187579
BEAM_002_C10	PQ187580
CHVI_009_E4	PQ187581
CHVI_009_F5	PQ187582
CHVI_010_G11	PQ187583
CHVI_011_G7	PQ187584
CHVI_012_D8	PQ187585
GOTZ_007_D12	PQ187586
GOTZ_007_F11	PQ187587
GOTZ_008_A3	PQ187588
GOTZ_008_B1	PQ187589
GOTZ_008_B3	PQ187590
GOTZ_008_E4	PQ187591
GOTZ_008_G2	PQ187592
GOTZ_019_B6	PQ187593
NIEL_078_B7	PQ187594
NIEL_078_F6	PQ187595
