# Supplementary material for: Improved species assignments across the entire Anopheles genus using targeted sequencing
Source: Front Genet. 2024 Sep 19;15:1456644. doi: 10.3389/fgene.2024.1456644 (PMC11446804; doi:10.3389/fgene.2024.1456644)
Supplement: Supplementary file 3 [file Table3.CSV]

SERIES	SPECIMEN_ID	RACK_OR_PLATE_ID	TUBE_OR_WELL_ID	PRESERVATIVE_SOLUTION	ORGANISM_PART	DATE_OF_COLLECTION	COUNTRY_OF_COLLECTION	COLLECTION_LOCATION	DECIMAL_LATITUDE	DECIMAL_LONGITUDE	ELEVATION	SAMPLING_LOCATION_SIZE	PREDICTED_SCIENTIFIC_NAME	SPECIMEN_IDENTITY_RISK	IDENTIFIED_HOW	LIFESTAGE	SEX	TIME_OF_COLLECTION	DURATION_OF_COLLECTION	COLLECTION_METHOD	OUTDOORS_INDOORS	DESCRIPTION_OF_COLLECTION_METHOD	PRESERVATION_APPROACH	BLOOD_MEAL	GRAVIDITY	HABITAT	DATE_OF_PRESERVATION	WHAT_3_WORDS	OTHER_ORGANISMS	BIOASSAYS	COLLECTOR_SAMPLE_ID	OTHER_INFORMATION	MISC_METADATA	DNA_EXTRACTION_DESCRIPTION	DNA_EXTRACT_VOLUME_PROVIDED	DNA_EXTRACT_CONCENTRATION	sample_id	irods_path	id_library_lims	id_study_lims	sanger_sample_id	run_id	lane_index	tag_index	plate_id	well_id	lims_plate_id	lims_well_id	sample_name
1	AYDI_056_A1	AYDI_056	A1	100%_ETHANOL	WHOLE_ORGANISM	19/11/2022	MADAGASCAR	TOLIARA | MENABE | MORONDAVA | MAROFIHITSA VILLAGE	-20.79998	44.02332	14.0	100m²	Anopheles sp	N	morphology	ADULT	FEMALE		PT15H	OTHER	OUTDOORS	mix half a kilo of sugar and brewer's yeas with two liters of water (changed every twenty-four hours) to attract mosquitoes and collect them every fifteen hours	Killed in chloroform, placed into well, held long term at RT	N	N	rural area	19/11/2022	MHT									AYDI_056_A1-ANOSPP14591236	/seq/48229/48229_1#193.cram	SQPP-24596-T:B1	6471	ANOSPP14591236	48229	1	193	p_48229_3	A1	SQPP-24596-T	B1	AYDI_056_A1
2	AYDI_056_B1	AYDI_056	B1	100%_ETHANOL	WHOLE_ORGANISM	22/11/2022	MADAGASCAR	TOLIARA | MENABE | MORONDAVA | BELO SUR MER VILLAGE	-20.79998	44.02332	14.0	100m²	Anopheles sp	N	morphology	ADULT	FEMALE		PT15H	OTHER	OUTDOORS	mix half a kilo of sugar and brewer's yeas with two liters of water (changed every twenty-four hours) to attract mosquitoes and collect them every fifteen hours	Killed in chloroform, placed into well, held long term at RT	Y	N	rural area	22/11/2022	BSM									AYDI_056_B1-ANOSPP14591237	/seq/48229/48229_1#194.cram	SQPP-24596-T:D1	6471	ANOSPP14591237	48229	1	194	p_48229_3	B1	SQPP-24596-T	D1	AYDI_056_B1
3	AYDI_056_C1	AYDI_056	C1	100%_ETHANOL	WHOLE_ORGANISM	22/11/2022	MADAGASCAR	TOLIARA | MENABE | MORONDAVA | BELO SUR MER VILLAGE	-20.79998	44.02332	14.0	100m²	Anopheles gambiae sl	N	morphology	ADULT	FEMALE		PT15H	OTHER	OUTDOORS	mix half a kilo of sugar and brewer's yeas with two liters of water (changed every twenty-four hours) to attract mosquitoes and collect them every fifteen hours	Killed in chloroform, placed into well, held long term at RT	N	N	rural area	22/11/2022	BSM									AYDI_056_C1-ANOSPP14591238	/seq/48229/48229_1#195.cram	SQPP-24596-T:F1	6471	ANOSPP14591238	48229	1	195	p_48229_3	C1	SQPP-24596-T	F1	AYDI_056_C1
4	AYDI_056_D1	AYDI_056	D1	100%_ETHANOL	WHOLE_ORGANISM	19/11/2022	MADAGASCAR	TOLIARA | MENABE | MORONDAVA | MAROFIHITSA VILLAGE	-20.79998	44.02332	14.0	100m²	Anopheles sp	N	morphology	ADULT	FEMALE		PT15H	OTHER	OUTDOORS	mix half a kilo of sugar and brewer's yeas with two liters of water (changed every twenty-four hours) to attract mosquitoes and collect them every fifteen hours	Killed in chloroform, placed into well, held long term at RT	N	N	rural area	19/11/2022	MHT									AYDI_056_D1-ANOSPP14591239	/seq/48229/48229_1#196.cram	SQPP-24596-T:H1	6471	ANOSPP14591239	48229	1	196	p_48229_3	D1	SQPP-24596-T	H1	AYDI_056_D1
5	AYDI_056_E1	AYDI_056	E1	100%_ETHANOL	WHOLE_ORGANISM	22/11/2022	MADAGASCAR	TOLIARA | MENABE | MORONDAVA | MAROFIHITSA VILLAGE	-20.79998	44.02332	14.0	100m²	Anopheles sp	N	morphology	ADULT	FEMALE		PT15H	OTHER	OUTDOORS	mix half a kilo of sugar and brewer's yeas with two liters of water (changed every twenty-four hours) to attract mosquitoes and collect them every fifteen hours	Killed in chloroform, placed into well, held long term at RT	Y	N	rural area	22/11/2022	MHT									AYDI_056_E1-ANOSPP14591240	/seq/48229/48229_1#197.cram	SQPP-24596-T:J1	6471	ANOSPP14591240	48229	1	197	p_48229_3	E1	SQPP-24596-T	J1	AYDI_056_E1
6	AYDI_056_F1	AYDI_056	F1	100%_ETHANOL	WHOLE_ORGANISM	23/11/2022	MADAGASCAR	TOLIARA | MENABE | MORONDAVA | MAROFIHITSA VILLAGE	-20.79998	44.02332	14.0	100m²	Anopheles funestus	N	morphology	ADULT	FEMALE		PT15H	OTHER	OUTDOORS	mix half a kilo of sugar and brewer's yeas with two liters of water (changed every twenty-four hours) to attract mosquitoes and collect them every fifteen hours	Killed in chloroform, placed into well, held long term at RT	N	N	rural area	23/11/2022	MHT									AYDI_056_F1-ANOSPP14591241	/seq/48229/48229_1#198.cram	SQPP-24596-T:L1	6471	ANOSPP14591241	48229	1	198	p_48229_3	F1	SQPP-24596-T	L1	AYDI_056_F1
7	AYDI_056_G1	AYDI_056	G1	100%_ETHANOL	WHOLE_ORGANISM	23/11/2022	MADAGASCAR	TOLIARA | MENABE | MORONDAVA | MAROFIHITSA VILLAGE	-20.79998	44.02332	14.0	100m²	Anopheles sp	N	morphology	ADULT	FEMALE		PT15H	OTHER	OUTDOORS	mix half a kilo of sugar and brewer's yeas with two liters of water (changed every twenty-four hours) to attract mosquitoes and collect them every fifteen hours	Killed in chloroform, placed into well, held long term at RT	N	N	rural area	23/11/2022	MHT									AYDI_056_G1-ANOSPP14591242	/seq/48229/48229_1#199.cram	SQPP-24596-T:N1	6471	ANOSPP14591242	48229	1	199	p_48229_3	G1	SQPP-24596-T	N1	AYDI_056_G1
8	AYDI_056_H1	AYDI_056	H1	100%_ETHANOL	WHOLE_ORGANISM	23/11/2022	MADAGASCAR	TOLIARA | MENABE | MORONDAVA | MAROFIHITSA VILLAGE	-20.79998	44.02332	14.0	100m²	Anopheles sp	N	morphology	ADULT	FEMALE		PT15H	OTHER	OUTDOORS	mix half a kilo of sugar and brewer's yeas with two liters of water (changed every twenty-four hours) to attract mosquitoes and collect them every fifteen hours	Killed in chloroform, placed into well, held long term at RT	N	N	rural area	23/11/2022	MHT									AYDI_056_H1-ANOSPP14591243	/seq/48229/48229_1#200.cram	SQPP-24596-T:P1	6471	ANOSPP14591243	48229	1	200	p_48229_3	H1	SQPP-24596-T	P1	AYDI_056_H1
9	AYDI_056_A2	AYDI_056	A2	100%_ETHANOL	WHOLE_ORGANISM	23/11/2022	MADAGASCAR	TOLIARA | MENABE | MORONDAVA | MAROFIHITSA VILLAGE	-20.79998	44.02332	14.0	100m²	Anopheles gambiae sl	N	morphology	ADULT	FEMALE		PT15H	OTHER	OUTDOORS	mix half a kilo of sugar and brewer's yeas with two liters of water (changed every twenty-four hours) to attract mosquitoes and collect them every fifteen hours	Killed in chloroform, placed into well, held long term at RT	N	N	rural area	23/11/2022	MHT									AYDI_056_A2-ANOSPP14591244	/seq/48229/48229_1#201.cram	SQPP-24596-T:B3	6471	ANOSPP14591244	48229	1	201	p_48229_3	A2	SQPP-24596-T	B3	AYDI_056_A2
10	AYDI_056_B2	AYDI_056	B2	100%_ETHANOL	WHOLE_ORGANISM	23/11/2022	MADAGASCAR	TOLIARA | MENABE | MORONDAVA | MAROFIHITSA VILLAGE	-20.79998	44.02332	14.0	100m²	Anopheles gambiae sl	N	morphology	ADULT	MALE		PT15H	OTHER	OUTDOORS	mix half a kilo of sugar and brewer's yeas with two liters of water (changed every twenty-four hours) to attract mosquitoes and collect them every fifteen hours	Killed in chloroform, placed into well, held long term at RT	N	N	rural area	23/11/2022	MHT									AYDI_056_B2-ANOSPP14591245	/seq/48229/48229_1#202.cram	SQPP-24596-T:D3	6471	ANOSPP14591245	48229	1	202	p_48229_3	B2	SQPP-24596-T	D3	AYDI_056_B2
11	AYDI_056_C2	AYDI_056	C2	100%_ETHANOL	WHOLE_ORGANISM	24/11/2022	MADAGASCAR	TOLIARA | MENABE | MORONDAVA | MAROFIHITSA VILLAGE	-20.79998	44.02332	14.0	100m²	Anopheles sp	N	morphology	ADULT	FEMALE		PT15H	OTHER	OUTDOORS	mix half a kilo of sugar and brewer's yeas with two liters of water (changed every twenty-four hours) to attract mosquitoes and collect them every fifteen hours	Killed in chloroform, placed into well, held long term at RT	N	N	rural area	24/11/2022	BSM									AYDI_056_C2-ANOSPP14591246	/seq/48229/48229_1#203.cram	SQPP-24596-T:F3	6471	ANOSPP14591246	48229	1	203	p_48229_3	C2	SQPP-24596-T	F3	AYDI_056_C2
12	AYDI_056_D2	AYDI_056	D2	100%_ETHANOL	WHOLE_ORGANISM	24/11/2022	MADAGASCAR	TOLIARA | MENABE | MORONDAVA | MAROFIHITSA VILLAGE	-20.79998	44.02332	14.0	100m²	Anopheles sp	N	morphology	ADULT	FEMALE		PT15H	OTHER	OUTDOORS	mix half a kilo of sugar and brewer's yeas with two liters of water (changed every twenty-four hours) to attract mosquitoes and collect them every fifteen hours	Killed in chloroform, placed into well, held long term at RT	N	N	rural area	24/11/2022	BSM									AYDI_056_D2-ANOSPP14591247	/seq/48229/48229_1#204.cram	SQPP-24596-T:H3	6471	ANOSPP14591247	48229	1	204	p_48229_3	D2	SQPP-24596-T	H3	AYDI_056_D2
13	AYDI_056_E2	AYDI_056	E2	100%_ETHANOL	WHOLE_ORGANISM	26/11/2022	MADAGASCAR	TOLIARA | MENABE | MORONDAVA | KIRINDY FOREST	-20.07642	44.68798	40.0	1km²	Anopheles mascarensis	N	morphology	ADULT	FEMALE		PT15H	OTHER	OUTDOORS	mix half a kilo of sugar and brewer's yeas with two liters of water (changed every twenty-four hours) to attract mosquitoes and collect them every fifteen hours	Killed in chloroform, placed into well, held long term at RT	N	N	forested	26/11/2022	KRD									AYDI_056_E2-ANOSPP14591248	/seq/48229/48229_1#205.cram	SQPP-24596-T:J3	6471	ANOSPP14591248	48229	1	205	p_48229_3	E2	SQPP-24596-T	J3	AYDI_056_E2
14	AYDI_056_F2	AYDI_056	F2	100%_ETHANOL	WHOLE_ORGANISM	26/11/2022	MADAGASCAR	TOLIARA | MENABE | MORONDAVA | KIRINDY FOREST	-20.07642	44.68798	40.0	1km²	Anopheles mascarensis	N	morphology	ADULT	FEMALE		PT15H	OTHER	OUTDOORS	mix half a kilo of sugar and brewer's yeas with two liters of water (changed every twenty-four hours) to attract mosquitoes and collect them every fifteen hours	Killed in chloroform, placed into well, held long term at RT	Y	N	forested	26/11/2022	KRD									AYDI_056_F2-ANOSPP14591249	/seq/48229/48229_1#206.cram	SQPP-24596-T:L3	6471	ANOSPP14591249	48229	1	206	p_48229_3	F2	SQPP-24596-T	L3	AYDI_056_F2
15	AYDI_056_G2	AYDI_056	G2	100%_ETHANOL	WHOLE_ORGANISM	26/11/2022	MADAGASCAR	TOLIARA | MENABE | MORONDAVA | KIRINDY FOREST	-20.07642	44.68798	40.0	1km²	Anopheles squamosus	N	morphology	ADULT	FEMALE		PT15H	OTHER	OUTDOORS	mix half a kilo of sugar and brewer's yeas with two liters of water (changed every twenty-four hours) to attract mosquitoes and collect them every fifteen hours	Killed in chloroform, placed into well, held long term at RT	Y	N	forested	26/11/2022	KRD									AYDI_056_G2-ANOSPP14591250	/seq/48229/48229_1#207.cram	SQPP-24596-T:N3	6471	ANOSPP14591250	48229	1	207	p_48229_3	G2	SQPP-24596-T	N3	AYDI_056_G2
16	AYDI_056_H2	AYDI_056	H2	100%_ETHANOL	WHOLE_ORGANISM	26/11/2022	MADAGASCAR	TOLIARA | MENABE | MORONDAVA | KIRINDY FOREST	-20.07642	44.68798	40.0	1km²	Anopheles squamosus	N	morphology	ADULT	FEMALE		PT15H	OTHER	OUTDOORS	mix half a kilo of sugar and brewer's yeas with two liters of water (changed every twenty-four hours) to attract mosquitoes and collect them every fifteen hours	Killed in chloroform, placed into well, held long term at RT	Y	N	forested	26/11/2022	KRD									AYDI_056_H2-ANOSPP14591251	/seq/48229/48229_1#208.cram	SQPP-24596-T:P3	6471	ANOSPP14591251	48229	1	208	p_48229_3	H2	SQPP-24596-T	P3	AYDI_056_H2
17	AYDI_056_A3	AYDI_056	A3	100%_ETHANOL	WHOLE_ORGANISM	26/11/2022	MADAGASCAR	TOLIARA | MENABE | MORONDAVA | KIRINDY FOREST	-20.07642	44.68798	40.0	1km²	Anopheles squamosus	N	morphology	ADULT	FEMALE		PT15H	OTHER	OUTDOORS	mix half a kilo of sugar and brewer's yeas with two liters of water (changed every twenty-four hours) to attract mosquitoes and collect them every fifteen hours	Killed in chloroform, placed into well, held long term at RT	Y	N	forested	26/11/2022	KRD									AYDI_056_A3-ANOSPP14591252	/seq/48229/48229_1#209.cram	SQPP-24596-T:B5	6471	ANOSPP14591252	48229	1	209	p_48229_3	A3	SQPP-24596-T	B5	AYDI_056_A3
18	AYDI_056_B3	AYDI_056	B3	100%_ETHANOL	WHOLE_ORGANISM	26/11/2022	MADAGASCAR	TOLIARA | MENABE | MORONDAVA | KIRINDY FOREST	-20.07642	44.68798	40.0	1km²	Anopheles squamosus	N	morphology	ADULT	FEMALE		PT15H	OTHER	OUTDOORS	mix half a kilo of sugar and brewer's yeas with two liters of water (changed every twenty-four hours) to attract mosquitoes and collect them every fifteen hours	Killed in chloroform, placed into well, held long term at RT	Y	N	forested	26/11/2022	KRD									AYDI_056_B3-ANOSPP14591253	/seq/48229/48229_1#210.cram	SQPP-24596-T:D5	6471	ANOSPP14591253	48229	1	210	p_48229_3	B3	SQPP-24596-T	D5	AYDI_056_B3
19	AYDI_056_C3	AYDI_056	C3	100%_ETHANOL	WHOLE_ORGANISM	26/11/2022	MADAGASCAR	TOLIARA | MENABE | MORONDAVA | KIRINDY FOREST	-20.07642	44.68798	40.0	1km²	Anopheles squamosus	N	morphology	ADULT	FEMALE		PT15H	OTHER	OUTDOORS	mix half a kilo of sugar and brewer's yeas with two liters of water (changed every twenty-four hours) to attract mosquitoes and collect them every fifteen hours	Killed in chloroform, placed into well, held long term at RT	Y	N	forested	26/11/2022	KRD									AYDI_056_C3-ANOSPP14591254	/seq/48229/48229_1#211.cram	SQPP-24596-T:F5	6471	ANOSPP14591254	48229	1	211	p_48229_3	C3	SQPP-24596-T	F5	AYDI_056_C3
20	AYDI_056_D3	AYDI_056	D3	100%_ETHANOL	WHOLE_ORGANISM	26/11/2022	MADAGASCAR	TOLIARA | MENABE | MORONDAVA | KIRINDY FOREST	-20.07642	44.68798	40.0	1km²	Anopheles squamosus	N	morphology	ADULT	FEMALE		PT15H	OTHER	OUTDOORS	mix half a kilo of sugar and brewer's yeas with two liters of water (changed every twenty-four hours) to attract mosquitoes and collect them every fifteen hours	Killed in chloroform, placed into well, held long term at RT	N	N	forested	26/11/2022	KRD									AYDI_056_D3-ANOSPP14591255	/seq/48229/48229_1#212.cram	SQPP-24596-T:H5	6471	ANOSPP14591255	48229	1	212	p_48229_3	D3	SQPP-24596-T	H5	AYDI_056_D3
21	AYDI_056_E3	AYDI_056	E3	100%_ETHANOL	WHOLE_ORGANISM	26/11/2022	MADAGASCAR	TOLIARA | MENABE | MORONDAVA | KIRINDY FOREST	-20.07642	44.68798	40.0	1km²	Anopheles squamosus	N	morphology	ADULT	FEMALE		PT15H	OTHER	OUTDOORS	mix half a kilo of sugar and brewer's yeas with two liters of water (changed every twenty-four hours) to attract mosquitoes and collect them every fifteen hours	Killed in chloroform, placed into well, held long term at RT	N	N	forested	26/11/2022	KRD									AYDI_056_E3-ANOSPP14591256	/seq/48229/48229_1#213.cram	SQPP-24596-T:J5	6471	ANOSPP14591256	48229	1	213	p_48229_3	E3	SQPP-24596-T	J5	AYDI_056_E3
22	AYDI_056_F3	AYDI_056	F3	100%_ETHANOL	WHOLE_ORGANISM	26/11/2022	MADAGASCAR	TOLIARA | MENABE | MORONDAVA | KIRINDY FOREST	-20.07642	44.68798	40.0	1km²	Anopheles squamosus	N	morphology	ADULT	FEMALE		PT15H	OTHER	OUTDOORS	mix half a kilo of sugar and brewer's yeas with two liters of water (changed every twenty-four hours) to attract mosquitoes and collect them every fifteen hours	Killed in chloroform, placed into well, held long term at RT	N	N	forested	26/11/2022	KRD									AYDI_056_F3-ANOSPP14591257	/seq/48229/48229_1#214.cram	SQPP-24596-T:L5	6471	ANOSPP14591257	48229	1	214	p_48229_3	F3	SQPP-24596-T	L5	AYDI_056_F3
23	AYDI_056_G3	AYDI_056	G3	100%_ETHANOL	WHOLE_ORGANISM	24/11/2022	MADAGASCAR	TOLIARA | MENABE | MORONDAVA | KIRINDY FOREST	-20.07642	44.68798	40.0	1km²	Anopheles sp	N	morphology	ADULT	FEMALE		PT15H	OTHER	OUTDOORS	mix half a kilo of sugar and brewer's yeas with two liters of water (changed every twenty-four hours) to attract mosquitoes and collect them every fifteen hours	Killed in chloroform, placed into well, held long term at RT	N	N	forested	24/11/2022	KRD									AYDI_056_G3-ANOSPP14591258	/seq/48229/48229_1#215.cram	SQPP-24596-T:N5	6471	ANOSPP14591258	48229	1	215	p_48229_3	G3	SQPP-24596-T	N5	AYDI_056_G3
24	AYDI_056_H3	AYDI_056	H3	100%_ETHANOL	WHOLE_ORGANISM	24/11/2022	MADAGASCAR	TOLIARA | MENABE | MORONDAVA | KIRINDY FOREST	-20.07642	44.68798	40.0	1km²	Anopheles sp	N	morphology	ADULT	MALE		PT15H	OTHER	OUTDOORS	mix half a kilo of sugar and brewer's yeas with two liters of water (changed every twenty-four hours) to attract mosquitoes and collect them every fifteen hours	Killed in chloroform, placed into well, held long term at RT	N	N	forested	24/11/2022	KRD									AYDI_056_H3-ANOSPP14591259	/seq/48229/48229_1#216.cram	SQPP-24596-T:P5	6471	ANOSPP14591259	48229	1	216	p_48229_3	H3	SQPP-24596-T	P5	AYDI_056_H3
25	AYDI_056_A4	AYDI_056	A4	100%_ETHANOL	WHOLE_ORGANISM	24/11/2022	MADAGASCAR	TOLIARA | MENABE | MORONDAVA | KIRINDY FOREST	-20.07642	44.68798	40.0	1km²	Anopheles gambiae sl	N	morphology	ADULT	FEMALE		PT15H	OTHER	OUTDOORS	mix half a kilo of sugar and brewer's yeas with two liters of water (changed every twenty-four hours) to attract mosquitoes and collect them every fifteen hours	Killed in chloroform, placed into well, held long term at RT	N	N	forested	24/11/2022	KRD									AYDI_056_A4-ANOSPP14591260	/seq/48229/48229_1#217.cram	SQPP-24596-T:B7	6471	ANOSPP14591260	48229	1	217	p_48229_3	A4	SQPP-24596-T	B7	AYDI_056_A4
26	AYDI_056_B4	AYDI_056	B4	100%_ETHANOL	WHOLE_ORGANISM	25/11/2022	MADAGASCAR	TOLIARA | MENABE | MORONDAVA | KIRINDY FOREST	-20.07642	44.68798	40.0	1km²	Anopheles pauliani	N	morphology	ADULT	FEMALE		PT15H	OTHER	OUTDOORS	mix half a kilo of sugar and brewer's yeas with two liters of water (changed every twenty-four hours) to attract mosquitoes and collect them every fifteen hours	Killed in chloroform, placed into well, held long term at RT	N	N	forested	25/11/2022	KRD									AYDI_056_B4-ANOSPP14591261	/seq/48229/48229_1#218.cram	SQPP-24596-T:D7	6471	ANOSPP14591261	48229	1	218	p_48229_3	B4	SQPP-24596-T	D7	AYDI_056_B4
27	AYDI_056_C4	AYDI_056	C4	100%_ETHANOL	WHOLE_ORGANISM	25/11/2022	MADAGASCAR	TOLIARA | MENABE | MORONDAVA | KIRINDY FOREST	-20.07642	44.68798	40.0	1km²	Anopheles mascarensis	N	morphology	ADULT	FEMALE		PT15H	OTHER	OUTDOORS	mix half a kilo of sugar and brewer's yeas with two liters of water (changed every twenty-four hours) to attract mosquitoes and collect them every fifteen hours	Killed in chloroform, placed into well, held long term at RT	N	N	forested	25/11/2022	KRD									AYDI_056_C4-ANOSPP14591262	/seq/48229/48229_1#219.cram	SQPP-24596-T:F7	6471	ANOSPP14591262	48229	1	219	p_48229_3	C4	SQPP-24596-T	F7	AYDI_056_C4
28	AYDI_056_D4	AYDI_056	D4	100%_ETHANOL	WHOLE_ORGANISM	28/11/2022	MADAGASCAR	TOLIARA | MENABE | MORONDAVA | BEROBOKA VILLAGE	-19.97665	44.60908	23.0	100m²	Anopheles squamosus	N	morphology	ADULT	FEMALE		PT15H	OTHER	OUTDOORS	mix half a kilo of sugar and brewer's yeas with two liters of water (changed every twenty-four hours) to attract mosquitoes and collect them every fifteen hours	Killed in chloroform, placed into well, held long term at RT	Y	N	rural area	28/11/2022	BRB									AYDI_056_D4-ANOSPP14591263	/seq/48229/48229_1#220.cram	SQPP-24596-T:H7	6471	ANOSPP14591263	48229	1	220	p_48229_3	D4	SQPP-24596-T	H7	AYDI_056_D4
29	AYDI_056_E4	AYDI_056	E4	100%_ETHANOL	WHOLE_ORGANISM	28/11/2022	MADAGASCAR	TOLIARA | MENABE | MORONDAVA | BEROBOKA VILLAGE	-19.97665	44.60908	23.0	100m²	Anopheles squamosus	N	morphology	ADULT	FEMALE		PT15H	OTHER	OUTDOORS	mix half a kilo of sugar and brewer's yeas with two liters of water (changed every twenty-four hours) to attract mosquitoes and collect them every fifteen hours	Killed in chloroform, placed into well, held long term at RT	Y	N	rural area	28/11/2022	BRB									AYDI_056_E4-ANOSPP14591264	/seq/48229/48229_1#221.cram	SQPP-24596-T:J7	6471	ANOSPP14591264	48229	1	221	p_48229_3	E4	SQPP-24596-T	J7	AYDI_056_E4
30	AYDI_056_F4	AYDI_056	F4	100%_ETHANOL	WHOLE_ORGANISM	28/11/2022	MADAGASCAR	TOLIARA | MENABE | MORONDAVA | BEROBOKA VILLAGE	-19.97665	44.60908	23.0	100m²	Anopheles squamosus	N	morphology	ADULT	FEMALE		PT15H	OTHER	OUTDOORS	mix half a kilo of sugar and brewer's yeas with two liters of water (changed every twenty-four hours) to attract mosquitoes and collect them every fifteen hours	Killed in chloroform, placed into well, held long term at RT	N	N	rural area	28/11/2022	BRB									AYDI_056_F4-ANOSPP14591265	/seq/48229/48229_1#222.cram	SQPP-24596-T:L7	6471	ANOSPP14591265	48229	1	222	p_48229_3	F4	SQPP-24596-T	L7	AYDI_056_F4
31	AYDI_056_G4	AYDI_056	G4	100%_ETHANOL	WHOLE_ORGANISM	11/02/2022	MADAGASCAR	TOAMASINAII | IVOLOINA | TETEZAMBARO | ANALAMALOTRA	-17.43553	49.20558	122.0	100m²	Anopheles coustani	N	morphology	ADULT	FEMALE	21:00	PT1H	HUMAN_LANDING_CATCH	OUTDOORS	A person sits indoor or outdoor the house with his lower leg exposed and collects all the mosquitoes that come for a blood meal using a capture tube	Killed in chloroform, placed into well, held long term at RT	N	N	rural area	11/02/2022	IVL									AYDI_056_G4-ANOSPP14591266	/seq/48229/48229_1#223.cram	SQPP-24596-T:N7	6471	ANOSPP14591266	48229	1	223	p_48229_3	G4	SQPP-24596-T	N7	AYDI_056_G4
32	AYDI_056_H4	AYDI_056	H4	100%_ETHANOL	WHOLE_ORGANISM	11/02/2022	MADAGASCAR	TOAMASINAII | IVOLOINA | TETEZAMBARO | ANALAMALOTRA	-17.43553	49.20558	122.0	100m²	Anopheles coustani	N	morphology	ADULT	FEMALE	21:00	PT1H	HUMAN_LANDING_CATCH	OUTDOORS	A person sits indoor or outdoor the house with his lower leg exposed and collects all the mosquitoes that come for a blood meal using a capture tube	Killed in chloroform,, held long term at RT	N	N	rural area	11/02/2022	IVL									AYDI_056_H4-ANOSPP14591267	/seq/48229/48229_1#224.cram	SQPP-24596-T:P7	6471	ANOSPP14591267	48229	1	224	p_48229_3	H4	SQPP-24596-T	P7	AYDI_056_H4
33	AYDI_056_A5	AYDI_056	A5	100%_ETHANOL	WHOLE_ORGANISM	11/02/2022	MADAGASCAR	TOAMASINAII | IVOLOINA | TETEZAMBARO | ANALAMALOTRA	-17.43553	49.20558	122.0	100m²	Anopheles funestus	N	morphology	ADULT	FEMALE	22:00	PT1H	HUMAN_LANDING_CATCH	OUTDOORS	A person sits indoor or outdoor the house with his lower leg exposed and collects all the mosquitoes that come for a blood meal using a capture tube	Killed in chloroform,, held long term at RT	N	N	rural area	11/02/2022	IVL									AYDI_056_A5-ANOSPP14591268	/seq/48229/48229_1#225.cram	SQPP-24596-T:B9	6471	ANOSPP14591268	48229	1	225	p_48229_3	A5	SQPP-24596-T	B9	AYDI_056_A5
34	AYDI_056_B5	AYDI_056	B5	100%_ETHANOL	WHOLE_ORGANISM	11/02/2022	MADAGASCAR	TOAMASINAII | IVOLOINA | TETEZAMBARO | ANALAMALOTRA	-17.43553	49.20558	122.0	100m²	Anopheles coustani	N	morphology	ADULT	FEMALE	22:00	PT1H	HUMAN_LANDING_CATCH	OUTDOORS	A person sits indoor or outdoor the house with his lower leg exposed and collects all the mosquitoes that come for a blood meal using a capture tube	Killed in chloroform,, held long term at RT	N	N	rural area	11/02/2022	IVL									AYDI_056_B5-ANOSPP14591269	/seq/48229/48229_1#226.cram	SQPP-24596-T:D9	6471	ANOSPP14591269	48229	1	226	p_48229_3	B5	SQPP-24596-T	D9	AYDI_056_B5
35	AYDI_056_C5	AYDI_056	C5	100%_ETHANOL	WHOLE_ORGANISM	11/02/2022	MADAGASCAR	TOAMASINAII | IVOLOINA | TETEZAMBARO | ANALAMALOTRA	-17.43553	49.20558	122.0	100m²	Anopheles coustani	N	morphology	ADULT	FEMALE	23:00	PT1H	HUMAN_LANDING_CATCH	OUTDOORS	A person sits indoor or outdoor the house with his lower leg exposed and collects all the mosquitoes that come for a blood meal using a capture tube	Killed in chloroform,, held long term at RT	N	N	rural area	11/02/2022	IVL									AYDI_056_C5-ANOSPP14591270	/seq/48229/48229_1#227.cram	SQPP-24596-T:F9	6471	ANOSPP14591270	48229	1	227	p_48229_3	C5	SQPP-24596-T	F9	AYDI_056_C5
36	AYDI_056_D5	AYDI_056	D5	100%_ETHANOL	WHOLE_ORGANISM	11/02/2022	MADAGASCAR	TOAMASINAII | IVOLOINA | TETEZAMBARO | ANALAMALOTRA	-17.43553	49.20558	122.0	100m²	Anopheles flavicosta	N	morphology	ADULT	FEMALE	23:00	PT1H	HUMAN_LANDING_CATCH	OUTDOORS	A person sits indoor or outdoor the house with his lower leg exposed and collects all the mosquitoes that come for a blood meal using a capture tube	Killed in chloroform,, held long term at RT	N	N	rural area	11/02/2022	IVL									AYDI_056_D5-ANOSPP14591271	/seq/48229/48229_1#228.cram	SQPP-24596-T:H9	6471	ANOSPP14591271	48229	1	228	p_48229_3	D5	SQPP-24596-T	H9	AYDI_056_D5
37	AYDI_056_E5	AYDI_056	E5	100%_ETHANOL	WHOLE_ORGANISM	11/02/2022	MADAGASCAR	TOAMASINAII | IVOLOINA | TETEZAMBARO | ANALAMALOTRA	-17.43553	49.20558	122.0	100m²	Anopheles pauliani	N	morphology	ADULT	FEMALE	00:00	PT1H	HUMAN_LANDING_CATCH	OUTDOORS	A person sits indoor or outdoor the house with his lower leg exposed and collects all the mosquitoes that come for a blood meal using a capture tube	Killed in chloroform,, held long term at RT	N	N	rural area	11/02/2022	IVL									AYDI_056_E5-ANOSPP14591272	/seq/48229/48229_1#229.cram	SQPP-24596-T:J9	6471	ANOSPP14591272	48229	1	229	p_48229_3	E5	SQPP-24596-T	J9	AYDI_056_E5
38	AYDI_056_F5	AYDI_056	F5	100%_ETHANOL	WHOLE_ORGANISM	11/02/2022	MADAGASCAR	TOAMASINAII | IVOLOINA | TETEZAMBARO | ANALAMALOTRA	-17.43553	49.20558	122.0	100m²	Anopheles coustani	N	morphology	ADULT	FEMALE	00:00	PT1H	HUMAN_LANDING_CATCH	OUTDOORS	A person sits indoor or outdoor the house with his lower leg exposed and collects all the mosquitoes that come for a blood meal using a capture tube	Killed in chloroform,, held long term at RT	N	N	rural area	11/02/2022	IVL									AYDI_056_F5-ANOSPP14591273	/seq/48229/48229_1#230.cram	SQPP-24596-T:L9	6471	ANOSPP14591273	48229	1	230	p_48229_3	F5	SQPP-24596-T	L9	AYDI_056_F5
39	AYDI_056_G5	AYDI_056	G5	100%_ETHANOL	WHOLE_ORGANISM	11/02/2022	MADAGASCAR	TOAMASINAII | IVOLOINA | TETEZAMBARO | ANALAMALOTRA	-17.43553	49.20558	122.0	100m²	Anopheles coustani	N	morphology	ADULT	FEMALE	00:00	PT1H	HUMAN_LANDING_CATCH	OUTDOORS	A person sits indoor or outdoor the house with his lower leg exposed and collects all the mosquitoes that come for a blood meal using a capture tube	Killed in chloroform,, held long term at RT	N	N	rural area	11/02/2022	IVL									AYDI_056_G5-ANOSPP14591274	/seq/48229/48229_1#231.cram	SQPP-24596-T:N9	6471	ANOSPP14591274	48229	1	231	p_48229_3	G5	SQPP-24596-T	N9	AYDI_056_G5
40	AYDI_056_H5	AYDI_056	H5	100%_ETHANOL	WHOLE_ORGANISM	12/02/2022	MADAGASCAR	TOAMASINAII | IVOLOINA | TETEZAMBARO | ANALAMALOTRA	-17.43553	49.20558	122.0	100m²	Anopheles funestus	N	morphology	ADULT	FEMALE	01:00	PT1H	HUMAN_LANDING_CATCH	OUTDOORS	A person sits indoor or outdoor the house with his lower leg exposed and collects all the mosquitoes that come for a blood meal using a capture tube	Killed in chloroform,, held long term at RT	N	N	rural area	12/02/2022	IVL									AYDI_056_H5-ANOSPP14591275	/seq/48229/48229_1#232.cram	SQPP-24596-T:P9	6471	ANOSPP14591275	48229	1	232	p_48229_3	H5	SQPP-24596-T	P9	AYDI_056_H5
41	AYDI_056_A6	AYDI_056	A6	100%_ETHANOL	WHOLE_ORGANISM	12/02/2022	MADAGASCAR	TOAMASINAII | IVOLOINA | TETEZAMBARO | ANALAMALOTRA	-17.43553	49.20558	122.0	100m²	Anopheles pauliani	N	morphology	ADULT	FEMALE	04:00	PT1H	HUMAN_LANDING_CATCH	OUTDOORS	A person sits indoor or outdoor the house with his lower leg exposed and collects all the mosquitoes that come for a blood meal using a capture tube	Killed in chloroform,, held long term at RT	N	N	rural area	12/02/2022	IVL									AYDI_056_A6-ANOSPP14591276	/seq/48229/48229_1#233.cram	SQPP-24596-T:B11	6471	ANOSPP14591276	48229	1	233	p_48229_3	A6	SQPP-24596-T	B11	AYDI_056_A6
42	AYDI_056_B6	AYDI_056	B6	100%_ETHANOL	WHOLE_ORGANISM	12/02/2022	MADAGASCAR	TOAMASINAII | IVOLOINA | TETEZAMBARO | ANALAMALOTRA	-17.43553	49.20558	122.0	100m²	Anopheles funestus	N	morphology	ADULT	FEMALE	05:00	PT1H	HUMAN_LANDING_CATCH	OUTDOORS	A person sits indoor or outdoor the house with his lower leg exposed and collects all the mosquitoes that come for a blood meal using a capture tube	Killed in chloroform,, held long term at RT	N	N	rural area	12/02/2022	IVL									AYDI_056_B6-ANOSPP14591277	/seq/48229/48229_1#234.cram	SQPP-24596-T:D11	6471	ANOSPP14591277	48229	1	234	p_48229_3	B6	SQPP-24596-T	D11	AYDI_056_B6
43	AYDI_056_C6	AYDI_056	C6	100%_ETHANOL	WHOLE_ORGANISM	12/02/2022	MADAGASCAR	TOAMASINAII | IVOLOINA | TETEZAMBARO | ANALAMALOTRA	-17.43553	49.20558	122.0	100m²	Anopheles flavicosta	N	morphology	ADULT	FEMALE	05:00	PT1H	HUMAN_LANDING_CATCH	OUTDOORS	A person sits indoor or outdoor the house with his lower leg exposed and collects all the mosquitoes that come for a blood meal using a capture tube	Killed in chloroform,, held long term at RT	N	N	rural area	12/02/2022	IVL									AYDI_056_C6-ANOSPP14591278	/seq/48229/48229_1#235.cram	SQPP-24596-T:F11	6471	ANOSPP14591278	48229	1	235	p_48229_3	C6	SQPP-24596-T	F11	AYDI_056_C6
44	AYDI_056_D6	AYDI_056	D6	100%_ETHANOL	WHOLE_ORGANISM	12/02/2022	MADAGASCAR	TOAMASINAII | IVOLOINA | TETEZAMBARO | ANALAMALOTRA	-17.43553	49.20558	122.0	100m²	Anopheles coustani	N	morphology	ADULT	FEMALE	05:00	PT1H	HUMAN_LANDING_CATCH	OUTDOORS	A person sits indoor or outdoor the house with his lower leg exposed and collects all the mosquitoes that come for a blood meal using a capture tube	Killed in chloroform,, held long term at RT	N	N	rural area	12/02/2022	IVL									AYDI_056_D6-ANOSPP14591279	/seq/48229/48229_1#236.cram	SQPP-24596-T:H11	6471	ANOSPP14591279	48229	1	236	p_48229_3	D6	SQPP-24596-T	H11	AYDI_056_D6
45	AYDI_056_E6	AYDI_056	E6	100%_ETHANOL	WHOLE_ORGANISM	12/02/2022	MADAGASCAR	TOAMASINAII | IVOLOINA | TETEZAMBARO | ANALAMALOTRA	-17.43553	49.20558	122.0	100m²	Anopheles coustani	N	morphology	ADULT	FEMALE	05:00	PT1H	HUMAN_LANDING_CATCH	OUTDOORS	A person sits indoor or outdoor the house with his lower leg exposed and collects all the mosquitoes that come for a blood meal using a capture tube	Killed in chloroform,, held long term at RT	Y	N	rural area	12/02/2022	IVL									AYDI_056_E6-ANOSPP14591280	/seq/48229/48229_1#237.cram	SQPP-24596-T:J11	6471	ANOSPP14591280	48229	1	237	p_48229_3	E6	SQPP-24596-T	J11	AYDI_056_E6
46	AYDI_056_F6	AYDI_056	F6	100%_ETHANOL	WHOLE_ORGANISM	12/02/2022	MADAGASCAR	TOAMASINAII | IVOLOINA | TETEZAMBARO | ANALAMALOTRA	-17.43553	49.20558	122.0	100m²	Anopheles pauliani	N	morphology	ADULT	FEMALE	05:00	PT1H	HUMAN_LANDING_CATCH	OUTDOORS	A person sits indoor or outdoor the house with his lower leg exposed and collects all the mosquitoes that come for a blood meal using a capture tube	Killed in chloroform,, held long term at RT	Y	N	rural area	12/02/2022	IVL									AYDI_056_F6-ANOSPP14591281	/seq/48229/48229_1#238.cram	SQPP-24596-T:L11	6471	ANOSPP14591281	48229	1	238	p_48229_3	F6	SQPP-24596-T	L11	AYDI_056_F6
47	AYDI_056_G6	AYDI_056	G6	100%_ETHANOL	WHOLE_ORGANISM	12/02/2022	MADAGASCAR	TOAMASINAII | IVOLOINA | TETEZAMBARO | ANALAMALOTRA	-17.43553	49.20558	122.0	100m²	Anopheles funestus	N	morphology	ADULT	FEMALE	06:00	PT1H	HUMAN_LANDING_CATCH	OUTDOORS	A person sits indoor or outdoor the house with his lower leg exposed and collects all the mosquitoes that come for a blood meal using a capture tube	Killed in chloroform,, held long term at RT	N	N	rural area	12/02/2022	IVL									AYDI_056_G6-ANOSPP14591282	/seq/48229/48229_1#239.cram	SQPP-24596-T:N11	6471	ANOSPP14591282	48229	1	239	p_48229_3	G6	SQPP-24596-T	N11	AYDI_056_G6
48	AYDI_056_H6	AYDI_056	H6	100%_ETHANOL	WHOLE_ORGANISM	12/02/2022	MADAGASCAR	TOAMASINAII | IVOLOINA | TETEZAMBARO | ANALAMALOTRA	-17.43553	49.20558	122.0	100m²	Anopheles funestus	N	morphology	ADULT	FEMALE	06:00	PT1H	HUMAN_LANDING_CATCH	OUTDOORS	A person sits indoor or outdoor the house with his lower leg exposed and collects all the mosquitoes that come for a blood meal using a capture tube	Killed in chloroform,, held long term at RT	N	N	rural area	12/02/2022	IVL									AYDI_056_H6-ANOSPP14591283	/seq/48229/48229_1#240.cram	SQPP-24596-T:P11	6471	ANOSPP14591283	48229	1	240	p_48229_3	H6	SQPP-24596-T	P11	AYDI_056_H6
49	AYDI_056_A7	AYDI_056	A7	100%_ETHANOL	WHOLE_ORGANISM	12/02/2022	MADAGASCAR	TOAMASINAII | VAVATENINA | SAHAVAVY | AMPASIMBOLA VILLAGE	-17.43552	49.20558	122.0	100m²	Anopheles pauliani	N	morphology	ADULT	FEMALE	21:00	PT1H	HUMAN_LANDING_CATCH	OUTDOORS	A person sits indoor or outdoor the house with his lower leg exposed and collects all the mosquitoes that come for a blood meal using a capture tube	Killed in chloroform,, held long term at RT	N	N	rural area	12/02/2022	VVT									AYDI_056_A7-ANOSPP14591284	/seq/48229/48229_1#241.cram	SQPP-24596-T:B13	6471	ANOSPP14591284	48229	1	241	p_48229_3	A7	SQPP-24596-T	B13	AYDI_056_A7
50	AYDI_056_B7	AYDI_056	B7	100%_ETHANOL	WHOLE_ORGANISM	12/02/2022	MADAGASCAR	TOAMASINAII | VAVATENINA | SAHAVAVY | AMPASIMBOLA VILLAGE	-17.43552	49.20558	122.0	100m²	Anopheles flavicosta	N	morphology	ADULT	FEMALE	21:00	PT1H	HUMAN_LANDING_CATCH	OUTDOORS	A person sits indoor or outdoor the house with his lower leg exposed and collects all the mosquitoes that come for a blood meal using a capture tube	Killed in chloroform,, held long term at RT	N	N	rural area	12/02/2022	VVT									AYDI_056_B7-ANOSPP14591285	/seq/48229/48229_1#242.cram	SQPP-24596-T:D13	6471	ANOSPP14591285	48229	1	242	p_48229_3	B7	SQPP-24596-T	D13	AYDI_056_B7
51	AYDI_056_C7	AYDI_056	C7	100%_ETHANOL	WHOLE_ORGANISM	12/02/2022	MADAGASCAR	TOAMASINAII | VAVATENINA | SAHAVAVY | AMPASIMBOLA VILLAGE	-17.43552	49.20558	122.0	100m²	Anopheles coustani	N	morphology	ADULT	FEMALE	00:00	PT1H	HUMAN_LANDING_CATCH	OUTDOORS	A person sits indoor or outdoor the house with his lower leg exposed and collects all the mosquitoes that come for a blood meal using a capture tube	Killed in chloroform,, held long term at RT	N	N	rural area	12/02/2022	VVT									AYDI_056_C7-ANOSPP14591286	/seq/48229/48229_1#243.cram	SQPP-24596-T:F13	6471	ANOSPP14591286	48229	1	243	p_48229_3	C7	SQPP-24596-T	F13	AYDI_056_C7
52	AYDI_056_D7	AYDI_056	D7	100%_ETHANOL	WHOLE_ORGANISM	12/02/2022	MADAGASCAR	TOAMASINAII | VAVATENINA | SAHAVAVY | AMPASIMBOLA VILLAGE	-17.43552	49.20558	122.0	100m²	Anopheles coustani	N	morphology	ADULT	FEMALE	01:00	PT1H	HUMAN_LANDING_CATCH	OUTDOORS	A person sits indoor or outdoor the house with his lower leg exposed and collects all the mosquitoes that come for a blood meal using a capture tube	Killed in chloroform,, held long term at RT	N	N	rural area	12/02/2022	VVT									AYDI_056_D7-ANOSPP14591287	/seq/48229/48229_1#244.cram	SQPP-24596-T:H13	6471	ANOSPP14591287	48229	1	244	p_48229_3	D7	SQPP-24596-T	H13	AYDI_056_D7
53	AYDI_056_E7	AYDI_056	E7	100%_ETHANOL	WHOLE_ORGANISM	12/02/2022	MADAGASCAR	TOAMASINAII | VAVATENINA | SAHAVAVY | AMPASIMBOLA VILLAGE	-17.43552	49.20558	122.0	100m²	Anopheles pauliani	N	morphology	ADULT	FEMALE	01:00	PT1H	HUMAN_LANDING_CATCH	OUTDOORS	A person sits indoor or outdoor the house with his lower leg exposed and collects all the mosquitoes that come for a blood meal using a capture tube	Killed in chloroform,, held long term at RT	N	N	rural area	12/02/2022	VVT									AYDI_056_E7-ANOSPP14591288	/seq/48229/48229_1#245.cram	SQPP-24596-T:J13	6471	ANOSPP14591288	48229	1	245	p_48229_3	E7	SQPP-24596-T	J13	AYDI_056_E7
54	AYDI_056_F7	AYDI_056	F7	100%_ETHANOL	WHOLE_ORGANISM	13/02/2022	MADAGASCAR	TOAMASINAII | VAVATENINA | SAHAVAVY | AMPASIMBOLA VILLAGE	-17.43552	49.20558	122.0	100m²	Anopheles funestus	N	morphology	ADULT	FEMALE	04:00	PT1H	HUMAN_LANDING_CATCH	OUTDOORS	A person sits indoor or outdoor the house with his lower leg exposed and collects all the mosquitoes that come for a blood meal using a capture tube	Killed in chloroform,, held long term at RT	N	N	rural area	13/02/2022	VVT									AYDI_056_F7-ANOSPP14591289	/seq/48229/48229_1#246.cram	SQPP-24596-T:L13	6471	ANOSPP14591289	48229	1	246	p_48229_3	F7	SQPP-24596-T	L13	AYDI_056_F7
55	AYDI_056_G7	AYDI_056	G7	100%_ETHANOL	NOT_APPLICABLE																																AYDI_056_G7-ANOSPP14591290	/seq/48229/48229_1#247.cram	SQPP-24596-T:N13	6471	ANOSPP14591290	48229	1	247	p_48229_3	G7	SQPP-24596-T	N13	AYDI_056_G7
56	AYDI_056_H7	AYDI_056	H7	100%_ETHANOL	WHOLE_ORGANISM	13/02/2022	MADAGASCAR	TOAMASINAII | VAVATENINA | SAHAVAVY | AMPASIMBOLA VILLAGE	-17.43552	49.20558	122.0	100m²	Anopheles funestus	N	morphology	ADULT	FEMALE	04:00	PT1H	HUMAN_LANDING_CATCH	OUTDOORS	A person sits indoor or outdoor the house with his lower leg exposed and collects all the mosquitoes that come for a blood meal using a capture tube	Killed in chloroform,, held long term at RT	N	N	rural area	13/02/2022	VVT									AYDI_056_H7-ANOSPP14591291	/seq/48229/48229_1#248.cram	SQPP-24596-T:P13	6471	ANOSPP14591291	48229	1	248	p_48229_3	H7	SQPP-24596-T	P13	AYDI_056_H7
57	AYDI_056_A8	AYDI_056	A8	100%_ETHANOL	WHOLE_ORGANISM	13/02/2022	MADAGASCAR	TOAMASINAII | VAVATENINA | SAHAVAVY | AMPASIMBOLA VILLAGE	-17.43552	49.20558	122.0	100m²	Anopheles coustani	N	morphology	ADULT	FEMALE	05:00	PT1H	HUMAN_LANDING_CATCH	OUTDOORS	A person sits indoor or outdoor the house with his lower leg exposed and collects all the mosquitoes that come for a blood meal using a capture tube	Killed in chloroform,, held long term at RT	N	N	rural area	13/02/2022	VVT									AYDI_056_A8-ANOSPP14591292	/seq/48229/48229_1#249.cram	SQPP-24596-T:B15	6471	ANOSPP14591292	48229	1	249	p_48229_3	A8	SQPP-24596-T	B15	AYDI_056_A8
58	AYDI_056_B8	AYDI_056	B8	100%_ETHANOL	WHOLE_ORGANISM	13/02/2022	MADAGASCAR	TOAMASINAII | VAVATENINA | SAHAVAVY | AMPASIMBOLA VILLAGE	-17.43552	49.20558	122.0	100m²	Anopheles pauliani	N	morphology	ADULT	FEMALE	05:00	PT1H	HUMAN_LANDING_CATCH	OUTDOORS	A person sits indoor or outdoor the house with his lower leg exposed and collects all the mosquitoes that come for a blood meal using a capture tube	Killed in chloroform,, held long term at RT	N	N	rural area	13/02/2022	VVT									AYDI_056_B8-ANOSPP14591293	/seq/48229/48229_1#250.cram	SQPP-24596-T:D15	6471	ANOSPP14591293	48229	1	250	p_48229_3	B8	SQPP-24596-T	D15	AYDI_056_B8
59	AYDI_056_C8	AYDI_056	C8	100%_ETHANOL	WHOLE_ORGANISM	13/02/2022	MADAGASCAR	TOAMASINAII | VAVATENINA | SAHAVAVY | AMPASIMBOLA VILLAGE	-17.43552	49.20558	122.0	100m²	Anopheles funestus	N	morphology	ADULT	FEMALE	05:00	PT1H	HUMAN_LANDING_CATCH	OUTDOORS	A person sits indoor or outdoor the house with his lower leg exposed and collects all the mosquitoes that come for a blood meal using a capture tube	Killed in chloroform,, held long term at RT	N	N	rural area	13/02/2022	VVT									AYDI_056_C8-ANOSPP14591294	/seq/48229/48229_1#251.cram	SQPP-24596-T:F15	6471	ANOSPP14591294	48229	1	251	p_48229_3	C8	SQPP-24596-T	F15	AYDI_056_C8
60	AYDI_056_D8	AYDI_056	D8	100%_ETHANOL	WHOLE_ORGANISM	13/02/2022	MADAGASCAR	TOAMASINAII | VAVATENINA | SAHAVAVY | AMPASIMBOLA VILLAGE	-17.43552	49.20558	122.0	100m²	Anopheles coustani	N	morphology	ADULT	FEMALE	05:00	PT1H	HUMAN_LANDING_CATCH	OUTDOORS	A person sits indoor or outdoor the house with his lower leg exposed and collects all the mosquitoes that come for a blood meal using a capture tube	Killed in chloroform,, held long term at RT	N	N	rural area	13/02/2022	VVT									AYDI_056_D8-ANOSPP14591295	/seq/48229/48229_1#252.cram	SQPP-24596-T:H15	6471	ANOSPP14591295	48229	1	252	p_48229_3	D8	SQPP-24596-T	H15	AYDI_056_D8
61	AYDI_056_E8	AYDI_056	E8	100%_ETHANOL	WHOLE_ORGANISM	13/02/2022	MADAGASCAR	TOAMASINAII | VAVATENINA | SAHAVAVY | AMPASIMBOLA VILLAGE	-17.43552	49.20558	122.0	100m²	Anopheles mascarensis	N	morphology	ADULT	FEMALE	05:00		OTHER	OUTDOORS	make a trench of 1m3 with a total of 36 cavities on the walls. Collect the mosquitoes that are in the cavities every morning	Killed in chloroform,, held long term at RT	N	N	rural area	13/02/2022	VVT									AYDI_056_E8-ANOSPP14591296	/seq/48229/48229_1#253.cram	SQPP-24596-T:J15	6471	ANOSPP14591296	48229	1	253	p_48229_3	E8	SQPP-24596-T	J15	AYDI_056_E8
62	AYDI_056_F8	AYDI_056	F8	100%_ETHANOL	WHOLE_ORGANISM	13/02/2022	MADAGASCAR	TOAMASINAII | VAVATENINA | SAHAVAVY | AMPASIMBOLA VILLAGE	-17.43552	49.20558	122.0	100m²	Anopheles funestus	N	morphology	ADULT	FEMALE	05:00	PT1H	HUMAN_LANDING_CATCH	OUTDOORS	A person sits indoor or outdoor the house with his lower leg exposed and collects all the mosquitoes that come for a blood meal using a capture tube	Killed in chloroform,, held long term at RT	N	N	rural area	13/02/2022	VVT									AYDI_056_F8-ANOSPP14591297	/seq/48229/48229_1#254.cram	SQPP-24596-T:L15	6471	ANOSPP14591297	48229	1	254	p_48229_3	F8	SQPP-24596-T	L15	AYDI_056_F8
63	AYDI_056_G8	AYDI_056	G8	100%_ETHANOL	WHOLE_ORGANISM	13/02/2022	MADAGASCAR	TOAMASINAII | VAVATENINA | SAHAVAVY | AMPASIMBOLA VILLAGE	-17.43552	49.20558	122.0	100m²	Anopheles coustani	N	morphology	ADULT	FEMALE	06:00	PT1H	HUMAN_LANDING_CATCH	OUTDOORS	A person sits indoor or outdoor the house with his lower leg exposed and collects all the mosquitoes that come for a blood meal using a capture tube	Killed in chloroform,, held long term at RT	N	N	rural area	13/02/2022	VVT									AYDI_056_G8-ANOSPP14591298	/seq/48229/48229_1#255.cram	SQPP-24596-T:N15	6471	ANOSPP14591298	48229	1	255	p_48229_3	G8	SQPP-24596-T	N15	AYDI_056_G8
64	AYDI_056_H8	AYDI_056	H8	100%_ETHANOL	WHOLE_ORGANISM	13/02/2022	MADAGASCAR	TOAMASINAII | VAVATENINA | SAHAVAVY | AMPASIMBOLA VILLAGE	-17.43552	49.20558	122.0	100m²	Anopheles squamosus	N	morphology	ADULT	FEMALE	20:00	PT1H	HUMAN_LANDING_CATCH	OUTDOORS	A person sits indoor or outdoor the house with his lower leg exposed and collects all the mosquitoes that come for a blood meal using a capture tube	Killed in chloroform,, held long term at RT	N	N	rural area	13/02/2022	VVT									AYDI_056_H8-ANOSPP14591299	/seq/48229/48229_1#256.cram	SQPP-24596-T:P15	6471	ANOSPP14591299	48229	1	256	p_48229_3	H8	SQPP-24596-T	P15	AYDI_056_H8
65	AYDI_056_A9	AYDI_056	A9	100%_ETHANOL	WHOLE_ORGANISM	13/02/2022	MADAGASCAR	TOAMASINAII | VAVATENINA | SAHAVAVY | AMPASIMBOLA VILLAGE	-17.43552	49.20558	122.0	100m²	Anopheles pauliani	N	morphology	ADULT	FEMALE	22:00	PT1H	HUMAN_LANDING_CATCH	OUTDOORS	A person sits indoor or outdoor the house with his lower leg exposed and collects all the mosquitoes that come for a blood meal using a capture tube	Killed in chloroform,, held long term at RT	Y	N	rural area	13/02/2022	VVT									AYDI_056_A9-ANOSPP14591300	/seq/48229/48229_1#257.cram	SQPP-24596-T:B17	6471	ANOSPP14591300	48229	1	257	p_48229_3	A9	SQPP-24596-T	B17	AYDI_056_A9
66	AYDI_056_B9	AYDI_056	B9	100%_ETHANOL	WHOLE_ORGANISM	13/02/2022	MADAGASCAR	TOAMASINAII | VAVATENINA | SAHAVAVY | AMPASIMBOLA VILLAGE	-17.43552	49.20558	122.0	100m²	Anopheles squamosus	N	morphology	ADULT	FEMALE	22:00	PT1H	HUMAN_LANDING_CATCH	OUTDOORS	A person sits indoor or outdoor the house with his lower leg exposed and collects all the mosquitoes that come for a blood meal using a capture tube	Killed in chloroform,, held long term at RT	N	N	rural area	13/02/2022	VVT									AYDI_056_B9-ANOSPP14591301	/seq/48229/48229_1#258.cram	SQPP-24596-T:D17	6471	ANOSPP14591301	48229	1	258	p_48229_3	B9	SQPP-24596-T	D17	AYDI_056_B9
67	AYDI_056_C9	AYDI_056	C9	100%_ETHANOL	WHOLE_ORGANISM	14/02/2022	MADAGASCAR	TOAMASINAII | VAVATENINA | SAHAVAVY | AMPASIMBOLA VILLAGE	-17.43552	49.20558	122.0	100m²	Anopheles funestus	N	morphology	ADULT	FEMALE	02:00	PT1H	HUMAN_LANDING_CATCH	OUTDOORS	A person sits indoor or outdoor the house with his lower leg exposed and collects all the mosquitoes that come for a blood meal using a capture tube	Killed in chloroform,, held long term at RT	N	N	rural area	14/02/2022	VVT									AYDI_056_C9-ANOSPP14591302	/seq/48229/48229_1#259.cram	SQPP-24596-T:F17	6471	ANOSPP14591302	48229	1	259	p_48229_3	C9	SQPP-24596-T	F17	AYDI_056_C9
68	AYDI_056_D9	AYDI_056	D9	100%_ETHANOL	WHOLE_ORGANISM	14/02/2022	MADAGASCAR	TOAMASINAII | VAVATENINA | SAHAVAVY | AMPASIMBOLA VILLAGE	-17.43552	49.20558	122.0	100m²	Anopheles maculipalpis	N	morphology	ADULT	FEMALE	22:00	PT1H	HUMAN_LANDING_CATCH	OUTDOORS	A person sits indoor or outdoor the house with his lower leg exposed and collects all the mosquitoes that come for a blood meal using a capture tube	Killed in chloroform,, held long term at RT	N	N	rural area	14/02/2022	VVT									AYDI_056_D9-ANOSPP14591303	/seq/48229/48229_1#260.cram	SQPP-24596-T:H17	6471	ANOSPP14591303	48229	1	260	p_48229_3	D9	SQPP-24596-T	H17	AYDI_056_D9
69	AYDI_056_E9	AYDI_056	E9	100%_ETHANOL	WHOLE_ORGANISM	14/02/2022	MADAGASCAR	TOAMASINAII | VAVATENINA | SAHAVAVY | AMPASIMBOLA VILLAGE	-17.43552	49.20558	122.0	100m²	Anopheles funestus	N	morphology	ADULT	FEMALE	02:00	PT1H	HUMAN_LANDING_CATCH	OUTDOORS	A person sits indoor or outdoor the house with his lower leg exposed and collects all the mosquitoes that come for a blood meal using a capture tube	Killed in chloroform,, held long term at RT	Y	N	rural area	14/02/2022	VVT									AYDI_056_E9-ANOSPP14591304	/seq/48229/48229_1#261.cram	SQPP-24596-T:J17	6471	ANOSPP14591304	48229	1	261	p_48229_3	E9	SQPP-24596-T	J17	AYDI_056_E9
70	AYDI_056_F9	AYDI_056	F9	100%_ETHANOL	WHOLE_ORGANISM	14/02/2022	MADAGASCAR	TOAMASINAII | VAVATENINA | SAHAVAVY | AMPASIMBOLA VILLAGE	-17.43552	49.20558	122.0	100m²	Anopheles funestus	N	morphology	ADULT	FEMALE	02:00	PT1H	HUMAN_LANDING_CATCH	OUTDOORS	A person sits indoor or outdoor the house with his lower leg exposed and collects all the mosquitoes that come for a blood meal using a capture tube	Killed in chloroform,, held long term at RT	N	N	rural area	14/02/2022	VVT									AYDI_056_F9-ANOSPP14591305	/seq/48229/48229_1#262.cram	SQPP-24596-T:L17	6471	ANOSPP14591305	48229	1	262	p_48229_3	F9	SQPP-24596-T	L17	AYDI_056_F9
71	AYDI_056_G9	AYDI_056	G9	100%_ETHANOL	WHOLE_ORGANISM	14/02/2022	MADAGASCAR	TOAMASINAII | VAVATENINA | SAHAVAVY | AMPASIMBOLA VILLAGE	-17.43552	49.20558	122.0	100m²	Anopheles maculipalpis	N	morphology	ADULT	FEMALE			OTHER	OUTDOORS	make a trench of 1m3 with a total of 36 cavities on the walls. Collect the mosquitoes that are in the cavities every morning	Killed in chloroform,, held long term at RT	Y	N	rural area	14/02/2022	VVT									AYDI_056_G9-ANOSPP14591306	/seq/48229/48229_1#263.cram	SQPP-24596-T:N17	6471	ANOSPP14591306	48229	1	263	p_48229_3	G9	SQPP-24596-T	N17	AYDI_056_G9
72	AYDI_056_H9	AYDI_056	H9	100%_ETHANOL	WHOLE_ORGANISM	20/04/2022	MADAGASCAR	MAHAJANGA | BOENY | AMBATO_BOENY | ANDRANOFASIKA VILLAGE	-16.33797	46.84481	98.0	100m²	Anopheles gambiae sl	N	morphology	ADULT	FEMALE			CDC_LIGHT_TRAP	OUTDOORS	attracting mosquitoes with a light	Killed in chloroform. held long term at RT	N	N	rural area	20/04/2022	ADF									AYDI_056_H9-ANOSPP14591307	/seq/48229/48229_1#264.cram	SQPP-24596-T:P17	6471	ANOSPP14591307	48229	1	264	p_48229_3	H9	SQPP-24596-T	P17	AYDI_056_H9
73	AYDI_056_A10	AYDI_056	A10	100%_ETHANOL	WHOLE_ORGANISM	20/04/2022	MADAGASCAR	MAHAJANGA | BOENY | AMBATO_BOENY | ANDRANOFASIKA VILLAGE	-16.33797	46.84481	98.0	100m²	Anopheles gambiae sl	N	morphology	ADULT	FEMALE			CDC_LIGHT_TRAP	OUTDOORS	attracting mosquitoes with a light	Killed in chloroform. held long term at RT	N	N	rural area	20/04/2022	ADF									AYDI_056_A10-ANOSPP14591308	/seq/48229/48229_1#265.cram	SQPP-24596-T:B19	6471	ANOSPP14591308	48229	1	265	p_48229_3	A10	SQPP-24596-T	B19	AYDI_056_A10
74	AYDI_056_B10	AYDI_056	B10	100%_ETHANOL	WHOLE_ORGANISM	20/04/2022	MADAGASCAR	MAHAJANGA | BOENY | AMBATO_BOENY | ANDRANOFASIKA VILLAGE	-16.33797	46.84481	98.0	100m²	Anopheles gambiae sl	N	morphology	ADULT	FEMALE			CDC_LIGHT_TRAP	OUTDOORS	attracting mosquitoes with a light	Killed in chloroform. held long term at RT	N	N	rural area	20/04/2022	ADF									AYDI_056_B10-ANOSPP14591309	/seq/48229/48229_1#266.cram	SQPP-24596-T:D19	6471	ANOSPP14591309	48229	1	266	p_48229_3	B10	SQPP-24596-T	D19	AYDI_056_B10
75	AYDI_056_C10	AYDI_056	C10	100%_ETHANOL	WHOLE_ORGANISM	22/04/2022	MADAGASCAR	MAHAJANGA | BOENY | AMBATO_BOENY | ANDRANOFASIKA VILLAGE	-16.33797	46.84481	98.0	100m²	Anopheles gambiae sl	N	morphology	ADULT	FEMALE			CDC_LIGHT_TRAP	OUTDOORS	attracting mosquitoes with a light	Killed in chloroform. held long term at RT	N	N	rural area	22/04/2022	ADF									AYDI_056_C10-ANOSPP14591310	/seq/48229/48229_1#267.cram	SQPP-24596-T:F19	6471	ANOSPP14591310	48229	1	267	p_48229_3	C10	SQPP-24596-T	F19	AYDI_056_C10
76	AYDI_056_D10	AYDI_056	D10	100%_ETHANOL	WHOLE_ORGANISM	21/04/2022	MADAGASCAR	MAHAJANGA | BOENY | AMBATO_BOENY | ANDRANOFASIKA VILLAGE	-16.33797	46.84481	98.0	100m²	Anopheles gambiae sl	N	morphology	ADULT	FEMALE			CDC_LIGHT_TRAP	OUTDOORS	attracting mosquitoes with a light	Killed in chloroform. held long term at RT	N	N	rural area	21/04/2022	ADF									AYDI_056_D10-ANOSPP14591311	/seq/48229/48229_1#268.cram	SQPP-24596-T:H19	6471	ANOSPP14591311	48229	1	268	p_48229_3	D10	SQPP-24596-T	H19	AYDI_056_D10
77	AYDI_056_E10	AYDI_056	E10	100%_ETHANOL	WHOLE_ORGANISM	21/04/2022	MADAGASCAR	MAHAJANGA | BOENY | AMBATO_BOENY | ANDRANOFASIKA VILLAGE	-16.33797	46.84481	98.0	100m²	Anopheles gambiae sl	N	morphology	ADULT	FEMALE			CDC_LIGHT_TRAP	OUTDOORS	attracting mosquitoes with a light	Killed in chloroform. held long term at RT	N	N	rural area	21/04/2022	ADF									AYDI_056_E10-ANOSPP14591312	/seq/48229/48229_1#269.cram	SQPP-24596-T:J19	6471	ANOSPP14591312	48229	1	269	p_48229_3	E10	SQPP-24596-T	J19	AYDI_056_E10
78	AYDI_056_F10	AYDI_056	F10	100%_ETHANOL	WHOLE_ORGANISM	21/04/2022	MADAGASCAR	MAHAJANGA | BOENY | AMBATO_BOENY | ANDRANOFASIKA VILLAGE	-16.33797	46.84481	98.0	100m²	Anopheles gambiae sl	N	morphology	ADULT	FEMALE			CDC_LIGHT_TRAP	OUTDOORS	attracting mosquitoes with a light	Killed in chloroform. held long term at RT	N	N	rural area	21/04/2022	ADF									AYDI_056_F10-ANOSPP14591313	/seq/48229/48229_1#270.cram	SQPP-24596-T:L19	6471	ANOSPP14591313	48229	1	270	p_48229_3	F10	SQPP-24596-T	L19	AYDI_056_F10
79	AYDI_056_G10	AYDI_056	G10	100%_ETHANOL	WHOLE_ORGANISM	21/04/2022	MADAGASCAR	MAHAJANGA | BOENY | AMBATO_BOENY | ANDRANOFASIKA VILLAGE	-16.33797	46.84481	98.0	100m²	Anopheles gambiae sl	N	morphology	ADULT	FEMALE			CDC_LIGHT_TRAP	OUTDOORS	attracting mosquitoes with a light	Killed in chloroform. held long term at RT	N	N	rural area	21/04/2022	ADF									AYDI_056_G10-ANOSPP14591314	/seq/48229/48229_1#271.cram	SQPP-24596-T:N19	6471	ANOSPP14591314	48229	1	271	p_48229_3	G10	SQPP-24596-T	N19	AYDI_056_G10
80	AYDI_056_H10	AYDI_056	H10	100%_ETHANOL	WHOLE_ORGANISM	21/04/2022	MADAGASCAR	MAHAJANGA | BOENY | AMBATO_BOENY | ANDRANOFASIKA VILLAGE	-16.33797	46.84481	98.0	100m²	Anopheles gambiae sl	N	morphology	ADULT	FEMALE			CDC_LIGHT_TRAP	OUTDOORS	attracting mosquitoes with a light	Killed in chloroform. held long term at RT	N	N	rural area	21/04/2022	ADF									AYDI_056_H10-ANOSPP14591315	/seq/48229/48229_1#272.cram	SQPP-24596-T:P19	6471	ANOSPP14591315	48229	1	272	p_48229_3	H10	SQPP-24596-T	P19	AYDI_056_H10
81	AYDI_056_A11	AYDI_056	A11	100%_ETHANOL	WHOLE_ORGANISM	21/04/2022	MADAGASCAR	MAHAJANGA | BOENY | AMBATO_BOENY | ANDRANOFASIKA VILLAGE	-16.33797	46.84481	98.0	100m²	Anopheles gambiae sl	N	morphology	ADULT	FEMALE			CDC_LIGHT_TRAP	OUTDOORS	attracting mosquitoes with a light	Killed in chloroform. held long term at RT	N	N	rural area	21/04/2022	ADF									AYDI_056_A11-ANOSPP14591316	/seq/48229/48229_1#273.cram	SQPP-24596-T:B21	6471	ANOSPP14591316	48229	1	273	p_48229_3	A11	SQPP-24596-T	B21	AYDI_056_A11
82	AYDI_056_B11	AYDI_056	B11	100%_ETHANOL	WHOLE_ORGANISM	21/04/2022	MADAGASCAR	MAHAJANGA | BOENY | AMBATO_BOENY | ANDRANOFASIKA VILLAGE	-16.33797	46.84481	98.0	100m²	Anopheles gambiae sl	N	morphology	ADULT	FEMALE			CDC_LIGHT_TRAP	OUTDOORS	attracting mosquitoes with a light	Killed in chloroform. held long term at RT	N	N	rural area	21/04/2022	ADF									AYDI_056_B11-ANOSPP14591317	/seq/48229/48229_1#274.cram	SQPP-24596-T:D21	6471	ANOSPP14591317	48229	1	274	p_48229_3	B11	SQPP-24596-T	D21	AYDI_056_B11
83	AYDI_056_C11	AYDI_056	C11	100%_ETHANOL	WHOLE_ORGANISM	21/04/2022	MADAGASCAR	MAHAJANGA | BOENY | AMBATO_BOENY | ANDRANOFASIKA VILLAGE	-16.33797	46.84481	98.0	100m²	Anopheles gambiae sl	N	morphology	ADULT	FEMALE			CDC_LIGHT_TRAP	OUTDOORS	attracting mosquitoes with a light	Killed in chloroform. held long term at RT	N	N	rural area	21/04/2022	ADF									AYDI_056_C11-ANOSPP14591318	/seq/48229/48229_1#275.cram	SQPP-24596-T:F21	6471	ANOSPP14591318	48229	1	275	p_48229_3	C11	SQPP-24596-T	F21	AYDI_056_C11
84	AYDI_056_D11	AYDI_056	D11	100%_ETHANOL	WHOLE_ORGANISM	21/04/2022	MADAGASCAR	MAHAJANGA | BOENY | AMBATO_BOENY | ANDRANOFASIKA VILLAGE	-16.33797	46.84481	98.0	100m²	Anopheles gambiae sl	N	morphology	ADULT	FEMALE			CDC_LIGHT_TRAP	OUTDOORS	attracting mosquitoes with a light	Killed in chloroform. held long term at RT	N	N	rural area	21/04/2022	ADF									AYDI_056_D11-ANOSPP14591319	/seq/48229/48229_1#276.cram	SQPP-24596-T:H21	6471	ANOSPP14591319	48229	1	276	p_48229_3	D11	SQPP-24596-T	H21	AYDI_056_D11
85	AYDI_056_E11	AYDI_056	E11	100%_ETHANOL	WHOLE_ORGANISM	21/04/2022	MADAGASCAR	MAHAJANGA | BOENY | AMBATO_BOENY | ANDRANOFASIKA VILLAGE	-16.33797	46.84481	98.0	100m²	Anopheles gambiae sl	N	morphology	ADULT	FEMALE			CDC_LIGHT_TRAP	OUTDOORS	attracting mosquitoes with a light	Killed in chloroform. held long term at RT	N	N	rural area	21/04/2022	ADF									AYDI_056_E11-ANOSPP14591320	/seq/48229/48229_1#277.cram	SQPP-24596-T:J21	6471	ANOSPP14591320	48229	1	277	p_48229_3	E11	SQPP-24596-T	J21	AYDI_056_E11
86	AYDI_056_F11	AYDI_056	F11	100%_ETHANOL	WHOLE_ORGANISM	21/04/2022	MADAGASCAR	MAHAJANGA | BOENY | AMBATO_BOENY | ANDRANOFASIKA VILLAGE	-16.33797	46.84481	98.0	100m²	Anopheles gambiae sl	N	morphology	ADULT	FEMALE			CDC_LIGHT_TRAP	OUTDOORS	attracting mosquitoes with a light	Killed in chloroform. held long term at RT	N	N	rural area	21/04/2022	ADF									AYDI_056_F11-ANOSPP14591321	/seq/48229/48229_1#278.cram	SQPP-24596-T:L21	6471	ANOSPP14591321	48229	1	278	p_48229_3	F11	SQPP-24596-T	L21	AYDI_056_F11
87	AYDI_056_G11	AYDI_056	G11	100%_ETHANOL	WHOLE_ORGANISM	21/04/2022	MADAGASCAR	MAHAJANGA | BOENY | AMBATO_BOENY | ANDRANOFASIKA VILLAGE	-16.33797	46.84481	98.0	100m²	Anopheles gambiae sl	N	morphology	ADULT	FEMALE			CDC_LIGHT_TRAP	OUTDOORS	attracting mosquitoes with a light	Killed in chloroform. held long term at RT	Y	N	rural area	21/04/2022	ADF									AYDI_056_G11-ANOSPP14591322	/seq/48229/48229_1#279.cram	SQPP-24596-T:N21	6471	ANOSPP14591322	48229	1	279	p_48229_3	G11	SQPP-24596-T	N21	AYDI_056_G11
88	AYDI_056_H11	AYDI_056	H11	100%_ETHANOL	WHOLE_ORGANISM	21/04/2022	MADAGASCAR	MAHAJANGA | BOENY | AMBATO_BOENY | ANDRANOFASIKA VILLAGE	-16.33797	46.84481	98.0	100m²	Anopheles gambiae sl	N	morphology	ADULT	FEMALE			CDC_LIGHT_TRAP	OUTDOORS	attracting mosquitoes with a light	Killed in chloroform. held long term at RT	N	N	rural area	21/04/2022	ADF									AYDI_056_H11-ANOSPP14591323	/seq/48229/48229_1#280.cram	SQPP-24596-T:P21	6471	ANOSPP14591323	48229	1	280	p_48229_3	H11	SQPP-24596-T	P21	AYDI_056_H11
89	AYDI_056_A12	AYDI_056	A12	100%_ETHANOL	WHOLE_ORGANISM	22/04/2022	MADAGASCAR	MAHAJANGA | BOENY | AMBATO_BOENY | ANDRANOFASIKA VILLAGE	-16.33797	46.84481	98.0	100m²	Anopheles gambiae sl	N	morphology	ADULT	FEMALE		PT15H	OTHER	OUTDOORS	mix half a kilo of sugar and brewer's yeas with two liters of water (changed every twenty-four hours) to attract mosquitoes and collect them every fifteen hours	Killed in chloroform. held long term at RT	N	N	rural area	22/04/2022	ADF									AYDI_056_A12-ANOSPP14591324	/seq/48229/48229_1#281.cram	SQPP-24596-T:B23	6471	ANOSPP14591324	48229	1	281	p_48229_3	A12	SQPP-24596-T	B23	AYDI_056_A12
90	AYDI_056_B12	AYDI_056	B12	100%_ETHANOL	WHOLE_ORGANISM	22/04/2022	MADAGASCAR	MAHAJANGA | BOENY | AMBATO_BOENY | ANDRANOFASIKA VILLAGE	-16.33797	46.84481	98.0	100m²	Anopheles gambiae sl	N	morphology	ADULT	FEMALE		PT15H	OTHER	OUTDOORS	mix half a kilo of sugar and brewer's yeas with two liters of water (changed every twenty-four hours) to attract mosquitoes and collect them every fifteen hours	Killed in chloroform. held long term at RT	N	N	rural area	22/04/2022	ADF									AYDI_056_B12-ANOSPP14591325	/seq/48229/48229_1#282.cram	SQPP-24596-T:D23	6471	ANOSPP14591325	48229	1	282	p_48229_3	B12	SQPP-24596-T	D23	AYDI_056_B12
91	AYDI_056_C12	AYDI_056	C12	100%_ETHANOL	WHOLE_ORGANISM	22/04/2022	MADAGASCAR	MAHAJANGA | BOENY | AMBATO_BOENY | ANDRANOFASIKA VILLAGE	-16.33797	46.84481	98.0	100m²	Anopheles gambiae sl	N	morphology	ADULT	FEMALE			CDC_LIGHT_TRAP	OUTDOORS	attracting mosquitoes with a light	Killed in chloroform. held long term at RT	N	N	rural area	22/04/2022	ADF									AYDI_056_C12-ANOSPP14591326	/seq/48229/48229_1#283.cram	SQPP-24596-T:F23	6471	ANOSPP14591326	48229	1	283	p_48229_3	C12	SQPP-24596-T	F23	AYDI_056_C12
92	AYDI_056_D12	AYDI_056	D12	100%_ETHANOL	WHOLE_ORGANISM	21/04/2022	MADAGASCAR	MAHAJANGA | BOENY | AMBATO_BOENY | ANDRANOFASIKA VILLAGE	-16.33797	46.84481	98.0	100m²	Anopheles gambiae sl	N	morphology	ADULT	FEMALE			CDC_LIGHT_TRAP	OUTDOORS	attracting mosquitoes with a light	Killed in chloroform. held long term at RT	N	N	rural area	21/04/2022	ADF									AYDI_056_D12-ANOSPP14591327	/seq/48229/48229_1#284.cram	SQPP-24596-T:H23	6471	ANOSPP14591327	48229	1	284	p_48229_3	D12	SQPP-24596-T	H23	AYDI_056_D12
93	AYDI_056_E12	AYDI_056	E12	100%_ETHANOL	WHOLE_ORGANISM	21/04/2022	MADAGASCAR	MAHAJANGA | BOENY | AMBATO_BOENY | ANDRANOFASIKA VILLAGE	-16.33797	46.84481	98.0	100m²	Anopheles gambiae sl	N	morphology	ADULT	FEMALE			CDC_LIGHT_TRAP	OUTDOORS	attracting mosquitoes with a light	Killed in chloroform. held long term at RT	N	N	rural area	21/04/2022	ADF									AYDI_056_E12-ANOSPP14591328	/seq/48229/48229_1#285.cram	SQPP-24596-T:J23	6471	ANOSPP14591328	48229	1	285	p_48229_3	E12	SQPP-24596-T	J23	AYDI_056_E12
94	AYDI_056_F12	AYDI_056	F12	100%_ETHANOL	WHOLE_ORGANISM	22/04/2022	MADAGASCAR	MAHAJANGA | BOENY | AMBATO_BOENY | ANDRANOFASIKA VILLAGE	-16.33797	46.84481	98.0	100m²	Anopheles gambiae sl	N	morphology	ADULT	FEMALE		PT15H	OTHER	OUTDOORS	mix half a kilo of sugar and brewer's yeas with two liters of water (changed every twenty-four hours) to attract mosquitoes and collect them every fifteen hours	Killed in chloroform. held long term at RT	Y	N	rural area	22/04/2022	ADF									AYDI_056_F12-ANOSPP14591329	/seq/48229/48229_1#286.cram	SQPP-24596-T:L23	6471	ANOSPP14591329	48229	1	286	p_48229_3	F12	SQPP-24596-T	L23	AYDI_056_F12
95	AYDI_056_G12	AYDI_056	G12	100%_ETHANOL	WHOLE_ORGANISM	22/04/2022	MADAGASCAR	MAHAJANGA | BOENY | AMBATO_BOENY | ANDRANOFASIKA VILLAGE	-16.33797	46.84481	98.0	100m²	Anopheles gambiae sl	N	morphology	ADULT	FEMALE		PT15H	OTHER	OUTDOORS	mix half a kilo of sugar and brewer's yeas with two liters of water (changed every twenty-four hours) to attract mosquitoes and collect them every fifteen hours	Killed in chloroform. held long term at RT	Y	N	rural area	22/04/2022	ADF									AYDI_056_G12-ANOSPP14591330	/seq/48229/48229_1#287.cram	SQPP-24596-T:N23	6471	ANOSPP14591330	48229	1	287	p_48229_3	G12	SQPP-24596-T	N23	AYDI_056_G12
96	AYDI_056_H12	AYDI_056	H12	100%_ETHANOL	NOT_APPLICABLE																																AYDI_056_H12-ANOSPP14591331	/seq/48229/48229_1#288.cram	SQPP-24596-T:P23	6471	ANOSPP14591331	48229	1	288	p_48229_3	H12	SQPP-24596-T	P23	AYDI_056_H12
97	AYDI_057_A1	AYDI_057	A1	100%_ETHANOL	WHOLE_ORGANISM	23/11/2022	MADAGASCAR	TOLIARA | MENABE | MORONDAVA | BEROBOKA VILLAGE	-19.97665	44.60908	23.0	100m²	Anopheles gambiae sl	N	morphology	ADULT	FEMALE		PT15H	OTHER	OUTDOORS	mix half a kilo of sugar and brewer's yeas with two liters of water (changed every twenty-four hours) to attract mosquitoes and collect them every fifteen hours	Killed in chloroform, placed into well, held long term at RT	N	N	rural area	23/11/2022	BRB									AYDI_057_A1-ANOSPP13869608	/seq/48398/48398_1#673.cram	SQPP-24581-M:B2	6471	ANOSPP13869608	48398	1	673	AYDI_057	A1	SQPP-24581-M	B2	AYDI_057_A1
98	AYDI_057_B1	AYDI_057	B1	100%_ETHANOL	WHOLE_ORGANISM	23/11/2022	MADAGASCAR	TOLIARA | MENABE | MORONDAVA | BEROBOKA VILLAGE	-19.97665	44.60908	23.0	100m²	Anopheles gambiae sl	N	morphology	ADULT	FEMALE		PT15H	OTHER	OUTDOORS	mix half a kilo of sugar and brewer's yeas with two liters of water (changed every twenty-four hours) to attract mosquitoes and collect them every fifteen hours	Killed in chloroform, placed into well, held long term at RT	N	N	rural area	23/11/2022	BRB									AYDI_057_B1-ANOSPP13869609	/seq/48398/48398_1#674.cram	SQPP-24581-M:D2	6471	ANOSPP13869609	48398	1	674	AYDI_057	B1	SQPP-24581-M	D2	AYDI_057_B1
99	AYDI_057_C1	AYDI_057	C1	100%_ETHANOL	WHOLE_ORGANISM	23/11/2022	MADAGASCAR	TOLIARA | MENABE | MORONDAVA | BEROBOKA VILLAGE	-19.97665	44.60908	23.0	100m²	Anopheles gambiae sl	N	morphology	ADULT	MALE		PT15H	OTHER	OUTDOORS	mix half a kilo of sugar and brewer's yeas with two liters of water (changed every twenty-four hours) to attract mosquitoes and collect them every fifteen hours	Killed in chloroform, placed into well, held long term at RT	N	N	rural area	23/11/2022	BRB									AYDI_057_C1-ANOSPP13869610	/seq/48398/48398_1#675.cram	SQPP-24581-M:F2	6471	ANOSPP13869610	48398	1	675	AYDI_057	C1	SQPP-24581-M	F2	AYDI_057_C1
100	AYDI_057_D1	AYDI_057	D1	100%_ETHANOL	WHOLE_ORGANISM	23/11/2022	MADAGASCAR	TOLIARA | MENABE | MORONDAVA | BEROBOKA VILLAGE	-19.97665	44.60908	23.0	100m²	Anopheles coustani	N	morphology	ADULT	FEMALE		PT15H	OTHER	OUTDOORS	mix half a kilo of sugar and brewer's yeas with two liters of water (changed every twenty-four hours) to attract mosquitoes and collect them every fifteen hours	Killed in chloroform, placed into well, held long term at RT	N	N	rural area	23/11/2022	BRB									AYDI_057_D1-ANOSPP13869611	/seq/48398/48398_1#676.cram	SQPP-24581-M:H2	6471	ANOSPP13869611	48398	1	676	AYDI_057	D1	SQPP-24581-M	H2	AYDI_057_D1
101	AYDI_057_E1	AYDI_057	E1	100%_ETHANOL	WHOLE_ORGANISM	23/11/2022	MADAGASCAR	TOLIARA | MENABE | MORONDAVA | BEROBOKA VILLAGE	-19.97665	44.60908	23.0	100m²	Anopheles coustani	N	morphology	ADULT	FEMALE		PT15H	OTHER	OUTDOORS	mix half a kilo of sugar and brewer's yeas with two liters of water (changed every twenty-four hours) to attract mosquitoes and collect them every fifteen hours	Killed in chloroform, placed into well, held long term at RT	N	N	rural area	23/11/2022	BRB									AYDI_057_E1-ANOSPP13869612	/seq/48398/48398_1#677.cram	SQPP-24581-M:J2	6471	ANOSPP13869612	48398	1	677	AYDI_057	E1	SQPP-24581-M	J2	AYDI_057_E1
102	AYDI_057_F1	AYDI_057	F1	100%_ETHANOL	WHOLE_ORGANISM	23/11/2022	MADAGASCAR	TOLIARA | MENABE | MORONDAVA | BEROBOKA VILLAGE	-19.97665	44.60908	23.0	100m²	Anopheles gambiae sl	N	morphology	ADULT	FEMALE		PT15H	OTHER	OUTDOORS	mix half a kilo of sugar and brewer's yeas with two liters of water (changed every twenty-four hours) to attract mosquitoes and collect them every fifteen hours	Killed in chloroform, placed into well, held long term at RT	Y	N	rural area	23/11/2022	BRB									AYDI_057_F1-ANOSPP13869613	/seq/48398/48398_1#678.cram	SQPP-24581-M:L2	6471	ANOSPP13869613	48398	1	678	AYDI_057	F1	SQPP-24581-M	L2	AYDI_057_F1
103	AYDI_057_G1	AYDI_057	G1	100%_ETHANOL	WHOLE_ORGANISM	23/11/2022	MADAGASCAR	TOLIARA | MENABE | MORONDAVA | BEROBOKA VILLAGE	-19.97665	44.60908	23.0	100m²	Anopheles gambiae sl	N	morphology	ADULT	FEMALE		PT15H	OTHER	OUTDOORS	mix half a kilo of sugar and brewer's yeas with two liters of water (changed every twenty-four hours) to attract mosquitoes and collect them every fifteen hours	Killed in chloroform, placed into well, held long term at RT	Y	N	rural area	23/11/2022	BRB									AYDI_057_G1-ANOSPP13869614	/seq/48398/48398_1#679.cram	SQPP-24581-M:N2	6471	ANOSPP13869614	48398	1	679	AYDI_057	G1	SQPP-24581-M	N2	AYDI_057_G1
104	AYDI_057_H1	AYDI_057	H1	100%_ETHANOL	WHOLE_ORGANISM	23/11/2022	MADAGASCAR	TOLIARA | MENABE | MORONDAVA | BEROBOKA VILLAGE	-19.97665	44.60908	23.0	100m²	Anopheles gambiae sl	N	morphology	ADULT	FEMALE		PT15H	OTHER	OUTDOORS	mix half a kilo of sugar and brewer's yeas with two liters of water (changed every twenty-four hours) to attract mosquitoes and collect them every fifteen hours	Killed in chloroform, placed into well, held long term at RT	Y	N	rural area	23/11/2022	BRB									AYDI_057_H1-ANOSPP13869615	/seq/48398/48398_1#680.cram	SQPP-24581-M:P2	6471	ANOSPP13869615	48398	1	680	AYDI_057	H1	SQPP-24581-M	P2	AYDI_057_H1
105	AYDI_057_A2	AYDI_057	A2	100%_ETHANOL	WHOLE_ORGANISM	23/11/2022	MADAGASCAR	TOLIARA | MENABE | MORONDAVA | BEROBOKA VILLAGE	-19.97665	44.60908	23.0	100m²	Anopheles gambiae sl	N	morphology	ADULT	FEMALE		PT15H	OTHER	OUTDOORS	mix half a kilo of sugar and brewer's yeas with two liters of water (changed every twenty-four hours) to attract mosquitoes and collect them every fifteen hours	Killed in chloroform, placed into well, held long term at RT	N	N	rural area	23/11/2022	BRB									AYDI_057_A2-ANOSPP13869616	/seq/48398/48398_1#681.cram	SQPP-24581-M:B4	6471	ANOSPP13869616	48398	1	681	AYDI_057	A2	SQPP-24581-M	B4	AYDI_057_A2
106	AYDI_057_B2	AYDI_057	B2	100%_ETHANOL	WHOLE_ORGANISM	23/11/2022	MADAGASCAR	TOLIARA | MENABE | MORONDAVA | BEROBOKA VILLAGE	-19.97665	44.60908	23.0	100m²	Anopheles gambiae sl	N	morphology	ADULT	FEMALE		PT15H	OTHER	OUTDOORS	mix half a kilo of sugar and brewer's yeas with two liters of water (changed every twenty-four hours) to attract mosquitoes and collect them every fifteen hours	Killed in chloroform, placed into well, held long term at RT	N	N	rural area	23/11/2022	BRB									AYDI_057_B2-ANOSPP13869617	/seq/48398/48398_1#682.cram	SQPP-24581-M:D4	6471	ANOSPP13869617	48398	1	682	AYDI_057	B2	SQPP-24581-M	D4	AYDI_057_B2
107	AYDI_057_C2	AYDI_057	C2	100%_ETHANOL	WHOLE_ORGANISM	23/11/2022	MADAGASCAR	TOLIARA | MENABE | MORONDAVA | BEROBOKA VILLAGE	-19.97665	44.60908	23.0	100m²	Anopheles gambiae sl	N	morphology	ADULT	FEMALE		PT15H	OTHER	OUTDOORS	mix half a kilo of sugar and brewer's yeas with two liters of water (changed every twenty-four hours) to attract mosquitoes and collect them every fifteen hours	Killed in chloroform, placed into well, held long term at RT	N	N	rural area	23/11/2022	BRB									AYDI_057_C2-ANOSPP13869618	/seq/48398/48398_1#683.cram	SQPP-24581-M:F4	6471	ANOSPP13869618	48398	1	683	AYDI_057	C2	SQPP-24581-M	F4	AYDI_057_C2
108	AYDI_057_D2	AYDI_057	D2	100%_ETHANOL	WHOLE_ORGANISM	23/11/2022	MADAGASCAR	TOLIARA | MENABE | MORONDAVA | BEROBOKA VILLAGE	-19.97665	44.60908	23.0	100m²	Anopheles gambiae sl	N	morphology	ADULT	MALE		PT15H	OTHER	OUTDOORS	mix half a kilo of sugar and brewer's yeas with two liters of water (changed every twenty-four hours) to attract mosquitoes and collect them every fifteen hours	Killed in chloroform, placed into well, held long term at RT	N	N	rural area	23/11/2022	BRB									AYDI_057_D2-ANOSPP13869619	/seq/48398/48398_1#684.cram	SQPP-24581-M:H4	6471	ANOSPP13869619	48398	1	684	AYDI_057	D2	SQPP-24581-M	H4	AYDI_057_D2
109	AYDI_057_E2	AYDI_057	E2	100%_ETHANOL	WHOLE_ORGANISM	23/11/2022	MADAGASCAR	TOLIARA | MENABE | MORONDAVA | BEROBOKA VILLAGE	-19.97665	44.60908	23.0	100m²	Anopheles gambiae sl	N	morphology	ADULT	MALE		PT15H	OTHER	OUTDOORS	mix half a kilo of sugar and brewer's yeas with two liters of water (changed every twenty-four hours) to attract mosquitoes and collect them every fifteen hours	Killed in chloroform, placed into well, held long term at RT	N	N	rural area	23/11/2022	BRB									AYDI_057_E2-ANOSPP13869620	/seq/48398/48398_1#685.cram	SQPP-24581-M:J4	6471	ANOSPP13869620	48398	1	685	AYDI_057	E2	SQPP-24581-M	J4	AYDI_057_E2
110	AYDI_057_F2	AYDI_057	F2	100%_ETHANOL	WHOLE_ORGANISM	23/11/2022	MADAGASCAR	TOLIARA | MENABE | MORONDAVA | BEROBOKA VILLAGE	-19.97665	44.60908	23.0	100m²	Anopheles gambiae sl	N	morphology	ADULT	MALE		PT15H	OTHER	OUTDOORS	mix half a kilo of sugar and brewer's yeas with two liters of water (changed every twenty-four hours) to attract mosquitoes and collect them every fifteen hours	Killed in chloroform, placed into well, held long term at RT	N	N	rural area	23/11/2022	BRB									AYDI_057_F2-ANOSPP13869621	/seq/48398/48398_1#686.cram	SQPP-24581-M:L4	6471	ANOSPP13869621	48398	1	686	AYDI_057	F2	SQPP-24581-M	L4	AYDI_057_F2
111	AYDI_057_G2	AYDI_057	G2	100%_ETHANOL	WHOLE_ORGANISM	23/11/2022	MADAGASCAR	TOLIARA | MENABE | MORONDAVA | BEROBOKA VILLAGE	-19.97665	44.60908	23.0	100m²	Anopheles gambiae sl	N	morphology	ADULT	MALE		PT15H	OTHER	OUTDOORS	mix half a kilo of sugar and brewer's yeas with two liters of water (changed every twenty-four hours) to attract mosquitoes and collect them every fifteen hours	Killed in chloroform, placed into well, held long term at RT	N	N	rural area	23/11/2022	BRB									AYDI_057_G2-ANOSPP13869622	/seq/48398/48398_1#687.cram	SQPP-24581-M:N4	6471	ANOSPP13869622	48398	1	687	AYDI_057	G2	SQPP-24581-M	N4	AYDI_057_G2
112	AYDI_057_H2	AYDI_057	H2	100%_ETHANOL	WHOLE_ORGANISM	23/11/2022	MADAGASCAR	TOLIARA | MENABE | MORONDAVA | BEROBOKA VILLAGE	-19.97665	44.60908	23.0	100m²	Anopheles gambiae sl	N	morphology	ADULT	MALE		PT15H	OTHER	OUTDOORS	mix half a kilo of sugar and brewer's yeas with two liters of water (changed every twenty-four hours) to attract mosquitoes and collect them every fifteen hours	Killed in chloroform, placed into well, held long term at RT	N	N	rural area	23/11/2022	BRB									AYDI_057_H2-ANOSPP13869623	/seq/48398/48398_1#688.cram	SQPP-24581-M:P4	6471	ANOSPP13869623	48398	1	688	AYDI_057	H2	SQPP-24581-M	P4	AYDI_057_H2
113	AYDI_057_A3	AYDI_057	A3	100%_ETHANOL	WHOLE_ORGANISM	23/11/2022	MADAGASCAR	TOLIARA | MENABE | MORONDAVA | BEROBOKA VILLAGE	-19.97665	44.60908	23.0	100m²	Anopheles gambiae sl	N	morphology	ADULT	MALE		PT15H	OTHER	OUTDOORS	mix half a kilo of sugar and brewer's yeas with two liters of water (changed every twenty-four hours) to attract mosquitoes and collect them every fifteen hours	Killed in chloroform, placed into well, held long term at RT	N	N	rural area	23/11/2022	BRB									AYDI_057_A3-ANOSPP13869624	/seq/48398/48398_1#689.cram	SQPP-24581-M:B6	6471	ANOSPP13869624	48398	1	689	AYDI_057	A3	SQPP-24581-M	B6	AYDI_057_A3
114	AYDI_057_B3	AYDI_057	B3	100%_ETHANOL	WHOLE_ORGANISM	23/11/2022	MADAGASCAR	TOLIARA | MENABE | MORONDAVA | BEROBOKA VILLAGE	-19.97665	44.60908	23.0	100m²	Anopheles gambiae sl	N	morphology	ADULT	MALE		PT15H	OTHER	OUTDOORS	mix half a kilo of sugar and brewer's yeas with two liters of water (changed every twenty-four hours) to attract mosquitoes and collect them every fifteen hours	Killed in chloroform, placed into well, held long term at RT	N	N	rural area	23/11/2022	BRB									AYDI_057_B3-ANOSPP13869625	/seq/48398/48398_1#690.cram	SQPP-24581-M:D6	6471	ANOSPP13869625	48398	1	690	AYDI_057	B3	SQPP-24581-M	D6	AYDI_057_B3
115	AYDI_057_C3	AYDI_057	C3	100%_ETHANOL	WHOLE_ORGANISM	23/11/2022	MADAGASCAR	TOLIARA | MENABE | MORONDAVA | BEROBOKA VILLAGE	-19.97665	44.60908	23.0	100m²	Anopheles squamosus	N	morphology	ADULT	FEMALE		PT15H	OTHER	OUTDOORS	mix half a kilo of sugar and brewer's yeas with two liters of water (changed every twenty-four hours) to attract mosquitoes and collect them every fifteen hours	Killed in chloroform, placed into well, held long term at RT	Y	N	rural area	23/11/2022	BRB									AYDI_057_C3-ANOSPP13869626	/seq/48398/48398_1#691.cram	SQPP-24581-M:F6	6471	ANOSPP13869626	48398	1	691	AYDI_057	C3	SQPP-24581-M	F6	AYDI_057_C3
116	AYDI_057_D3	AYDI_057	D3	100%_ETHANOL	WHOLE_ORGANISM	23/11/2022	MADAGASCAR	TOLIARA | MENABE | MORONDAVA | BEROBOKA VILLAGE	-19.97665	44.60908	23.0	100m²	Anopheles squamosus	N	morphology	ADULT	FEMALE		PT15H	OTHER	OUTDOORS	mix half a kilo of sugar and brewer's yeas with two liters of water (changed every twenty-four hours) to attract mosquitoes and collect them every fifteen hours	Killed in chloroform, placed into well, held long term at RT	Y	N	rural area	23/11/2022	BRB									AYDI_057_D3-ANOSPP13869627	/seq/48398/48398_1#692.cram	SQPP-24581-M:H6	6471	ANOSPP13869627	48398	1	692	AYDI_057	D3	SQPP-24581-M	H6	AYDI_057_D3
117	AYDI_057_E3	AYDI_057	E3	100%_ETHANOL	WHOLE_ORGANISM	23/11/2022	MADAGASCAR	TOLIARA | MENABE | MORONDAVA | BEROBOKA VILLAGE	-19.97665	44.60908	23.0	100m²	Anopheles squamosus	N	morphology	ADULT	FEMALE		PT15H	OTHER	OUTDOORS	mix half a kilo of sugar and brewer's yeas with two liters of water (changed every twenty-four hours) to attract mosquitoes and collect them every fifteen hours	Killed in chloroform, placed into well, held long term at RT	Y	N	rural area	23/11/2022	BRB									AYDI_057_E3-ANOSPP13869628	/seq/48398/48398_1#693.cram	SQPP-24581-M:J6	6471	ANOSPP13869628	48398	1	693	AYDI_057	E3	SQPP-24581-M	J6	AYDI_057_E3
118	AYDI_057_F3	AYDI_057	F3	100%_ETHANOL	WHOLE_ORGANISM	23/11/2022	MADAGASCAR	TOLIARA | MENABE | MORONDAVA | BEROBOKA VILLAGE	-19.97665	44.60908	23.0	100m²	Anopheles squamosus	N	morphology	ADULT	FEMALE		PT15H	OTHER	OUTDOORS	mix half a kilo of sugar and brewer's yeas with two liters of water (changed every twenty-four hours) to attract mosquitoes and collect them every fifteen hours	Killed in chloroform, placed into well, held long term at RT	Y	N	rural area	23/11/2022	BRB									AYDI_057_F3-ANOSPP13869629	/seq/48398/48398_1#694.cram	SQPP-24581-M:L6	6471	ANOSPP13869629	48398	1	694	AYDI_057	F3	SQPP-24581-M	L6	AYDI_057_F3
119	AYDI_057_G3	AYDI_057	G3	100%_ETHANOL	WHOLE_ORGANISM	23/11/2022	MADAGASCAR	TOLIARA | MENABE | MORONDAVA | BEROBOKA VILLAGE	-19.97665	44.60908	23.0	100m²	Anopheles squamosus	N	morphology	ADULT	FEMALE		PT15H	OTHER	OUTDOORS	mix half a kilo of sugar and brewer's yeas with two liters of water (changed every twenty-four hours) to attract mosquitoes and collect them every fifteen hours	Killed in chloroform, placed into well, held long term at RT	Y	N	rural area	23/11/2022	BRB									AYDI_057_G3-ANOSPP13869630	/seq/48398/48398_1#695.cram	SQPP-24581-M:N6	6471	ANOSPP13869630	48398	1	695	AYDI_057	G3	SQPP-24581-M	N6	AYDI_057_G3
120	AYDI_057_H3	AYDI_057	H3	100%_ETHANOL	WHOLE_ORGANISM	23/11/2022	MADAGASCAR	TOLIARA | MENABE | MORONDAVA | BEROBOKA VILLAGE	-19.97665	44.60908	23.0	100m²	Anopheles squamosus	N	morphology	ADULT	FEMALE		PT15H	OTHER	OUTDOORS	mix half a kilo of sugar and brewer's yeas with two liters of water (changed every twenty-four hours) to attract mosquitoes and collect them every fifteen hours	Killed in chloroform, placed into well, held long term at RT	Y	N	rural area	23/11/2022	BRB									AYDI_057_H3-ANOSPP13869631	/seq/48398/48398_1#696.cram	SQPP-24581-M:P6	6471	ANOSPP13869631	48398	1	696	AYDI_057	H3	SQPP-24581-M	P6	AYDI_057_H3
121	AYDI_057_A4	AYDI_057	A4	100%_ETHANOL	WHOLE_ORGANISM	23/11/2022	MADAGASCAR	TOLIARA | MENABE | MORONDAVA | BEROBOKA VILLAGE	-19.97665	44.60908	23.0	100m²	Anopheles squamosus	N	morphology	ADULT	FEMALE		PT15H	OTHER	OUTDOORS	mix half a kilo of sugar and brewer's yeas with two liters of water (changed every twenty-four hours) to attract mosquitoes and collect them every fifteen hours	Killed in chloroform, placed into well, held long term at RT	Y	N	rural area	23/11/2022	BRB									AYDI_057_A4-ANOSPP13869632	/seq/48398/48398_1#697.cram	SQPP-24581-M:B8	6471	ANOSPP13869632	48398	1	697	AYDI_057	A4	SQPP-24581-M	B8	AYDI_057_A4
122	AYDI_057_B4	AYDI_057	B4	100%_ETHANOL	WHOLE_ORGANISM	23/11/2022	MADAGASCAR	TOLIARA | MENABE | MORONDAVA | BEROBOKA VILLAGE	-19.97665	44.60908	23.0	100m²	Anopheles squamosus	N	morphology	ADULT	FEMALE		PT15H	OTHER	OUTDOORS	mix half a kilo of sugar and brewer's yeas with two liters of water (changed every twenty-four hours) to attract mosquitoes and collect them every fifteen hours	Killed in chloroform, placed into well, held long term at RT	Y	N	rural area	23/11/2022	BRB									AYDI_057_B4-ANOSPP13869633	/seq/48398/48398_1#698.cram	SQPP-24581-M:D8	6471	ANOSPP13869633	48398	1	698	AYDI_057	B4	SQPP-24581-M	D8	AYDI_057_B4
123	AYDI_057_C4	AYDI_057	C4	100%_ETHANOL	WHOLE_ORGANISM	23/11/2022	MADAGASCAR	TOLIARA | MENABE | MORONDAVA | BEROBOKA VILLAGE	-19.97665	44.60908	23.0	100m²	Anopheles squamosus	N	morphology	ADULT	FEMALE		PT15H	OTHER	OUTDOORS	mix half a kilo of sugar and brewer's yeas with two liters of water (changed every twenty-four hours) to attract mosquitoes and collect them every fifteen hours	Killed in chloroform, placed into well, held long term at RT	Y	N	rural area	23/11/2022	BRB									AYDI_057_C4-ANOSPP13869634	/seq/48398/48398_1#699.cram	SQPP-24581-M:F8	6471	ANOSPP13869634	48398	1	699	AYDI_057	C4	SQPP-24581-M	F8	AYDI_057_C4
124	AYDI_057_D4	AYDI_057	D4	100%_ETHANOL	WHOLE_ORGANISM	23/11/2022	MADAGASCAR	TOLIARA | MENABE | MORONDAVA | BEROBOKA VILLAGE	-19.97665	44.60908	23.0	100m²	Anopheles squamosus	N	morphology	ADULT	FEMALE		PT15H	OTHER	OUTDOORS	mix half a kilo of sugar and brewer's yeas with two liters of water (changed every twenty-four hours) to attract mosquitoes and collect them every fifteen hours	Killed in chloroform, placed into well, held long term at RT	Y	N	rural area	23/11/2022	BRB									AYDI_057_D4-ANOSPP13869635	/seq/48398/48398_1#700.cram	SQPP-24581-M:H8	6471	ANOSPP13869635	48398	1	700	AYDI_057	D4	SQPP-24581-M	H8	AYDI_057_D4
125	AYDI_057_E4	AYDI_057	E4	100%_ETHANOL	WHOLE_ORGANISM	23/11/2022	MADAGASCAR	TOLIARA | MENABE | MORONDAVA | BEROBOKA VILLAGE	-19.97665	44.60908	23.0	100m²	Anopheles squamosus	N	morphology	ADULT	FEMALE		PT15H	OTHER	OUTDOORS	mix half a kilo of sugar and brewer's yeas with two liters of water (changed every twenty-four hours) to attract mosquitoes and collect them every fifteen hours	Killed in chloroform, placed into well, held long term at RT	Y	N	rural area	23/11/2022	BRB									AYDI_057_E4-ANOSPP13869636	/seq/48398/48398_1#701.cram	SQPP-24581-M:J8	6471	ANOSPP13869636	48398	1	701	AYDI_057	E4	SQPP-24581-M	J8	AYDI_057_E4
126	AYDI_057_F4	AYDI_057	F4	100%_ETHANOL	WHOLE_ORGANISM	23/11/2022	MADAGASCAR	TOLIARA | MENABE | MORONDAVA | BEROBOKA VILLAGE	-19.97665	44.60908	23.0	100m²	Anopheles squamosus	N	morphology	ADULT	FEMALE		PT15H	OTHER	OUTDOORS	mix half a kilo of sugar and brewer's yeas with two liters of water (changed every twenty-four hours) to attract mosquitoes and collect them every fifteen hours	Killed in chloroform, placed into well, held long term at RT	Y	N	rural area	23/11/2022	BRB									AYDI_057_F4-ANOSPP13869637	/seq/48398/48398_1#702.cram	SQPP-24581-M:L8	6471	ANOSPP13869637	48398	1	702	AYDI_057	F4	SQPP-24581-M	L8	AYDI_057_F4
127	AYDI_057_G4	AYDI_057	G4	100%_ETHANOL	WHOLE_ORGANISM	23/11/2022	MADAGASCAR	TOLIARA | MENABE | MORONDAVA | BEROBOKA VILLAGE	-19.97665	44.60908	23.0	100m²	Anopheles squamosus	N	morphology	ADULT	FEMALE		PT15H	OTHER	OUTDOORS	mix half a kilo of sugar and brewer's yeas with two liters of water (changed every twenty-four hours) to attract mosquitoes and collect them every fifteen hours	Killed in chloroform, placed into well, held long term at RT	Y	N	rural area	23/11/2022	BRB									AYDI_057_G4-ANOSPP13869638	/seq/48398/48398_1#703.cram	SQPP-24581-M:N8	6471	ANOSPP13869638	48398	1	703	AYDI_057	G4	SQPP-24581-M	N8	AYDI_057_G4
128	AYDI_057_H4	AYDI_057	H4	100%_ETHANOL	WHOLE_ORGANISM	23/11/2022	MADAGASCAR	TOLIARA | MENABE | MORONDAVA | BEROBOKA VILLAGE	-19.97665	44.60908	23.0	100m²	Anopheles squamosus	N	morphology	ADULT	FEMALE		PT15H	OTHER	OUTDOORS	mix half a kilo of sugar and brewer's yeas with two liters of water (changed every twenty-four hours) to attract mosquitoes and collect them every fifteen hours	Killed in chloroform, placed into well, held long term at RT	Y	N	rural area	23/11/2022	BRB									AYDI_057_H4-ANOSPP13869639	/seq/48398/48398_1#704.cram	SQPP-24581-M:P8	6471	ANOSPP13869639	48398	1	704	AYDI_057	H4	SQPP-24581-M	P8	AYDI_057_H4
129	AYDI_057_A5	AYDI_057	A5	100%_ETHANOL	WHOLE_ORGANISM	23/11/2022	MADAGASCAR	TOLIARA | MENABE | MORONDAVA | BEROBOKA VILLAGE	-19.97665	44.60908	23.0	100m²	Anopheles squamosus	N	morphology	ADULT	FEMALE		PT15H	OTHER	OUTDOORS	mix half a kilo of sugar and brewer's yeas with two liters of water (changed every twenty-four hours) to attract mosquitoes and collect them every fifteen hours	Killed in chloroform, placed into well, held long term at RT	Y	N	rural area	23/11/2022	BRB									AYDI_057_A5-ANOSPP13869640	/seq/48398/48398_1#705.cram	SQPP-24581-M:B10	6471	ANOSPP13869640	48398	1	705	AYDI_057	A5	SQPP-24581-M	B10	AYDI_057_A5
130	AYDI_057_B5	AYDI_057	B5	100%_ETHANOL	WHOLE_ORGANISM	23/11/2022	MADAGASCAR	TOLIARA | MENABE | MORONDAVA | BEROBOKA VILLAGE	-19.97665	44.60908	23.0	100m²	Anopheles squamosus	N	morphology	ADULT	FEMALE		PT15H	OTHER	OUTDOORS	mix half a kilo of sugar and brewer's yeas with two liters of water (changed every twenty-four hours) to attract mosquitoes and collect them every fifteen hours	Killed in chloroform, placed into well, held long term at RT	Y	N	rural area	23/11/2022	BRB									AYDI_057_B5-ANOSPP13869641	/seq/48398/48398_1#706.cram	SQPP-24581-M:D10	6471	ANOSPP13869641	48398	1	706	AYDI_057	B5	SQPP-24581-M	D10	AYDI_057_B5
131	AYDI_057_C5	AYDI_057	C5	100%_ETHANOL	WHOLE_ORGANISM	23/11/2022	MADAGASCAR	TOLIARA | MENABE | MORONDAVA | BEROBOKA VILLAGE	-19.97665	44.60908	23.0	100m²	Anopheles squamosus	N	morphology	ADULT	FEMALE		PT15H	OTHER	OUTDOORS	mix half a kilo of sugar and brewer's yeas with two liters of water (changed every twenty-four hours) to attract mosquitoes and collect them every fifteen hours	Killed in chloroform, placed into well, held long term at RT	Y	N	rural area	23/11/2022	BRB									AYDI_057_C5-ANOSPP13869642	/seq/48398/48398_1#707.cram	SQPP-24581-M:F10	6471	ANOSPP13869642	48398	1	707	AYDI_057	C5	SQPP-24581-M	F10	AYDI_057_C5
132	AYDI_057_D5	AYDI_057	D5	100%_ETHANOL	WHOLE_ORGANISM	23/11/2022	MADAGASCAR	TOLIARA | MENABE | MORONDAVA | BEROBOKA VILLAGE	-19.97665	44.60908	23.0	100m²	Anopheles squamosus	N	morphology	ADULT	FEMALE		PT15H	OTHER	OUTDOORS	mix half a kilo of sugar and brewer's yeas with two liters of water (changed every twenty-four hours) to attract mosquitoes and collect them every fifteen hours	Killed in chloroform, placed into well, held long term at RT	Y	N	rural area	23/11/2022	BRB									AYDI_057_D5-ANOSPP13869643	/seq/48398/48398_1#708.cram	SQPP-24581-M:H10	6471	ANOSPP13869643	48398	1	708	AYDI_057	D5	SQPP-24581-M	H10	AYDI_057_D5
133	AYDI_057_E5	AYDI_057	E5	100%_ETHANOL	WHOLE_ORGANISM	23/11/2022	MADAGASCAR	TOLIARA | MENABE | MORONDAVA | BEROBOKA VILLAGE	-19.97665	44.60908	23.0	100m²	Anopheles squamosus	N	morphology	ADULT	FEMALE		PT15H	OTHER	OUTDOORS	mix half a kilo of sugar and brewer's yeas with two liters of water (changed every twenty-four hours) to attract mosquitoes and collect them every fifteen hours	Killed in chloroform, placed into well, held long term at RT	Y	N	rural area	23/11/2022	BRB									AYDI_057_E5-ANOSPP13869644	/seq/48398/48398_1#709.cram	SQPP-24581-M:J10	6471	ANOSPP13869644	48398	1	709	AYDI_057	E5	SQPP-24581-M	J10	AYDI_057_E5
134	AYDI_057_F5	AYDI_057	F5	100%_ETHANOL	WHOLE_ORGANISM	23/11/2022	MADAGASCAR	TOLIARA | MENABE | MORONDAVA | BEROBOKA VILLAGE	-19.97665	44.60908	23.0	100m²	Anopheles squamosus	N	morphology	ADULT	FEMALE		PT15H	OTHER	OUTDOORS	mix half a kilo of sugar and brewer's yeas with two liters of water (changed every twenty-four hours) to attract mosquitoes and collect them every fifteen hours	Killed in chloroform, placed into well, held long term at RT	Y	N	rural area	23/11/2022	BRB									AYDI_057_F5-ANOSPP13869645	/seq/48398/48398_1#710.cram	SQPP-24581-M:L10	6471	ANOSPP13869645	48398	1	710	AYDI_057	F5	SQPP-24581-M	L10	AYDI_057_F5
135	AYDI_057_G5	AYDI_057	G5	100%_ETHANOL	WHOLE_ORGANISM	23/11/2022	MADAGASCAR	TOLIARA | MENABE | MORONDAVA | BEROBOKA VILLAGE	-19.97665	44.60908	23.0	100m²	Anopheles squamosus	N	morphology	ADULT	FEMALE		PT15H	OTHER	OUTDOORS	mix half a kilo of sugar and brewer's yeas with two liters of water (changed every twenty-four hours) to attract mosquitoes and collect them every fifteen hours	Killed in chloroform, placed into well, held long term at RT	Y	N	rural area	23/11/2022	BRB									AYDI_057_G5-ANOSPP13869646	/seq/48398/48398_1#711.cram	SQPP-24581-M:N10	6471	ANOSPP13869646	48398	1	711	AYDI_057	G5	SQPP-24581-M	N10	AYDI_057_G5
136	AYDI_057_H5	AYDI_057	H5	100%_ETHANOL	WHOLE_ORGANISM	23/11/2022	MADAGASCAR	TOLIARA | MENABE | MORONDAVA | BEROBOKA VILLAGE	-19.97665	44.60908	23.0	100m²	Anopheles squamosus	N	morphology	ADULT	FEMALE		PT15H	OTHER	OUTDOORS	mix half a kilo of sugar and brewer's yeas with two liters of water (changed every twenty-four hours) to attract mosquitoes and collect them every fifteen hours	Killed in chloroform, placed into well, held long term at RT	Y	N	rural area	23/11/2022	BRB									AYDI_057_H5-ANOSPP13869647	/seq/48398/48398_1#712.cram	SQPP-24581-M:P10	6471	ANOSPP13869647	48398	1	712	AYDI_057	H5	SQPP-24581-M	P10	AYDI_057_H5
137	AYDI_057_A6	AYDI_057	A6	100%_ETHANOL	WHOLE_ORGANISM	23/11/2022	MADAGASCAR	TOLIARA | MENABE | MORONDAVA | BEROBOKA VILLAGE	-19.97665	44.60908	23.0	100m²	Anopheles squamosus	N	morphology	ADULT	FEMALE		PT15H	OTHER	OUTDOORS	mix half a kilo of sugar and brewer's yeas with two liters of water (changed every twenty-four hours) to attract mosquitoes and collect them every fifteen hours	Killed in chloroform, placed into well, held long term at RT	Y	N	rural area	23/11/2022	BRB									AYDI_057_A6-ANOSPP13869648	/seq/48398/48398_1#713.cram	SQPP-24581-M:B12	6471	ANOSPP13869648	48398	1	713	AYDI_057	A6	SQPP-24581-M	B12	AYDI_057_A6
138	AYDI_057_B6	AYDI_057	B6	100%_ETHANOL	WHOLE_ORGANISM	23/11/2022	MADAGASCAR	TOLIARA | MENABE | MORONDAVA | BEROBOKA VILLAGE	-19.97665	44.60908	23.0	100m²	Anopheles squamosus	N	morphology	ADULT	FEMALE		PT15H	OTHER	OUTDOORS	mix half a kilo of sugar and brewer's yeas with two liters of water (changed every twenty-four hours) to attract mosquitoes and collect them every fifteen hours	Killed in chloroform, placed into well, held long term at RT	Y	N	rural area	23/11/2022	BRB									AYDI_057_B6-ANOSPP13869649	/seq/48398/48398_1#714.cram	SQPP-24581-M:D12	6471	ANOSPP13869649	48398	1	714	AYDI_057	B6	SQPP-24581-M	D12	AYDI_057_B6
139	AYDI_057_C6	AYDI_057	C6	100%_ETHANOL	WHOLE_ORGANISM	23/11/2022	MADAGASCAR	TOLIARA | MENABE | MORONDAVA | BEROBOKA VILLAGE	-19.97665	44.60908	23.0	100m²	Anopheles squamosus	N	morphology	ADULT	FEMALE		PT15H	OTHER	OUTDOORS	mix half a kilo of sugar and brewer's yeas with two liters of water (changed every twenty-four hours) to attract mosquitoes and collect them every fifteen hours	Killed in chloroform, placed into well, held long term at RT	Y	N	rural area	23/11/2022	BRB									AYDI_057_C6-ANOSPP13869650	/seq/48398/48398_1#715.cram	SQPP-24581-M:F12	6471	ANOSPP13869650	48398	1	715	AYDI_057	C6	SQPP-24581-M	F12	AYDI_057_C6
140	AYDI_057_D6	AYDI_057	D6	100%_ETHANOL	WHOLE_ORGANISM	23/11/2022	MADAGASCAR	TOLIARA | MENABE | MORONDAVA | BEROBOKA VILLAGE	-19.97665	44.60908	23.0	100m²	Anopheles squamosus	N	morphology	ADULT	FEMALE		PT15H	OTHER	OUTDOORS	mix half a kilo of sugar and brewer's yeas with two liters of water (changed every twenty-four hours) to attract mosquitoes and collect them every fifteen hours	Killed in chloroform, placed into well, held long term at RT	Y	N	rural area	23/11/2022	BRB									AYDI_057_D6-ANOSPP13869651	/seq/48398/48398_1#716.cram	SQPP-24581-M:H12	6471	ANOSPP13869651	48398	1	716	AYDI_057	D6	SQPP-24581-M	H12	AYDI_057_D6
141	AYDI_057_E6	AYDI_057	E6	100%_ETHANOL	WHOLE_ORGANISM	23/11/2022	MADAGASCAR	TOLIARA | MENABE | MORONDAVA | BEROBOKA VILLAGE	-19.97665	44.60908	23.0	100m²	Anopheles squamosus	N	morphology	ADULT	FEMALE		PT15H	OTHER	OUTDOORS	mix half a kilo of sugar and brewer's yeas with two liters of water (changed every twenty-four hours) to attract mosquitoes and collect them every fifteen hours	Killed in chloroform, placed into well, held long term at RT	Y	N	rural area	23/11/2022	BRB									AYDI_057_E6-ANOSPP13869652	/seq/48398/48398_1#717.cram	SQPP-24581-M:J12	6471	ANOSPP13869652	48398	1	717	AYDI_057	E6	SQPP-24581-M	J12	AYDI_057_E6
142	AYDI_057_F6	AYDI_057	F6	100%_ETHANOL	WHOLE_ORGANISM	23/11/2022	MADAGASCAR	TOLIARA | MENABE | MORONDAVA | BEROBOKA VILLAGE	-19.97665	44.60908	23.0	100m²	Anopheles squamosus	N	morphology	ADULT	FEMALE		PT15H	OTHER	OUTDOORS	mix half a kilo of sugar and brewer's yeas with two liters of water (changed every twenty-four hours) to attract mosquitoes and collect them every fifteen hours	Killed in chloroform, placed into well, held long term at RT	Y	N	rural area	23/11/2022	BRB									AYDI_057_F6-ANOSPP13869653	/seq/48398/48398_1#718.cram	SQPP-24581-M:L12	6471	ANOSPP13869653	48398	1	718	AYDI_057	F6	SQPP-24581-M	L12	AYDI_057_F6
143	AYDI_057_G6	AYDI_057	G6	100%_ETHANOL	WHOLE_ORGANISM	23/11/2022	MADAGASCAR	TOLIARA | MENABE | MORONDAVA | BEROBOKA VILLAGE	-19.97665	44.60908	23.0	100m²	Anopheles squamosus	N	morphology	ADULT	FEMALE		PT15H	OTHER	OUTDOORS	mix half a kilo of sugar and brewer's yeas with two liters of water (changed every twenty-four hours) to attract mosquitoes and collect them every fifteen hours	Killed in chloroform, placed into well, held long term at RT	Y	N	rural area	23/11/2022	BRB									AYDI_057_G6-ANOSPP13869654	/seq/48398/48398_1#719.cram	SQPP-24581-M:N12	6471	ANOSPP13869654	48398	1	719	AYDI_057	G6	SQPP-24581-M	N12	AYDI_057_G6
144	AYDI_057_H6	AYDI_057	H6	100%_ETHANOL	WHOLE_ORGANISM	23/11/2022	MADAGASCAR	TOLIARA | MENABE | MORONDAVA | BEROBOKA VILLAGE	-19.97665	44.60908	23.0	100m²	Anopheles squamosus	N	morphology	ADULT	FEMALE		PT15H	OTHER	OUTDOORS	mix half a kilo of sugar and brewer's yeas with two liters of water (changed every twenty-four hours) to attract mosquitoes and collect them every fifteen hours	Killed in chloroform, placed into well, held long term at RT	Y	N	rural area	23/11/2022	BRB									AYDI_057_H6-ANOSPP13869655	/seq/48398/48398_1#720.cram	SQPP-24581-M:P12	6471	ANOSPP13869655	48398	1	720	AYDI_057	H6	SQPP-24581-M	P12	AYDI_057_H6
145	AYDI_057_A7	AYDI_057	A7	100%_ETHANOL	WHOLE_ORGANISM	23/11/2022	MADAGASCAR	TOLIARA | MENABE | MORONDAVA | BEROBOKA VILLAGE	-19.97665	44.60908	23.0	100m²	Anopheles squamosus	N	morphology	ADULT	FEMALE		PT15H	OTHER	OUTDOORS	mix half a kilo of sugar and brewer's yeas with two liters of water (changed every twenty-four hours) to attract mosquitoes and collect them every fifteen hours	Killed in chloroform, placed into well, held long term at RT	Y	N	rural area	23/11/2022	BRB									AYDI_057_A7-ANOSPP13869656	/seq/48398/48398_1#721.cram	SQPP-24581-M:B14	6471	ANOSPP13869656	48398	1	721	AYDI_057	A7	SQPP-24581-M	B14	AYDI_057_A7
146	AYDI_057_B7	AYDI_057	B7	100%_ETHANOL	WHOLE_ORGANISM	23/11/2022	MADAGASCAR	TOLIARA | MENABE | MORONDAVA | BEROBOKA VILLAGE	-19.97665	44.60908	23.0	100m²	Anopheles squamosus	N	morphology	ADULT	FEMALE		PT15H	OTHER	OUTDOORS	mix half a kilo of sugar and brewer's yeas with two liters of water (changed every twenty-four hours) to attract mosquitoes and collect them every fifteen hours	Killed in chloroform, placed into well, held long term at RT	N	N	rural area	23/11/2022	BRB									AYDI_057_B7-ANOSPP13869657	/seq/48398/48398_1#722.cram	SQPP-24581-M:D14	6471	ANOSPP13869657	48398	1	722	AYDI_057	B7	SQPP-24581-M	D14	AYDI_057_B7
147	AYDI_057_C7	AYDI_057	C7	100%_ETHANOL	WHOLE_ORGANISM	23/11/2022	MADAGASCAR	TOLIARA | MENABE | MORONDAVA | BEROBOKA VILLAGE	-19.97665	44.60908	23.0	100m²	Anopheles squamosus	N	morphology	ADULT	FEMALE		PT15H	OTHER	OUTDOORS	mix half a kilo of sugar and brewer's yeas with two liters of water (changed every twenty-four hours) to attract mosquitoes and collect them every fifteen hours	Killed in chloroform, placed into well, held long term at RT	N	N	rural area	23/11/2022	BRB									AYDI_057_C7-ANOSPP13869658	/seq/48398/48398_1#723.cram	SQPP-24581-M:F14	6471	ANOSPP13869658	48398	1	723	AYDI_057	C7	SQPP-24581-M	F14	AYDI_057_C7
148	AYDI_057_D7	AYDI_057	D7	100%_ETHANOL	WHOLE_ORGANISM	23/11/2022	MADAGASCAR	TOLIARA | MENABE | MORONDAVA | BEROBOKA VILLAGE	-19.97665	44.60908	23.0	100m²	Anopheles squamosus	N	morphology	ADULT	FEMALE		PT15H	OTHER	OUTDOORS	mix half a kilo of sugar and brewer's yeas with two liters of water (changed every twenty-four hours) to attract mosquitoes and collect them every fifteen hours	Killed in chloroform, placed into well, held long term at RT	N	N	rural area	23/11/2022	BRB									AYDI_057_D7-ANOSPP13869659	/seq/48398/48398_1#724.cram	SQPP-24581-M:H14	6471	ANOSPP13869659	48398	1	724	AYDI_057	D7	SQPP-24581-M	H14	AYDI_057_D7
149	AYDI_057_E7	AYDI_057	E7	100%_ETHANOL	WHOLE_ORGANISM	23/11/2022	MADAGASCAR	TOLIARA | MENABE | MORONDAVA | BEROBOKA VILLAGE	-19.97665	44.60908	23.0	100m²	Anopheles squamosus	N	morphology	ADULT	FEMALE		PT15H	OTHER	OUTDOORS	mix half a kilo of sugar and brewer's yeas with two liters of water (changed every twenty-four hours) to attract mosquitoes and collect them every fifteen hours	Killed in chloroform, placed into well, held long term at RT	N	N	rural area	23/11/2022	BRB									AYDI_057_E7-ANOSPP13869660	/seq/48398/48398_1#725.cram	SQPP-24581-M:J14	6471	ANOSPP13869660	48398	1	725	AYDI_057	E7	SQPP-24581-M	J14	AYDI_057_E7
150	AYDI_057_F7	AYDI_057	F7	100%_ETHANOL	WHOLE_ORGANISM	23/11/2022	MADAGASCAR	TOLIARA | MENABE | MORONDAVA | BEROBOKA VILLAGE	-19.97665	44.60908	23.0	100m²	Anopheles squamosus	N	morphology	ADULT	FEMALE		PT15H	OTHER	OUTDOORS	mix half a kilo of sugar and brewer's yeas with two liters of water (changed every twenty-four hours) to attract mosquitoes and collect them every fifteen hours	Killed in chloroform, placed into well, held long term at RT	N	N	rural area	23/11/2022	BRB									AYDI_057_F7-ANOSPP13869661	/seq/48398/48398_1#726.cram	SQPP-24581-M:L14	6471	ANOSPP13869661	48398	1	726	AYDI_057	F7	SQPP-24581-M	L14	AYDI_057_F7
151	AYDI_057_G7	AYDI_057	G7	100%_ETHANOL	WHOLE_ORGANISM	23/11/2022	MADAGASCAR	TOLIARA | MENABE | MORONDAVA | BEROBOKA VILLAGE	-19.97665	44.60908	23.0	100m²	Anopheles sp	N	morphology	ADULT	FEMALE		PT15H	OTHER	OUTDOORS	mix half a kilo of sugar and brewer's yeas with two liters of water (changed every twenty-four hours) to attract mosquitoes and collect them every fifteen hours	Killed in chloroform, placed into well, held long term at RT	N	N	rural area	23/11/2022	BRB									AYDI_057_G7-ANOSPP13869662	/seq/48398/48398_1#727.cram	SQPP-24581-M:N14	6471	ANOSPP13869662	48398	1	727	AYDI_057	G7	SQPP-24581-M	N14	AYDI_057_G7
152	AYDI_057_H7	AYDI_057	H7	100%_ETHANOL	WHOLE_ORGANISM	23/11/2022	MADAGASCAR	TOLIARA | MENABE | MORONDAVA | BEROBOKA VILLAGE	-19.97665	44.60908	23.0	100m²	Anopheles gambiae sl	N	morphology	ADULT	FEMALE		PT15H	OTHER	OUTDOORS	mix half a kilo of sugar and brewer's yeas with two liters of water (changed every twenty-four hours) to attract mosquitoes and collect them every fifteen hours	Killed in chloroform, placed into well, held long term at RT	N	N	rural area	23/11/2022	BRB									AYDI_057_H7-ANOSPP13869663	/seq/48398/48398_1#728.cram	SQPP-24581-M:P14	6471	ANOSPP13869663	48398	1	728	AYDI_057	H7	SQPP-24581-M	P14	AYDI_057_H7
153	AYDI_057_A8	AYDI_057	A8	100%_ETHANOL	WHOLE_ORGANISM	23/11/2022	MADAGASCAR	TOLIARA | MENABE | MORONDAVA | BEROBOKA VILLAGE	-19.97665	44.60908	23.0	100m²	Anopheles gambiae sl	N	morphology	ADULT	FEMALE		PT15H	OTHER	OUTDOORS	mix half a kilo of sugar and brewer's yeas with two liters of water (changed every twenty-four hours) to attract mosquitoes and collect them every fifteen hours	Killed in chloroform, placed into well, held long term at RT	N	N	rural area	23/11/2022	BRB									AYDI_057_A8-ANOSPP13869664	/seq/48398/48398_1#729.cram	SQPP-24581-M:B16	6471	ANOSPP13869664	48398	1	729	AYDI_057	A8	SQPP-24581-M	B16	AYDI_057_A8
154	AYDI_057_B8	AYDI_057	B8	100%_ETHANOL	WHOLE_ORGANISM	23/11/2022	MADAGASCAR	TOLIARA | MENABE | MORONDAVA | BEROBOKA VILLAGE	-19.97665	44.60908	23.0	100m²	Anopheles gambiae sl	N	morphology	ADULT	FEMALE		PT15H	OTHER	OUTDOORS	mix half a kilo of sugar and brewer's yeas with two liters of water (changed every twenty-four hours) to attract mosquitoes and collect them every fifteen hours	Killed in chloroform, placed into well, held long term at RT	N	N	rural area	23/11/2022	BRB									AYDI_057_B8-ANOSPP13869665	/seq/48398/48398_1#730.cram	SQPP-24581-M:D16	6471	ANOSPP13869665	48398	1	730	AYDI_057	B8	SQPP-24581-M	D16	AYDI_057_B8
155	AYDI_057_C8	AYDI_057	C8	100%_ETHANOL	WHOLE_ORGANISM	23/11/2022	MADAGASCAR	TOLIARA | MENABE | MORONDAVA | BEROBOKA VILLAGE	-19.97665	44.60908	23.0	100m²	Anopheles squamosus	N	morphology	ADULT	FEMALE		PT15H	OTHER	OUTDOORS	mix half a kilo of sugar and brewer's yeas with two liters of water (changed every twenty-four hours) to attract mosquitoes and collect them every fifteen hours	Killed in chloroform, placed into well, held long term at RT	N	N	rural area	23/11/2022	BRB									AYDI_057_C8-ANOSPP13869666	/seq/48398/48398_1#731.cram	SQPP-24581-M:F16	6471	ANOSPP13869666	48398	1	731	AYDI_057	C8	SQPP-24581-M	F16	AYDI_057_C8
156	AYDI_057_D8	AYDI_057	D8	100%_ETHANOL	WHOLE_ORGANISM	23/11/2022	MADAGASCAR	TOLIARA | MENABE | MORONDAVA | BEROBOKA VILLAGE	-19.97665	44.60908	23.0	100m²	Anopheles squamosus	N	morphology	ADULT	FEMALE		PT15H	OTHER	OUTDOORS	mix half a kilo of sugar and brewer's yeas with two liters of water (changed every twenty-four hours) to attract mosquitoes and collect them every fifteen hours	Killed in chloroform, placed into well, held long term at RT	N	N	rural area	23/11/2022	BRB									AYDI_057_D8-ANOSPP13869667	/seq/48398/48398_1#732.cram	SQPP-24581-M:H16	6471	ANOSPP13869667	48398	1	732	AYDI_057	D8	SQPP-24581-M	H16	AYDI_057_D8
157	AYDI_057_E8	AYDI_057	E8	100%_ETHANOL	WHOLE_ORGANISM	23/11/2022	MADAGASCAR	TOLIARA | MENABE | MORONDAVA | BEROBOKA VILLAGE	-19.97665	44.60908	23.0	100m²	Anopheles squamosus	N	morphology	ADULT	FEMALE		PT15H	OTHER	OUTDOORS	mix half a kilo of sugar and brewer's yeas with two liters of water (changed every twenty-four hours) to attract mosquitoes and collect them every fifteen hours	Killed in chloroform, placed into well, held long term at RT	N	N	rural area	23/11/2022	BRB									AYDI_057_E8-ANOSPP13869668	/seq/48398/48398_1#733.cram	SQPP-24581-M:J16	6471	ANOSPP13869668	48398	1	733	AYDI_057	E8	SQPP-24581-M	J16	AYDI_057_E8
158	AYDI_057_F8	AYDI_057	F8	100%_ETHANOL	WHOLE_ORGANISM	23/11/2022	MADAGASCAR	TOLIARA | MENABE | MORONDAVA | BEROBOKA VILLAGE	-19.97665	44.60908	23.0	100m²	Anopheles squamosus	N	morphology	ADULT	FEMALE		PT15H	OTHER	OUTDOORS	mix half a kilo of sugar and brewer's yeas with two liters of water (changed every twenty-four hours) to attract mosquitoes and collect them every fifteen hours	Killed in chloroform, placed into well, held long term at RT	N	N	rural area	23/11/2022	BRB									AYDI_057_F8-ANOSPP13869669	/seq/48398/48398_1#734.cram	SQPP-24581-M:L16	6471	ANOSPP13869669	48398	1	734	AYDI_057	F8	SQPP-24581-M	L16	AYDI_057_F8
159	AYDI_057_G8	AYDI_057	G8	100%_ETHANOL	WHOLE_ORGANISM	23/11/2022	MADAGASCAR	TOLIARA | MENABE | MORONDAVA | BEROBOKA VILLAGE	-19.97665	44.60908	23.0	100m²	Anopheles squamosus	N	morphology	ADULT	FEMALE		PT15H	OTHER	OUTDOORS	mix half a kilo of sugar and brewer's yeas with two liters of water (changed every twenty-four hours) to attract mosquitoes and collect them every fifteen hours	Killed in chloroform, placed into well, held long term at RT	N	N	rural area	23/11/2022	BRB									AYDI_057_G8-ANOSPP13869670	/seq/48398/48398_1#735.cram	SQPP-24581-M:N16	6471	ANOSPP13869670	48398	1	735	AYDI_057	G8	SQPP-24581-M	N16	AYDI_057_G8
160	AYDI_057_H8	AYDI_057	H8	100%_ETHANOL	WHOLE_ORGANISM	23/11/2022	MADAGASCAR	TOLIARA | MENABE | MORONDAVA | BEROBOKA VILLAGE	-19.97665	44.60908	23.0	100m²	Anopheles squamosus	N	morphology	ADULT	FEMALE		PT15H	OTHER	OUTDOORS	mix half a kilo of sugar and brewer's yeas with two liters of water (changed every twenty-four hours) to attract mosquitoes and collect them every fifteen hours	Killed in chloroform, placed into well, held long term at RT	N	N	rural area	23/11/2022	BRB									AYDI_057_H8-ANOSPP13869671	/seq/48398/48398_1#736.cram	SQPP-24581-M:P16	6471	ANOSPP13869671	48398	1	736	AYDI_057	H8	SQPP-24581-M	P16	AYDI_057_H8
161	AYDI_057_A9	AYDI_057	A9	100%_ETHANOL	WHOLE_ORGANISM	23/11/2022	MADAGASCAR	TOLIARA | MENABE | MORONDAVA | BEROBOKA VILLAGE	-19.97665	44.60908	23.0	100m²	Anopheles squamosus	N	morphology	ADULT	FEMALE		PT15H	OTHER	OUTDOORS	mix half a kilo of sugar and brewer's yeas with two liters of water (changed every twenty-four hours) to attract mosquitoes and collect them every fifteen hours	Killed in chloroform, placed into well, held long term at RT	N	N	rural area	23/11/2022	BRB									AYDI_057_A9-ANOSPP13869672	/seq/48398/48398_1#737.cram	SQPP-24581-M:B18	6471	ANOSPP13869672	48398	1	737	AYDI_057	A9	SQPP-24581-M	B18	AYDI_057_A9
162	AYDI_057_B9	AYDI_057	B9	100%_ETHANOL	WHOLE_ORGANISM	23/11/2022	MADAGASCAR	TOLIARA | MENABE | MORONDAVA | BEROBOKA VILLAGE	-19.97665	44.60908	23.0	100m²	Anopheles squamosus	N	morphology	ADULT	FEMALE		PT15H	OTHER	OUTDOORS	mix half a kilo of sugar and brewer's yeas with two liters of water (changed every twenty-four hours) to attract mosquitoes and collect them every fifteen hours	Killed in chloroform, placed into well, held long term at RT	N	N	rural area	23/11/2022	BRB									AYDI_057_B9-ANOSPP13869673	/seq/48398/48398_1#738.cram	SQPP-24581-M:D18	6471	ANOSPP13869673	48398	1	738	AYDI_057	B9	SQPP-24581-M	D18	AYDI_057_B9
163	AYDI_057_C9	AYDI_057	C9	100%_ETHANOL	WHOLE_ORGANISM	23/11/2022	MADAGASCAR	TOLIARA | MENABE | MORONDAVA | BEROBOKA VILLAGE	-19.97665	44.60908	23.0	100m²	Anopheles squamosus	N	morphology	ADULT	FEMALE		PT15H	OTHER	OUTDOORS	mix half a kilo of sugar and brewer's yeas with two liters of water (changed every twenty-four hours) to attract mosquitoes and collect them every fifteen hours	Killed in chloroform, placed into well, held long term at RT	N	N	rural area	23/11/2022	BRB									AYDI_057_C9-ANOSPP13869674	/seq/48398/48398_1#739.cram	SQPP-24581-M:F18	6471	ANOSPP13869674	48398	1	739	AYDI_057	C9	SQPP-24581-M	F18	AYDI_057_C9
164	AYDI_057_D9	AYDI_057	D9	100%_ETHANOL	WHOLE_ORGANISM	23/11/2022	MADAGASCAR	TOLIARA | MENABE | MORONDAVA | BEROBOKA VILLAGE	-19.97665	44.60908	23.0	100m²	Anopheles squamosus	N	morphology	ADULT	FEMALE		PT15H	OTHER	OUTDOORS	mix half a kilo of sugar and brewer's yeas with two liters of water (changed every twenty-four hours) to attract mosquitoes and collect them every fifteen hours	Killed in chloroform, placed into well, held long term at RT	N	N	rural area	23/11/2022	BRB									AYDI_057_D9-ANOSPP13869675	/seq/48398/48398_1#740.cram	SQPP-24581-M:H18	6471	ANOSPP13869675	48398	1	740	AYDI_057	D9	SQPP-24581-M	H18	AYDI_057_D9
165	AYDI_057_E9	AYDI_057	E9	100%_ETHANOL	WHOLE_ORGANISM	24/11/2022	MADAGASCAR	TOLIARA | MENABE | MORONDAVA | BEROBOKA VILLAGE	-19.97665	44.60908	23.0	100m²	Anopheles squamosus	N	morphology	ADULT	FEMALE		PT15H	OTHER	OUTDOORS	mix half a kilo of sugar and brewer's yeas with two liters of water (changed every twenty-four hours) to attract mosquitoes and collect them every fifteen hours	Killed in chloroform, placed into well, held long term at RT	N	N	rural area	24/11/2022	BRB									AYDI_057_E9-ANOSPP13869676	/seq/48398/48398_1#741.cram	SQPP-24581-M:J18	6471	ANOSPP13869676	48398	1	741	AYDI_057	E9	SQPP-24581-M	J18	AYDI_057_E9
166	AYDI_057_F9	AYDI_057	F9	100%_ETHANOL	WHOLE_ORGANISM	24/11/2022	MADAGASCAR	TOLIARA | MENABE | MORONDAVA | BEROBOKA VILLAGE	-19.97665	44.60908	23.0	100m²	Anopheles squamosus	N	morphology	ADULT	FEMALE		PT15H	OTHER	OUTDOORS	mix half a kilo of sugar and brewer's yeas with two liters of water (changed every twenty-four hours) to attract mosquitoes and collect them every fifteen hours	Killed in chloroform, placed into well, held long term at RT	N	N	rural area	24/11/2022	BRB									AYDI_057_F9-ANOSPP13869677	/seq/48398/48398_1#742.cram	SQPP-24581-M:L18	6471	ANOSPP13869677	48398	1	742	AYDI_057	F9	SQPP-24581-M	L18	AYDI_057_F9
167	AYDI_057_G9	AYDI_057	G9	100%_ETHANOL	WHOLE_ORGANISM	24/11/2022	MADAGASCAR	TOLIARA | MENABE | MORONDAVA | BEROBOKA VILLAGE	-19.97665	44.60908	23.0	100m²	Anopheles squamosus	N	morphology	ADULT	FEMALE		PT15H	OTHER	OUTDOORS	mix half a kilo of sugar and brewer's yeas with two liters of water (changed every twenty-four hours) to attract mosquitoes and collect them every fifteen hours	Killed in chloroform, placed into well, held long term at RT	N	N	rural area	24/11/2022	BRB									AYDI_057_G9-ANOSPP13869678	/seq/48398/48398_1#743.cram	SQPP-24581-M:N18	6471	ANOSPP13869678	48398	1	743	AYDI_057	G9	SQPP-24581-M	N18	AYDI_057_G9
168	AYDI_057_H9	AYDI_057	H9	100%_ETHANOL	WHOLE_ORGANISM	24/11/2022	MADAGASCAR	TOLIARA | MENABE | MORONDAVA | BEROBOKA VILLAGE	-19.97665	44.60908	23.0	100m²	Anopheles squamosus	N	morphology	ADULT	FEMALE		PT15H	OTHER	OUTDOORS	mix half a kilo of sugar and brewer's yeas with two liters of water (changed every twenty-four hours) to attract mosquitoes and collect them every fifteen hours	Killed in chloroform, placed into well, held long term at RT	N	N	rural area	24/11/2022	BRB									AYDI_057_H9-ANOSPP13869679	/seq/48398/48398_1#744.cram	SQPP-24581-M:P18	6471	ANOSPP13869679	48398	1	744	AYDI_057	H9	SQPP-24581-M	P18	AYDI_057_H9
169	AYDI_057_A10	AYDI_057	A10	100%_ETHANOL	WHOLE_ORGANISM	24/11/2022	MADAGASCAR	TOLIARA | MENABE | MORONDAVA | BEROBOKA VILLAGE	-19.97665	44.60908	23.0	100m²	Anopheles squamosus	N	morphology	ADULT	FEMALE		PT15H	OTHER	OUTDOORS	mix half a kilo of sugar and brewer's yeas with two liters of water (changed every twenty-four hours) to attract mosquitoes and collect them every fifteen hours	Killed in chloroform, placed into well, held long term at RT	N	N	rural area	24/11/2022	BRB									AYDI_057_A10-ANOSPP13869680	/seq/48398/48398_1#745.cram	SQPP-24581-M:B20	6471	ANOSPP13869680	48398	1	745	AYDI_057	A10	SQPP-24581-M	B20	AYDI_057_A10
170	AYDI_057_B10	AYDI_057	B10	100%_ETHANOL	WHOLE_ORGANISM	24/11/2022	MADAGASCAR	TOLIARA | MENABE | MORONDAVA | BEROBOKA VILLAGE	-19.97665	44.60908	23.0	100m²	Anopheles squamosus	N	morphology	ADULT	FEMALE		PT15H	OTHER	OUTDOORS	mix half a kilo of sugar and brewer's yeas with two liters of water (changed every twenty-four hours) to attract mosquitoes and collect them every fifteen hours	Killed in chloroform, placed into well, held long term at RT	N	N	rural area	24/11/2022	BRB									AYDI_057_B10-ANOSPP13869681	/seq/48398/48398_1#746.cram	SQPP-24581-M:D20	6471	ANOSPP13869681	48398	1	746	AYDI_057	B10	SQPP-24581-M	D20	AYDI_057_B10
171	AYDI_057_C10	AYDI_057	C10	100%_ETHANOL	WHOLE_ORGANISM	24/11/2022	MADAGASCAR	TOLIARA | MENABE | MORONDAVA | BEROBOKA VILLAGE	-19.97665	44.60908	23.0	100m²	Anopheles squamosus	N	morphology	ADULT	FEMALE		PT15H	OTHER	OUTDOORS	mix half a kilo of sugar and brewer's yeas with two liters of water (changed every twenty-four hours) to attract mosquitoes and collect them every fifteen hours	Killed in chloroform, placed into well, held long term at RT	Y	N	rural area	24/11/2022	BRB									AYDI_057_C10-ANOSPP13869682	/seq/48398/48398_1#747.cram	SQPP-24581-M:F20	6471	ANOSPP13869682	48398	1	747	AYDI_057	C10	SQPP-24581-M	F20	AYDI_057_C10
172	AYDI_057_D10	AYDI_057	D10	100%_ETHANOL	WHOLE_ORGANISM	24/11/2022	MADAGASCAR	TOLIARA | MENABE | MORONDAVA | BEROBOKA VILLAGE	-19.97665	44.60908	23.0	100m²	Anopheles squamosus	N	morphology	ADULT	FEMALE		PT15H	OTHER	OUTDOORS	mix half a kilo of sugar and brewer's yeas with two liters of water (changed every twenty-four hours) to attract mosquitoes and collect them every fifteen hours	Killed in chloroform, placed into well, held long term at RT	Y	N	rural area	24/11/2022	BRB									AYDI_057_D10-ANOSPP13869683	/seq/48398/48398_1#748.cram	SQPP-24581-M:H20	6471	ANOSPP13869683	48398	1	748	AYDI_057	D10	SQPP-24581-M	H20	AYDI_057_D10
173	AYDI_057_E10	AYDI_057	E10	100%_ETHANOL	WHOLE_ORGANISM	24/11/2022	MADAGASCAR	TOLIARA | MENABE | MORONDAVA | BEROBOKA VILLAGE	-19.97665	44.60908	23.0	100m²	Anopheles gambiae sl	N	morphology	ADULT	FEMALE		PT15H	OTHER	OUTDOORS	mix half a kilo of sugar and brewer's yeas with two liters of water (changed every twenty-four hours) to attract mosquitoes and collect them every fifteen hours	Killed in chloroform, placed into well, held long term at RT	N	N	rural area	24/11/2022	BRB									AYDI_057_E10-ANOSPP13869684	/seq/48398/48398_1#749.cram	SQPP-24581-M:J20	6471	ANOSPP13869684	48398	1	749	AYDI_057	E10	SQPP-24581-M	J20	AYDI_057_E10
174	AYDI_057_F10	AYDI_057	F10	100%_ETHANOL	WHOLE_ORGANISM	24/11/2022	MADAGASCAR	TOLIARA | MENABE | MORONDAVA | BEROBOKA VILLAGE	-19.97665	44.60908	23.0	100m²	Anopheles gambiae sl	N	morphology	ADULT	FEMALE		PT15H	OTHER	OUTDOORS	mix half a kilo of sugar and brewer's yeas with two liters of water (changed every twenty-four hours) to attract mosquitoes and collect them every fifteen hours	Killed in chloroform, placed into well, held long term at RT	N	N	rural area	24/11/2022	BRB									AYDI_057_F10-ANOSPP13869685	/seq/48398/48398_1#750.cram	SQPP-24581-M:L20	6471	ANOSPP13869685	48398	1	750	AYDI_057	F10	SQPP-24581-M	L20	AYDI_057_F10
175	AYDI_057_G10	AYDI_057	G10	100%_ETHANOL	WHOLE_ORGANISM	24/11/2022	MADAGASCAR	TOLIARA | MENABE | MORONDAVA | BEROBOKA VILLAGE	-19.97665	44.60908	23.0	100m²	Anopheles gambiae sl	N	morphology	ADULT	FEMALE		PT15H	OTHER	OUTDOORS	mix half a kilo of sugar and brewer's yeas with two liters of water (changed every twenty-four hours) to attract mosquitoes and collect them every fifteen hours	Killed in chloroform, placed into well, held long term at RT	N	N	rural area	24/11/2022	BRB									AYDI_057_G10-ANOSPP13869686	/seq/48398/48398_1#751.cram	SQPP-24581-M:N20	6471	ANOSPP13869686	48398	1	751	AYDI_057	G10	SQPP-24581-M	N20	AYDI_057_G10
176	AYDI_057_H10	AYDI_057	H10	100%_ETHANOL	WHOLE_ORGANISM	24/11/2022	MADAGASCAR	TOLIARA | MENABE | MORONDAVA | BEROBOKA VILLAGE	-19.97665	44.60908	23.0	100m²	Anopheles gambiae sl	N	morphology	ADULT	FEMALE		PT15H	OTHER	OUTDOORS	mix half a kilo of sugar and brewer's yeas with two liters of water (changed every twenty-four hours) to attract mosquitoes and collect them every fifteen hours	Killed in chloroform, placed into well, held long term at RT	N	N	rural area	24/11/2022	BRB									AYDI_057_H10-ANOSPP13869687	/seq/48398/48398_1#752.cram	SQPP-24581-M:P20	6471	ANOSPP13869687	48398	1	752	AYDI_057	H10	SQPP-24581-M	P20	AYDI_057_H10
177	AYDI_057_A11	AYDI_057	A11	100%_ETHANOL	WHOLE_ORGANISM	24/11/2022	MADAGASCAR	TOLIARA | MENABE | MORONDAVA | BEROBOKA VILLAGE	-19.97665	44.60908	23.0	100m²	Anopheles squamosus	N	morphology	ADULT	FEMALE		PT15H	OTHER	OUTDOORS	mix half a kilo of sugar and brewer's yeas with two liters of water (changed every twenty-four hours) to attract mosquitoes and collect them every fifteen hours	Killed in chloroform, placed into well, held long term at RT	N	N	rural area	24/11/2022	BRB									AYDI_057_A11-ANOSPP13869688	/seq/48398/48398_1#753.cram	SQPP-24581-M:B22	6471	ANOSPP13869688	48398	1	753	AYDI_057	A11	SQPP-24581-M	B22	AYDI_057_A11
178	AYDI_057_B11	AYDI_057	B11	100%_ETHANOL	WHOLE_ORGANISM	24/11/2022	MADAGASCAR	TOLIARA | MENABE | MORONDAVA | BEROBOKA VILLAGE	-19.97665	44.60908	23.0	100m²	Anopheles squamosus	N	morphology	ADULT	FEMALE		PT15H	OTHER	OUTDOORS	mix half a kilo of sugar and brewer's yeas with two liters of water (changed every twenty-four hours) to attract mosquitoes and collect them every fifteen hours	Killed in chloroform, placed into well, held long term at RT	N	N	rural area	24/11/2022	BRB									AYDI_057_B11-ANOSPP13869689	/seq/48398/48398_1#754.cram	SQPP-24581-M:D22	6471	ANOSPP13869689	48398	1	754	AYDI_057	B11	SQPP-24581-M	D22	AYDI_057_B11
179	AYDI_057_C11	AYDI_057	C11	100%_ETHANOL	WHOLE_ORGANISM	24/11/2022	MADAGASCAR	TOLIARA | MENABE | MORONDAVA | BEROBOKA VILLAGE	-19.97665	44.60908	23.0	100m²	Anopheles squamosus	N	morphology	ADULT	FEMALE		PT15H	OTHER	OUTDOORS	mix half a kilo of sugar and brewer's yeas with two liters of water (changed every twenty-four hours) to attract mosquitoes and collect them every fifteen hours	Killed in chloroform, placed into well, held long term at RT	N	N	rural area	24/11/2022	BRB									AYDI_057_C11-ANOSPP13869690	/seq/48398/48398_1#755.cram	SQPP-24581-M:F22	6471	ANOSPP13869690	48398	1	755	AYDI_057	C11	SQPP-24581-M	F22	AYDI_057_C11
180	AYDI_057_D11	AYDI_057	D11	100%_ETHANOL	WHOLE_ORGANISM	24/11/2022	MADAGASCAR	TOLIARA | MENABE | MORONDAVA | BEROBOKA VILLAGE	-19.97665	44.60908	23.0	100m²	Anopheles squamosus	N	morphology	ADULT	FEMALE		PT15H	OTHER	OUTDOORS	mix half a kilo of sugar and brewer's yeas with two liters of water (changed every twenty-four hours) to attract mosquitoes and collect them every fifteen hours	Killed in chloroform, placed into well, held long term at RT	Y	N	rural area	24/11/2022	BRB									AYDI_057_D11-ANOSPP13869691	/seq/48398/48398_1#756.cram	SQPP-24581-M:H22	6471	ANOSPP13869691	48398	1	756	AYDI_057	D11	SQPP-24581-M	H22	AYDI_057_D11
181	AYDI_057_E11	AYDI_057	E11	100%_ETHANOL	WHOLE_ORGANISM	24/11/2022	MADAGASCAR	TOLIARA | MENABE | MORONDAVA | BEROBOKA VILLAGE	-19.97665	44.60908	23.0	100m²	Anopheles squamosus	N	morphology	ADULT	FEMALE		PT15H	OTHER	OUTDOORS	mix half a kilo of sugar and brewer's yeas with two liters of water (changed every twenty-four hours) to attract mosquitoes and collect them every fifteen hours	Killed in chloroform, placed into well, held long term at RT	Y	N	rural area	24/11/2022	BRB									AYDI_057_E11-ANOSPP13869692	/seq/48398/48398_1#757.cram	SQPP-24581-M:J22	6471	ANOSPP13869692	48398	1	757	AYDI_057	E11	SQPP-24581-M	J22	AYDI_057_E11
182	AYDI_057_F11	AYDI_057	F11	100%_ETHANOL	WHOLE_ORGANISM	24/11/2022	MADAGASCAR	TOLIARA | MENABE | MORONDAVA | BEROBOKA VILLAGE	-19.97665	44.60908	23.0	100m²	Anopheles squamosus	N	morphology	ADULT	FEMALE		PT15H	OTHER	OUTDOORS	mix half a kilo of sugar and brewer's yeas with two liters of water (changed every twenty-four hours) to attract mosquitoes and collect them every fifteen hours	Killed in chloroform, placed into well, held long term at RT	Y	N	rural area	24/11/2022	BRB									AYDI_057_F11-ANOSPP13869693	/seq/48398/48398_1#758.cram	SQPP-24581-M:L22	6471	ANOSPP13869693	48398	1	758	AYDI_057	F11	SQPP-24581-M	L22	AYDI_057_F11
183	AYDI_057_G11	AYDI_057	G11	100%_ETHANOL	WHOLE_ORGANISM	24/11/2022	MADAGASCAR	TOLIARA | MENABE | MORONDAVA | BEROBOKA VILLAGE	-19.97665	44.60908	23.0	100m²	Anopheles squamosus	N	morphology	ADULT	FEMALE		PT15H	OTHER	OUTDOORS	mix half a kilo of sugar and brewer's yeas with two liters of water (changed every twenty-four hours) to attract mosquitoes and collect them every fifteen hours	Killed in chloroform, placed into well, held long term at RT	Y	N	rural area	24/11/2022	BRB									AYDI_057_G11-ANOSPP13869694	/seq/48398/48398_1#759.cram	SQPP-24581-M:N22	6471	ANOSPP13869694	48398	1	759	AYDI_057	G11	SQPP-24581-M	N22	AYDI_057_G11
184	AYDI_057_H11	AYDI_057	H11	100%_ETHANOL	WHOLE_ORGANISM	24/11/2022	MADAGASCAR	TOLIARA | MENABE | MORONDAVA | BEROBOKA VILLAGE	-19.97665	44.60908	23.0	100m²	Anopheles gambiae sl	N	morphology	ADULT	FEMALE		PT15H	OTHER	OUTDOORS	mix half a kilo of sugar and brewer's yeas with two liters of water (changed every twenty-four hours) to attract mosquitoes and collect them every fifteen hours	Killed in chloroform, placed into well, held long term at RT	N	N	rural area	24/11/2022	BRB									AYDI_057_H11-ANOSPP13869695	/seq/48398/48398_1#760.cram	SQPP-24581-M:P22	6471	ANOSPP13869695	48398	1	760	AYDI_057	H11	SQPP-24581-M	P22	AYDI_057_H11
185	AYDI_057_A12	AYDI_057	A12	100%_ETHANOL	WHOLE_ORGANISM	24/11/2022	MADAGASCAR	TOLIARA | MENABE | MORONDAVA | BEROBOKA VILLAGE	-19.97665	44.60908	23.0	100m²	Anopheles squamosus	N	morphology	ADULT	FEMALE		PT15H	OTHER	OUTDOORS	mix half a kilo of sugar and brewer's yeas with two liters of water (changed every twenty-four hours) to attract mosquitoes and collect them every fifteen hours	Killed in chloroform, placed into well, held long term at RT	Y	N	rural area	24/11/2022	BRB									AYDI_057_A12-ANOSPP13869696	/seq/48398/48398_1#761.cram	SQPP-24581-M:B24	6471	ANOSPP13869696	48398	1	761	AYDI_057	A12	SQPP-24581-M	B24	AYDI_057_A12
186	AYDI_057_B12	AYDI_057	B12	100%_ETHANOL	WHOLE_ORGANISM	24/11/2022	MADAGASCAR	TOLIARA | MENABE | MORONDAVA | BEROBOKA VILLAGE	-19.97665	44.60908	23.0	100m²	Anopheles squamosus	N	morphology	ADULT	FEMALE		PT15H	OTHER	OUTDOORS	mix half a kilo of sugar and brewer's yeas with two liters of water (changed every twenty-four hours) to attract mosquitoes and collect them every fifteen hours	Killed in chloroform, placed into well, held long term at RT	Y	N	rural area	24/11/2022	BRB									AYDI_057_B12-ANOSPP13869697	/seq/48398/48398_1#762.cram	SQPP-24581-M:D24	6471	ANOSPP13869697	48398	1	762	AYDI_057	B12	SQPP-24581-M	D24	AYDI_057_B12
187	AYDI_057_C12	AYDI_057	C12	100%_ETHANOL	WHOLE_ORGANISM	24/11/2022	MADAGASCAR	TOLIARA | MENABE | MORONDAVA | BEROBOKA VILLAGE	-19.97665	44.60908	23.0	100m²	Anopheles gambiae sl	N	morphology	ADULT	FEMALE		PT15H	OTHER	OUTDOORS	mix half a kilo of sugar and brewer's yeas with two liters of water (changed every twenty-four hours) to attract mosquitoes and collect them every fifteen hours	Killed in chloroform, placed into well, held long term at RT	N	N	rural area	24/11/2022	BRB									AYDI_057_C12-ANOSPP13869698	/seq/48398/48398_1#763.cram	SQPP-24581-M:F24	6471	ANOSPP13869698	48398	1	763	AYDI_057	C12	SQPP-24581-M	F24	AYDI_057_C12
188	AYDI_057_D12	AYDI_057	D12	100%_ETHANOL	WHOLE_ORGANISM	24/11/2022	MADAGASCAR	TOLIARA | MENABE | MORONDAVA | BEROBOKA VILLAGE	-19.97665	44.60908	23.0	100m²	Anopheles squamosus	N	morphology	ADULT	FEMALE		PT15H	OTHER	OUTDOORS	mix half a kilo of sugar and brewer's yeas with two liters of water (changed every twenty-four hours) to attract mosquitoes and collect them every fifteen hours	Killed in chloroform, placed into well, held long term at RT	Y	N	rural area	24/11/2022	BRB									AYDI_057_D12-ANOSPP13869699	/seq/48398/48398_1#764.cram	SQPP-24581-M:H24	6471	ANOSPP13869699	48398	1	764	AYDI_057	D12	SQPP-24581-M	H24	AYDI_057_D12
189	AYDI_057_E12	AYDI_057	E12	100%_ETHANOL	WHOLE_ORGANISM	24/11/2022	MADAGASCAR	TOLIARA | MENABE | MORONDAVA | BEROBOKA VILLAGE	-19.97665	44.60908	23.0	100m²	Anopheles gambiae sl	N	morphology	ADULT	FEMALE		PT15H	OTHER	OUTDOORS	mix half a kilo of sugar and brewer's yeas with two liters of water (changed every twenty-four hours) to attract mosquitoes and collect them every fifteen hours	Killed in chloroform, placed into well, held long term at RT	N	N	rural area	24/11/2022	BRB									AYDI_057_E12-ANOSPP13869700	/seq/48398/48398_1#765.cram	SQPP-24581-M:J24	6471	ANOSPP13869700	48398	1	765	AYDI_057	E12	SQPP-24581-M	J24	AYDI_057_E12
190	AYDI_057_F12	AYDI_057	F12	100%_ETHANOL	WHOLE_ORGANISM	24/11/2022	MADAGASCAR	TOLIARA | MENABE | MORONDAVA | BEROBOKA VILLAGE	-19.97665	44.60908	23.0	100m²	Anopheles gambiae sl	N	morphology	ADULT	FEMALE		PT15H	OTHER	OUTDOORS	mix half a kilo of sugar and brewer's yeas with two liters of water (changed every twenty-four hours) to attract mosquitoes and collect them every fifteen hours	Killed in chloroform, placed into well, held long term at RT	N	N	rural area	24/11/2022	BRB									AYDI_057_F12-ANOSPP13869701	/seq/48398/48398_1#766.cram	SQPP-24581-M:L24	6471	ANOSPP13869701	48398	1	766	AYDI_057	F12	SQPP-24581-M	L24	AYDI_057_F12
191	AYDI_057_G12	AYDI_057	G12	100%_ETHANOL	WHOLE_ORGANISM	24/11/2022	MADAGASCAR	TOLIARA | MENABE | MORONDAVA | BEROBOKA VILLAGE	-19.97665	44.60908	23.0	100m²	Anopheles gambiae sl	N	morphology	ADULT	FEMALE		PT15H	OTHER	OUTDOORS	mix half a kilo of sugar and brewer's yeas with two liters of water (changed every twenty-four hours) to attract mosquitoes and collect them every fifteen hours	Killed in chloroform, placed into well, held long term at RT	N	N	rural area	24/11/2022	BRB									AYDI_057_G12-ANOSPP13869702	/seq/48398/48398_1#767.cram	SQPP-24581-M:N24	6471	ANOSPP13869702	48398	1	767	AYDI_057	G12	SQPP-24581-M	N24	AYDI_057_G12
192	AYDI_057_H12	AYDI_057	H12	100%_ETHANOL	NOT_APPLICABLE																																AYDI_057_H12-ANOSPP13869703	/seq/48398/48398_1#768.cram	SQPP-24581-M:P24	6471	ANOSPP13869703	48398	1	768	AYDI_057	H12	SQPP-24581-M	P24	AYDI_057_H12
385	AYDI_064_A1	AYDI_064	A1	100%_ETHANOL	WHOLE_ORGANISM	02/11/2022	MADAGASCAR	TOAMASINA | ATSINANANA | BRICKAVILLE | RANOMAFANA | ANTONGOBATO VILLAGE	-18.96997	48.76101	206.0	100m²	Anopheles gambiae sl	N	morphology	ADULT	FEMALE	02:00	PT1H	HUMAN_LANDING_CATCH	OUTDOORS	A person sits indoor or outdoor the house with his lower leg exposed and collects all the mosquitoes that come for a blood meal using a capture tube	Killed in chloroform, placed into well, held long term at RT	N	N	rural area	02/11/2022	ATB									AYDI_064_A1-ANOSPP13869896	/seq/47984/47984_1#385.cram	SQPP-24589-U:A1	6471	ANOSPP13869896	47984	1	385	AYDI_064	A1	SQPP-24589-U	A1	AYDI_064_A1
386	AYDI_064_B1	AYDI_064	B1	100%_ETHANOL	WHOLE_ORGANISM	02/11/2022	MADAGASCAR	TOAMASINA | ATSINANANA | BRICKAVILLE | RANOMAFANA | ANTONGOBATO VILLAGE	-18.96997	48.76101	206.0	100m²	Anopheles gambiae sl	N	morphology	ADULT	FEMALE	02:00	PT1H	HUMAN_LANDING_CATCH	OUTDOORS	A person sits indoor or outdoor the house with his lower leg exposed and collects all the mosquitoes that come for a blood meal using a capture tube	Killed in chloroform, placed into well, held long term at RT	N	N	rural area	02/11/2022	ATB									AYDI_064_B1-ANOSPP13869897	/seq/47984/47984_1#386.cram	SQPP-24589-U:C1	6471	ANOSPP13869897	47984	1	386	AYDI_064	B1	SQPP-24589-U	C1	AYDI_064_B1
387	AYDI_064_C1	AYDI_064	C1	100%_ETHANOL	WHOLE_ORGANISM	02/11/2022	MADAGASCAR	TOAMASINA | ATSINANANA | BRICKAVILLE | RANOMAFANA | ANTONGOBATO VILLAGE	-18.96997	48.76101	206.0	100m²	Anopheles gambiae sl	N	morphology	ADULT	FEMALE	02:00	PT1H	HUMAN_LANDING_CATCH	OUTDOORS	A person sits indoor or outdoor the house with his lower leg exposed and collects all the mosquitoes that come for a blood meal using a capture tube	Killed in chloroform, placed into well, held long term at RT	N	N	rural area	02/11/2022	ATB									AYDI_064_C1-ANOSPP13869898	/seq/47984/47984_1#387.cram	SQPP-24589-U:E1	6471	ANOSPP13869898	47984	1	387	AYDI_064	C1	SQPP-24589-U	E1	AYDI_064_C1
388	AYDI_064_D1	AYDI_064	D1	100%_ETHANOL	WHOLE_ORGANISM	02/11/2022	MADAGASCAR	TOAMASINA | ATSINANANA | BRICKAVILLE | RANOMAFANA | ANTONGOBATO VILLAGE	-18.96997	48.76101	206.0	100m²	Anopheles gambiae sl	N	morphology	ADULT	FEMALE	02:00	PT1H	HUMAN_LANDING_CATCH	OUTDOORS	A person sits indoor or outdoor the house with his lower leg exposed and collects all the mosquitoes that come for a blood meal using a capture tube	Killed in chloroform, placed into well, held long term at RT	N	N	rural area	02/11/2022	ATB									AYDI_064_D1-ANOSPP13869899	/seq/47984/47984_1#388.cram	SQPP-24589-U:G1	6471	ANOSPP13869899	47984	1	388	AYDI_064	D1	SQPP-24589-U	G1	AYDI_064_D1
389	AYDI_064_E1	AYDI_064	E1	100%_ETHANOL	WHOLE_ORGANISM	02/11/2022	MADAGASCAR	TOAMASINA | ATSINANANA | BRICKAVILLE | RANOMAFANA | ANTONGOBATO VILLAGE	-18.96997	48.76101	206.0	100m²	Anopheles gambiae sl	N	morphology	ADULT	FEMALE	02:00	PT1H	HUMAN_LANDING_CATCH	OUTDOORS	A person sits indoor or outdoor the house with his lower leg exposed and collects all the mosquitoes that come for a blood meal using a capture tube	Killed in chloroform, placed into well, held long term at RT	N	N	rural area	02/11/2022	ATB									AYDI_064_E1-ANOSPP13869900	/seq/47984/47984_1#389.cram	SQPP-24589-U:I1	6471	ANOSPP13869900	47984	1	389	AYDI_064	E1	SQPP-24589-U	I1	AYDI_064_E1
390	AYDI_064_F1	AYDI_064	F1	100%_ETHANOL	WHOLE_ORGANISM	02/11/2022	MADAGASCAR	TOAMASINA | ATSINANANA | BRICKAVILLE | RANOMAFANA | ANTONGOBATO VILLAGE	-18.96997	48.76101	206.0	100m²	Anopheles gambiae sl	N	morphology	ADULT	FEMALE	02:00	PT1H	HUMAN_LANDING_CATCH	OUTDOORS	A person sits indoor or outdoor the house with his lower leg exposed and collects all the mosquitoes that come for a blood meal using a capture tube	Killed in chloroform, placed into well, held long term at RT	N	N	rural area	02/11/2022	ATB									AYDI_064_F1-ANOSPP13869901	/seq/47984/47984_1#390.cram	SQPP-24589-U:K1	6471	ANOSPP13869901	47984	1	390	AYDI_064	F1	SQPP-24589-U	K1	AYDI_064_F1
391	AYDI_064_G1	AYDI_064	G1	100%_ETHANOL	WHOLE_ORGANISM	02/11/2022	MADAGASCAR	TOAMASINA | ATSINANANA | BRICKAVILLE | RANOMAFANA | ANTONGOBATO VILLAGE	-18.96997	48.76101	206.0	100m²	Anopheles gambiae sl	N	morphology	ADULT	FEMALE	02:00	PT1H	HUMAN_LANDING_CATCH	OUTDOORS	A person sits indoor or outdoor the house with his lower leg exposed and collects all the mosquitoes that come for a blood meal using a capture tube	Killed in chloroform, placed into well, held long term at RT	N	N	rural area	02/11/2022	ATB									AYDI_064_G1-ANOSPP13869902	/seq/47984/47984_1#391.cram	SQPP-24589-U:M1	6471	ANOSPP13869902	47984	1	391	AYDI_064	G1	SQPP-24589-U	M1	AYDI_064_G1
392	AYDI_064_H1	AYDI_064	H1	100%_ETHANOL	WHOLE_ORGANISM	02/11/2022	MADAGASCAR	TOAMASINA | ATSINANANA | BRICKAVILLE | RANOMAFANA | ANTONGOBATO VILLAGE	-18.96997	48.76101	206.0	100m²	Anopheles gambiae sl	N	morphology	ADULT	FEMALE	02:00	PT1H	HUMAN_LANDING_CATCH	OUTDOORS	A person sits indoor or outdoor the house with his lower leg exposed and collects all the mosquitoes that come for a blood meal using a capture tube	Killed in chloroform, placed into well, held long term at RT	N	N	rural area	02/11/2022	ATB									AYDI_064_H1-ANOSPP13869903	/seq/47984/47984_1#392.cram	SQPP-24589-U:O1	6471	ANOSPP13869903	47984	1	392	AYDI_064	H1	SQPP-24589-U	O1	AYDI_064_H1
393	AYDI_064_A2	AYDI_064	A2	100%_ETHANOL	WHOLE_ORGANISM	02/11/2022	MADAGASCAR	TOAMASINA | ATSINANANA | BRICKAVILLE | RANOMAFANA | ANTONGOBATO VILLAGE	-18.96997	48.76101	206.0	100m²	Anopheles gambiae sl	N	morphology	ADULT	FEMALE	02:00	PT1H	HUMAN_LANDING_CATCH	OUTDOORS	A person sits indoor or outdoor the house with his lower leg exposed and collects all the mosquitoes that come for a blood meal using a capture tube	Killed in chloroform, placed into well, held long term at RT	N	N	rural area	02/11/2022	ATB									AYDI_064_A2-ANOSPP13869904	/seq/47984/47984_1#393.cram	SQPP-24589-U:A3	6471	ANOSPP13869904	47984	1	393	AYDI_064	A2	SQPP-24589-U	A3	AYDI_064_A2
394	AYDI_064_B2	AYDI_064	B2	100%_ETHANOL	NOT_APPLICABLE																																AYDI_064_B2-ANOSPP13869905	/seq/47984/47984_1#394.cram	SQPP-24589-U:C3	6471	ANOSPP13869905	47984	1	394	AYDI_064	B2	SQPP-24589-U	C3	AYDI_064_B2
395	AYDI_064_C2	AYDI_064	C2	100%_ETHANOL	WHOLE_ORGANISM	02/11/2022	MADAGASCAR	TOAMASINA | ATSINANANA | BRICKAVILLE | RANOMAFANA | ANTONGOBATO VILLAGE	-18.96997	48.76101	206.0	100m²	Anopheles gambiae sl	N	morphology	ADULT	FEMALE	02:00	PT1H	HUMAN_LANDING_CATCH	INDOORS	A person sits indoor or outdoor the house with his lower leg exposed and collects all the mosquitoes that come for a blood meal using a capture tube	Killed in chloroform, placed into well, held long term at RT	N	N	rural area	02/11/2022	ATB									AYDI_064_C2-ANOSPP13869906	/seq/47984/47984_1#395.cram	SQPP-24589-U:E3	6471	ANOSPP13869906	47984	1	395	AYDI_064	C2	SQPP-24589-U	E3	AYDI_064_C2
396	AYDI_064_D2	AYDI_064	D2	100%_ETHANOL	WHOLE_ORGANISM	02/11/2022	MADAGASCAR	TOAMASINA | ATSINANANA | BRICKAVILLE | RANOMAFANA | ANTONGOBATO VILLAGE	-18.96997	48.76101	206.0	100m²	Anopheles gambiae sl	N	morphology	ADULT	FEMALE	02:00	PT1H	HUMAN_LANDING_CATCH	INDOORS	A person sits indoor or outdoor the house with his lower leg exposed and collects all the mosquitoes that come for a blood meal using a capture tube	Killed in chloroform, placed into well, held long term at RT	N	N	rural area	02/11/2022	ATB									AYDI_064_D2-ANOSPP13869907	/seq/47984/47984_1#396.cram	SQPP-24589-U:G3	6471	ANOSPP13869907	47984	1	396	AYDI_064	D2	SQPP-24589-U	G3	AYDI_064_D2
397	AYDI_064_E2	AYDI_064	E2	100%_ETHANOL	WHOLE_ORGANISM	02/11/2022	MADAGASCAR	TOAMASINA | ATSINANANA | BRICKAVILLE | RANOMAFANA | ANTONGOBATO VILLAGE	-18.96997	48.76101	206.0	100m²	Anopheles gambiae sl	N	morphology	ADULT	FEMALE	02:00	PT1H	HUMAN_LANDING_CATCH	INDOORS	A person sits indoor or outdoor the house with his lower leg exposed and collects all the mosquitoes that come for a blood meal using a capture tube	Killed in chloroform, placed into well, held long term at RT	N	N	rural area	02/11/2022	ATB									AYDI_064_E2-ANOSPP13869908	/seq/47984/47984_1#397.cram	SQPP-24589-U:I3	6471	ANOSPP13869908	47984	1	397	AYDI_064	E2	SQPP-24589-U	I3	AYDI_064_E2
398	AYDI_064_F2	AYDI_064	F2	100%_ETHANOL	WHOLE_ORGANISM	02/11/2022	MADAGASCAR	TOAMASINA | ATSINANANA | BRICKAVILLE | RANOMAFANA | ANTONGOBATO VILLAGE	-18.96997	48.76101	206.0	100m²	Anopheles gambiae sl	N	morphology	ADULT	FEMALE	02:00	PT1H	HUMAN_LANDING_CATCH	INDOORS	A person sits indoor or outdoor the house with his lower leg exposed and collects all the mosquitoes that come for a blood meal using a capture tube	Killed in chloroform, placed into well, held long term at RT	N	N	rural area	02/11/2022	ATB									AYDI_064_F2-ANOSPP13869909	/seq/47984/47984_1#398.cram	SQPP-24589-U:K3	6471	ANOSPP13869909	47984	1	398	AYDI_064	F2	SQPP-24589-U	K3	AYDI_064_F2
399	AYDI_064_G2	AYDI_064	G2	100%_ETHANOL	WHOLE_ORGANISM	02/11/2022	MADAGASCAR	TOAMASINA | ATSINANANA | BRICKAVILLE | RANOMAFANA | ANTONGOBATO VILLAGE	-18.96997	48.76101	206.0	100m²	Anopheles gambiae sl	N	morphology	ADULT	FEMALE	02:00	PT1H	HUMAN_LANDING_CATCH	INDOORS	A person sits indoor or outdoor the house with his lower leg exposed and collects all the mosquitoes that come for a blood meal using a capture tube	Killed in chloroform, placed into well, held long term at RT	N	N	rural area	02/11/2022	ATB									AYDI_064_G2-ANOSPP13869910	/seq/47984/47984_1#399.cram	SQPP-24589-U:M3	6471	ANOSPP13869910	47984	1	399	AYDI_064	G2	SQPP-24589-U	M3	AYDI_064_G2
400	AYDI_064_H2	AYDI_064	H2	100%_ETHANOL	WHOLE_ORGANISM	02/11/2022	MADAGASCAR	TOAMASINA | ATSINANANA | BRICKAVILLE | RANOMAFANA | ANTONGOBATO VILLAGE	-18.96997	48.76101	206.0	100m²	Anopheles gambiae sl	N	morphology	ADULT	FEMALE	02:00	PT1H	HUMAN_LANDING_CATCH	INDOORS	A person sits indoor or outdoor the house with his lower leg exposed and collects all the mosquitoes that come for a blood meal using a capture tube	Killed in chloroform, placed into well, held long term at RT	N	N	rural area	02/11/2022	ATB									AYDI_064_H2-ANOSPP13869911	/seq/47984/47984_1#400.cram	SQPP-24589-U:O3	6471	ANOSPP13869911	47984	1	400	AYDI_064	H2	SQPP-24589-U	O3	AYDI_064_H2
401	AYDI_064_A3	AYDI_064	A3	100%_ETHANOL	WHOLE_ORGANISM	02/11/2022	MADAGASCAR	TOAMASINA | ATSINANANA | BRICKAVILLE | RANOMAFANA | ANTONGOBATO VILLAGE	-18.96997	48.76101	206.0	100m²	Anopheles gambiae sl	N	morphology	ADULT	FEMALE	02:00	PT1H	HUMAN_LANDING_CATCH	OUTDOORS	A person sits indoor or outdoor the house with his lower leg exposed and collects all the mosquitoes that come for a blood meal using a capture tube	Killed in chloroform, placed into well, held long term at RT	N	N	rural area	02/11/2022	ATB									AYDI_064_A3-ANOSPP13869912	/seq/47984/47984_1#401.cram	SQPP-24589-U:A5	6471	ANOSPP13869912	47984	1	401	AYDI_064	A3	SQPP-24589-U	A5	AYDI_064_A3
402	AYDI_064_B3	AYDI_064	B3	100%_ETHANOL	WHOLE_ORGANISM	02/11/2022	MADAGASCAR	TOAMASINA | ATSINANANA | BRICKAVILLE | RANOMAFANA | ANTONGOBATO VILLAGE	-18.96997	48.76101	206.0	100m²	Anopheles gambiae sl	N	morphology	ADULT	FEMALE	02:00	PT1H	HUMAN_LANDING_CATCH	INDOORS	A person sits indoor or outdoor the house with his lower leg exposed and collects all the mosquitoes that come for a blood meal using a capture tube	Killed in chloroform, placed into well, held long term at RT	N	N	rural area	02/11/2022	ATB									AYDI_064_B3-ANOSPP13869913	/seq/47984/47984_1#402.cram	SQPP-24589-U:C5	6471	ANOSPP13869913	47984	1	402	AYDI_064	B3	SQPP-24589-U	C5	AYDI_064_B3
403	AYDI_064_C3	AYDI_064	C3	100%_ETHANOL	WHOLE_ORGANISM	02/11/2022	MADAGASCAR	TOAMASINA | ATSINANANA | BRICKAVILLE | RANOMAFANA | ANTONGOBATO VILLAGE	-18.96997	48.76101	206.0	100m²	Anopheles gambiae sl	N	morphology	ADULT	FEMALE	02:00	PT1H	HUMAN_LANDING_CATCH	INDOORS	A person sits indoor or outdoor the house with his lower leg exposed and collects all the mosquitoes that come for a blood meal using a capture tube	Killed in chloroform, placed into well, held long term at RT	N	N	rural area	02/11/2022	ATB									AYDI_064_C3-ANOSPP13869914	/seq/47984/47984_1#403.cram	SQPP-24589-U:E5	6471	ANOSPP13869914	47984	1	403	AYDI_064	C3	SQPP-24589-U	E5	AYDI_064_C3
404	AYDI_064_D3	AYDI_064	D3	100%_ETHANOL	WHOLE_ORGANISM	02/11/2022	MADAGASCAR	TOAMASINA | ATSINANANA | BRICKAVILLE | RANOMAFANA | ANTONGOBATO VILLAGE	-18.96997	48.76101	206.0	100m²	Anopheles gambiae sl	N	morphology	ADULT	FEMALE	02:00	PT1H	HUMAN_LANDING_CATCH	INDOORS	A person sits indoor or outdoor the house with his lower leg exposed and collects all the mosquitoes that come for a blood meal using a capture tube	Killed in chloroform, placed into well, held long term at RT	N	N	rural area	02/11/2022	ATB									AYDI_064_D3-ANOSPP13869915	/seq/47984/47984_1#404.cram	SQPP-24589-U:G5	6471	ANOSPP13869915	47984	1	404	AYDI_064	D3	SQPP-24589-U	G5	AYDI_064_D3
405	AYDI_064_E3	AYDI_064	E3	100%_ETHANOL	WHOLE_ORGANISM	02/11/2022	MADAGASCAR	TOAMASINA | ATSINANANA | BRICKAVILLE | RANOMAFANA | ANTONGOBATO VILLAGE	-18.96997	48.76101	206.0	100m²	Anopheles gambiae sl	N	morphology	ADULT	FEMALE	02:00	PT1H	HUMAN_LANDING_CATCH	INDOORS	A person sits indoor or outdoor the house with his lower leg exposed and collects all the mosquitoes that come for a blood meal using a capture tube	Killed in chloroform, placed into well, held long term at RT	N	N	rural area	02/11/2022	ATB									AYDI_064_E3-ANOSPP13869916	/seq/47984/47984_1#405.cram	SQPP-24589-U:I5	6471	ANOSPP13869916	47984	1	405	AYDI_064	E3	SQPP-24589-U	I5	AYDI_064_E3
406	AYDI_064_F3	AYDI_064	F3	100%_ETHANOL	WHOLE_ORGANISM	02/11/2022	MADAGASCAR	TOAMASINA | ATSINANANA | BRICKAVILLE | RANOMAFANA | ANTONGOBATO VILLAGE	-18.96997	48.76101	206.0	100m²	Anopheles gambiae sl	N	morphology	ADULT	FEMALE	02:00	PT1H	HUMAN_LANDING_CATCH	INDOORS	A person sits indoor or outdoor the house with his lower leg exposed and collects all the mosquitoes that come for a blood meal using a capture tube	Killed in chloroform, placed into well, held long term at RT	N	N	rural area	02/11/2022	ATB									AYDI_064_F3-ANOSPP13869917	/seq/47984/47984_1#406.cram	SQPP-24589-U:K5	6471	ANOSPP13869917	47984	1	406	AYDI_064	F3	SQPP-24589-U	K5	AYDI_064_F3
407	AYDI_064_G3	AYDI_064	G3	100%_ETHANOL	WHOLE_ORGANISM	02/11/2022	MADAGASCAR	TOAMASINA | ATSINANANA | BRICKAVILLE | RANOMAFANA | ANTONGOBATO VILLAGE	-18.96997	48.76101	206.0	100m²	Anopheles gambiae sl	N	morphology	ADULT	FEMALE	02:00	PT1H	HUMAN_LANDING_CATCH	INDOORS	A person sits indoor or outdoor the house with his lower leg exposed and collects all the mosquitoes that come for a blood meal using a capture tube	Killed in chloroform, placed into well, held long term at RT	N	N	rural area	02/11/2022	ATB									AYDI_064_G3-ANOSPP13869918	/seq/47984/47984_1#407.cram	SQPP-24589-U:M5	6471	ANOSPP13869918	47984	1	407	AYDI_064	G3	SQPP-24589-U	M5	AYDI_064_G3
408	AYDI_064_H3	AYDI_064	H3	100%_ETHANOL	WHOLE_ORGANISM	02/11/2022	MADAGASCAR	TOAMASINA | ATSINANANA | BRICKAVILLE | RANOMAFANA | ANTONGOBATO VILLAGE	-18.96997	48.76101	206.0	100m²	Anopheles gambiae sl	N	morphology	ADULT	FEMALE	02:00	PT1H	HUMAN_LANDING_CATCH	INDOORS	A person sits indoor or outdoor the house with his lower leg exposed and collects all the mosquitoes that come for a blood meal using a capture tube	Killed in chloroform, placed into well, held long term at RT	N	N	rural area	02/11/2022	ATB									AYDI_064_H3-ANOSPP13869919	/seq/47984/47984_1#408.cram	SQPP-24589-U:O5	6471	ANOSPP13869919	47984	1	408	AYDI_064	H3	SQPP-24589-U	O5	AYDI_064_H3
409	AYDI_064_A4	AYDI_064	A4	100%_ETHANOL	WHOLE_ORGANISM	02/11/2022	MADAGASCAR	TOAMASINA | ATSINANANA | BRICKAVILLE | RANOMAFANA | ANTONGOBATO VILLAGE	-18.96997	48.76101	206.0	100m²	Anopheles gambiae sl	N	morphology	ADULT	FEMALE	02:00	PT1H	HUMAN_LANDING_CATCH	INDOORS	A person sits indoor or outdoor the house with his lower leg exposed and collects all the mosquitoes that come for a blood meal using a capture tube	Killed in chloroform, placed into well, held long term at RT	N	N	rural area	02/11/2022	ATB									AYDI_064_A4-ANOSPP13869920	/seq/47984/47984_1#409.cram	SQPP-24589-U:A7	6471	ANOSPP13869920	47984	1	409	AYDI_064	A4	SQPP-24589-U	A7	AYDI_064_A4
410	AYDI_064_B4	AYDI_064	B4	100%_ETHANOL	WHOLE_ORGANISM	02/11/2022	MADAGASCAR	TOAMASINA | ATSINANANA | BRICKAVILLE | RANOMAFANA | ANTONGOBATO VILLAGE	-18.96997	48.76101	206.0	100m²	Anopheles gambiae sl	N	morphology	ADULT	FEMALE	02:00	PT1H	HUMAN_LANDING_CATCH	INDOORS	A person sits indoor or outdoor the house with his lower leg exposed and collects all the mosquitoes that come for a blood meal using a capture tube	Killed in chloroform, placed into well, held long term at RT	N	N	rural area	02/11/2022	ATB									AYDI_064_B4-ANOSPP13869921	/seq/47984/47984_1#410.cram	SQPP-24589-U:C7	6471	ANOSPP13869921	47984	1	410	AYDI_064	B4	SQPP-24589-U	C7	AYDI_064_B4
411	AYDI_064_C4	AYDI_064	C4	100%_ETHANOL	WHOLE_ORGANISM	02/11/2022	MADAGASCAR	TOAMASINA | ATSINANANA | BRICKAVILLE | RANOMAFANA | ANTONGOBATO VILLAGE	-18.96997	48.76101	206.0	100m²	Anopheles gambiae sl	N	morphology	ADULT	FEMALE	02:00	PT1H	HUMAN_LANDING_CATCH	INDOORS	A person sits indoor or outdoor the house with his lower leg exposed and collects all the mosquitoes that come for a blood meal using a capture tube	Killed in chloroform, placed into well, held long term at RT	N	N	rural area	02/11/2022	ATB									AYDI_064_C4-ANOSPP13869922	/seq/47984/47984_1#411.cram	SQPP-24589-U:E7	6471	ANOSPP13869922	47984	1	411	AYDI_064	C4	SQPP-24589-U	E7	AYDI_064_C4
412	AYDI_064_D4	AYDI_064	D4	100%_ETHANOL	WHOLE_ORGANISM	02/11/2022	MADAGASCAR	TOAMASINA | ATSINANANA | BRICKAVILLE | RANOMAFANA | ANTONGOBATO VILLAGE	-18.96997	48.76101	206.0	100m²	Anopheles gambiae sl	N	morphology	ADULT	FEMALE	02:00	PT1H	HUMAN_LANDING_CATCH	INDOORS	A person sits indoor or outdoor the house with his lower leg exposed and collects all the mosquitoes that come for a blood meal using a capture tube	Killed in chloroform, placed into well, held long term at RT	N	N	rural area	02/11/2022	ATB									AYDI_064_D4-ANOSPP13869923	/seq/47984/47984_1#412.cram	SQPP-24589-U:G7	6471	ANOSPP13869923	47984	1	412	AYDI_064	D4	SQPP-24589-U	G7	AYDI_064_D4
413	AYDI_064_E4	AYDI_064	E4	100%_ETHANOL	WHOLE_ORGANISM	02/11/2022	MADAGASCAR	TOAMASINA | ATSINANANA | BRICKAVILLE | RANOMAFANA | ANTONGOBATO VILLAGE	-18.96997	48.76101	206.0	100m²	Anopheles gambiae sl	N	morphology	ADULT	FEMALE	03:00	PT1H	HUMAN_LANDING_CATCH	INDOORS	A person sits indoor or outdoor the house with his lower leg exposed and collects all the mosquitoes that come for a blood meal using a capture tube	Killed in chloroform, placed into well, held long term at RT	N	N	rural area	02/11/2022	ATB									AYDI_064_E4-ANOSPP13869924	/seq/47984/47984_1#413.cram	SQPP-24589-U:I7	6471	ANOSPP13869924	47984	1	413	AYDI_064	E4	SQPP-24589-U	I7	AYDI_064_E4
414	AYDI_064_F4	AYDI_064	F4	100%_ETHANOL	WHOLE_ORGANISM	02/11/2022	MADAGASCAR	TOAMASINA | ATSINANANA | BRICKAVILLE | RANOMAFANA | ANTONGOBATO VILLAGE	-18.96997	48.76101	206.0	100m²	Anopheles gambiae sl	N	morphology	ADULT	FEMALE	03:00	PT1H	HUMAN_LANDING_CATCH	INDOORS	A person sits indoor or outdoor the house with his lower leg exposed and collects all the mosquitoes that come for a blood meal using a capture tube	Killed in chloroform, placed into well, held long term at RT	N	N	rural area	02/11/2022	ATB									AYDI_064_F4-ANOSPP13869925	/seq/47984/47984_1#414.cram	SQPP-24589-U:K7	6471	ANOSPP13869925	47984	1	414	AYDI_064	F4	SQPP-24589-U	K7	AYDI_064_F4
415	AYDI_064_G4	AYDI_064	G4	100%_ETHANOL	WHOLE_ORGANISM	02/11/2022	MADAGASCAR	TOAMASINA | ATSINANANA | BRICKAVILLE | RANOMAFANA | ANTONGOBATO VILLAGE	-18.96997	48.76101	206.0	100m²	Anopheles gambiae sl	N	morphology	ADULT	FEMALE	03:00	PT1H	HUMAN_LANDING_CATCH	INDOORS	A person sits indoor or outdoor the house with his lower leg exposed and collects all the mosquitoes that come for a blood meal using a capture tube	Killed in chloroform, placed into well, held long term at RT	N	N	rural area	02/11/2022	ATB									AYDI_064_G4-ANOSPP13869926	/seq/47984/47984_1#415.cram	SQPP-24589-U:M7	6471	ANOSPP13869926	47984	1	415	AYDI_064	G4	SQPP-24589-U	M7	AYDI_064_G4
416	AYDI_064_H4	AYDI_064	H4	100%_ETHANOL	WHOLE_ORGANISM	02/11/2022	MADAGASCAR	TOAMASINA | ATSINANANA | BRICKAVILLE | RANOMAFANA | ANTONGOBATO VILLAGE	-18.96997	48.76101	206.0	100m²	Anopheles gambiae sl	N	morphology	ADULT	FEMALE	03:00	PT1H	HUMAN_LANDING_CATCH	INDOORS	A person sits indoor or outdoor the house with his lower leg exposed and collects all the mosquitoes that come for a blood meal using a capture tube	Killed in chloroform, placed into well, held long term at RT	N	N	rural area	02/11/2022	ATB									AYDI_064_H4-ANOSPP13869927	/seq/47984/47984_1#416.cram	SQPP-24589-U:O7	6471	ANOSPP13869927	47984	1	416	AYDI_064	H4	SQPP-24589-U	O7	AYDI_064_H4
417	AYDI_064_A5	AYDI_064	A5	100%_ETHANOL	WHOLE_ORGANISM	02/11/2022	MADAGASCAR	TOAMASINA | ATSINANANA | BRICKAVILLE | RANOMAFANA | ANTONGOBATO VILLAGE	-18.96997	48.76101	206.0	100m²	Anopheles gambiae sl	N	morphology	ADULT	FEMALE	03:00	PT1H	HUMAN_LANDING_CATCH	INDOORS	A person sits indoor or outdoor the house with his lower leg exposed and collects all the mosquitoes that come for a blood meal using a capture tube	Killed in chloroform, placed into well, held long term at RT	N	N	rural area	02/11/2022	ATB									AYDI_064_A5-ANOSPP13869928	/seq/47984/47984_1#417.cram	SQPP-24589-U:A9	6471	ANOSPP13869928	47984	1	417	AYDI_064	A5	SQPP-24589-U	A9	AYDI_064_A5
418	AYDI_064_B5	AYDI_064	B5	100%_ETHANOL	WHOLE_ORGANISM	02/11/2022	MADAGASCAR	TOAMASINA | ATSINANANA | BRICKAVILLE | RANOMAFANA | ANTONGOBATO VILLAGE	-18.96997	48.76101	206.0	100m²	Anopheles gambiae sl	N	morphology	ADULT	FEMALE	03:00	PT1H	HUMAN_LANDING_CATCH	INDOORS	A person sits indoor or outdoor the house with his lower leg exposed and collects all the mosquitoes that come for a blood meal using a capture tube	Killed in chloroform, placed into well, held long term at RT	N	N	rural area	02/11/2022	ATB									AYDI_064_B5-ANOSPP13869929	/seq/47984/47984_1#418.cram	SQPP-24589-U:C9	6471	ANOSPP13869929	47984	1	418	AYDI_064	B5	SQPP-24589-U	C9	AYDI_064_B5
419	AYDI_064_C5	AYDI_064	C5	100%_ETHANOL	WHOLE_ORGANISM	02/11/2022	MADAGASCAR	TOAMASINA | ATSINANANA | BRICKAVILLE | RANOMAFANA | ANTONGOBATO VILLAGE	-18.96997	48.76101	206.0	100m²	Anopheles gambiae sl	N	morphology	ADULT	FEMALE	03:00	PT1H	HUMAN_LANDING_CATCH	OUTDOORS	A person sits indoor or outdoor the house with his lower leg exposed and collects all the mosquitoes that come for a blood meal using a capture tube	Killed in chloroform, placed into well, held long term at RT	N	N	rural area	02/11/2022	ATB									AYDI_064_C5-ANOSPP13869930	/seq/47984/47984_1#419.cram	SQPP-24589-U:E9	6471	ANOSPP13869930	47984	1	419	AYDI_064	C5	SQPP-24589-U	E9	AYDI_064_C5
420	AYDI_064_D5	AYDI_064	D5	100%_ETHANOL	WHOLE_ORGANISM	02/11/2022	MADAGASCAR	TOAMASINA | ATSINANANA | BRICKAVILLE | RANOMAFANA | ANTONGOBATO VILLAGE	-18.96997	48.76101	206.0	100m²	Anopheles gambiae sl	N	morphology	ADULT	FEMALE	03:00	PT1H	HUMAN_LANDING_CATCH	OUTDOORS	A person sits indoor or outdoor the house with his lower leg exposed and collects all the mosquitoes that come for a blood meal using a capture tube	Killed in chloroform, placed into well, held long term at RT	N	N	rural area	02/11/2022	ATB									AYDI_064_D5-ANOSPP13869931	/seq/47984/47984_1#420.cram	SQPP-24589-U:G9	6471	ANOSPP13869931	47984	1	420	AYDI_064	D5	SQPP-24589-U	G9	AYDI_064_D5
421	AYDI_064_E5	AYDI_064	E5	100%_ETHANOL	WHOLE_ORGANISM	02/11/2022	MADAGASCAR	TOAMASINA | ATSINANANA | BRICKAVILLE | RANOMAFANA | ANTONGOBATO VILLAGE	-18.96997	48.76101	206.0	100m²	Anopheles gambiae sl	N	morphology	ADULT	FEMALE	03:00	PT1H	HUMAN_LANDING_CATCH	OUTDOORS	A person sits indoor or outdoor the house with his lower leg exposed and collects all the mosquitoes that come for a blood meal using a capture tube	Killed in chloroform, placed into well, held long term at RT	N	N	rural area	02/11/2022	ATB									AYDI_064_E5-ANOSPP13869932	/seq/47984/47984_1#421.cram	SQPP-24589-U:I9	6471	ANOSPP13869932	47984	1	421	AYDI_064	E5	SQPP-24589-U	I9	AYDI_064_E5
422	AYDI_064_F5	AYDI_064	F5	100%_ETHANOL	WHOLE_ORGANISM	02/11/2022	MADAGASCAR	TOAMASINA | ATSINANANA | BRICKAVILLE | RANOMAFANA | ANTONGOBATO VILLAGE	-18.96997	48.76101	206.0	100m²	Anopheles gambiae sl	N	morphology	ADULT	FEMALE	03:00	PT1H	HUMAN_LANDING_CATCH	OUTDOORS	A person sits indoor or outdoor the house with his lower leg exposed and collects all the mosquitoes that come for a blood meal using a capture tube	Killed in chloroform, placed into well, held long term at RT	N	N	rural area	02/11/2022	ATB									AYDI_064_F5-ANOSPP13869933	/seq/47984/47984_1#422.cram	SQPP-24589-U:K9	6471	ANOSPP13869933	47984	1	422	AYDI_064	F5	SQPP-24589-U	K9	AYDI_064_F5
423	AYDI_064_G5	AYDI_064	G5	100%_ETHANOL	WHOLE_ORGANISM	02/11/2022	MADAGASCAR	TOAMASINA | ATSINANANA | BRICKAVILLE | RANOMAFANA | ANTONGOBATO VILLAGE	-18.96997	48.76101	206.0	100m²	Anopheles gambiae sl	N	morphology	ADULT	FEMALE	03:00	PT1H	HUMAN_LANDING_CATCH	OUTDOORS	A person sits indoor or outdoor the house with his lower leg exposed and collects all the mosquitoes that come for a blood meal using a capture tube	Killed in chloroform, placed into well, held long term at RT	N	N	rural area	02/11/2022	ATB									AYDI_064_G5-ANOSPP13869934	/seq/47984/47984_1#423.cram	SQPP-24589-U:M9	6471	ANOSPP13869934	47984	1	423	AYDI_064	G5	SQPP-24589-U	M9	AYDI_064_G5
424	AYDI_064_H5	AYDI_064	H5	100%_ETHANOL	WHOLE_ORGANISM	02/11/2022	MADAGASCAR	TOAMASINA | ATSINANANA | BRICKAVILLE | RANOMAFANA | ANTONGOBATO VILLAGE	-18.96997	48.76101	206.0	100m²	Anopheles gambiae sl	N	morphology	ADULT	FEMALE	03:00	PT1H	HUMAN_LANDING_CATCH	OUTDOORS	A person sits indoor or outdoor the house with his lower leg exposed and collects all the mosquitoes that come for a blood meal using a capture tube	Killed in chloroform, placed into well, held long term at RT	N	N	rural area	02/11/2022	ATB									AYDI_064_H5-ANOSPP13869935	/seq/47984/47984_1#424.cram	SQPP-24589-U:O9	6471	ANOSPP13869935	47984	1	424	AYDI_064	H5	SQPP-24589-U	O9	AYDI_064_H5
425	AYDI_064_A6	AYDI_064	A6	100%_ETHANOL	WHOLE_ORGANISM	02/11/2022	MADAGASCAR	TOAMASINA | ATSINANANA | BRICKAVILLE | RANOMAFANA | ANTONGOBATO VILLAGE	-18.96997	48.76101	206.0	100m²	Anopheles gambiae sl	N	morphology	ADULT	FEMALE	03:00	PT1H	HUMAN_LANDING_CATCH	OUTDOORS	A person sits indoor or outdoor the house with his lower leg exposed and collects all the mosquitoes that come for a blood meal using a capture tube	Killed in chloroform, placed into well, held long term at RT	N	N	rural area	02/11/2022	ATB									AYDI_064_A6-ANOSPP13869936	/seq/47984/47984_1#425.cram	SQPP-24589-U:A11	6471	ANOSPP13869936	47984	1	425	AYDI_064	A6	SQPP-24589-U	A11	AYDI_064_A6
426	AYDI_064_B6	AYDI_064	B6	100%_ETHANOL	WHOLE_ORGANISM	02/11/2022	MADAGASCAR	TOAMASINA | ATSINANANA | BRICKAVILLE | RANOMAFANA | ANTONGOBATO VILLAGE	-18.96997	48.76101	206.0	100m²	Anopheles gambiae sl	N	morphology	ADULT	FEMALE	03:00	PT1H	HUMAN_LANDING_CATCH	OUTDOORS	A person sits indoor or outdoor the house with his lower leg exposed and collects all the mosquitoes that come for a blood meal using a capture tube	Killed in chloroform, placed into well, held long term at RT	N	N	rural area	02/11/2022	ATB									AYDI_064_B6-ANOSPP13869937	/seq/47984/47984_1#426.cram	SQPP-24589-U:C11	6471	ANOSPP13869937	47984	1	426	AYDI_064	B6	SQPP-24589-U	C11	AYDI_064_B6
427	AYDI_064_C6	AYDI_064	C6	100%_ETHANOL	WHOLE_ORGANISM	02/11/2022	MADAGASCAR	TOAMASINA | ATSINANANA | BRICKAVILLE | RANOMAFANA | ANTONGOBATO VILLAGE	-18.96997	48.76101	206.0	100m²	Anopheles gambiae sl	N	morphology	ADULT	FEMALE	03:00	PT1H	HUMAN_LANDING_CATCH	OUTDOORS	A person sits indoor or outdoor the house with his lower leg exposed and collects all the mosquitoes that come for a blood meal using a capture tube	Killed in chloroform, placed into well, held long term at RT	N	N	rural area	02/11/2022	ATB									AYDI_064_C6-ANOSPP13869938	/seq/47984/47984_1#427.cram	SQPP-24589-U:E11	6471	ANOSPP13869938	47984	1	427	AYDI_064	C6	SQPP-24589-U	E11	AYDI_064_C6
428	AYDI_064_D6	AYDI_064	D6	100%_ETHANOL	WHOLE_ORGANISM	02/11/2022	MADAGASCAR	TOAMASINA | ATSINANANA | BRICKAVILLE | RANOMAFANA | ANTONGOBATO VILLAGE	-18.96997	48.76101	206.0	100m²	Anopheles gambiae sl	N	morphology	ADULT	FEMALE	03:00	PT1H	HUMAN_LANDING_CATCH	OUTDOORS	A person sits indoor or outdoor the house with his lower leg exposed and collects all the mosquitoes that come for a blood meal using a capture tube	Killed in chloroform, placed into well, held long term at RT	N	N	rural area	02/11/2022	ATB									AYDI_064_D6-ANOSPP13869939	/seq/47984/47984_1#428.cram	SQPP-24589-U:G11	6471	ANOSPP13869939	47984	1	428	AYDI_064	D6	SQPP-24589-U	G11	AYDI_064_D6
429	AYDI_064_E6	AYDI_064	E6	100%_ETHANOL	WHOLE_ORGANISM	02/11/2022	MADAGASCAR	TOAMASINA | ATSINANANA | BRICKAVILLE | RANOMAFANA | ANTONGOBATO VILLAGE	-18.96997	48.76101	206.0	100m²	Anopheles gambiae sl	N	morphology	ADULT	FEMALE	03:00	PT1H	HUMAN_LANDING_CATCH	OUTDOORS	A person sits indoor or outdoor the house with his lower leg exposed and collects all the mosquitoes that come for a blood meal using a capture tube	Killed in chloroform, placed into well, held long term at RT	N	N	rural area	02/11/2022	ATB									AYDI_064_E6-ANOSPP13869940	/seq/47984/47984_1#429.cram	SQPP-24589-U:I11	6471	ANOSPP13869940	47984	1	429	AYDI_064	E6	SQPP-24589-U	I11	AYDI_064_E6
430	AYDI_064_F6	AYDI_064	F6	100%_ETHANOL	WHOLE_ORGANISM	02/11/2022	MADAGASCAR	TOAMASINA | ATSINANANA | BRICKAVILLE | RANOMAFANA | ANTONGOBATO VILLAGE	-18.96997	48.76101	206.0	100m²	Anopheles gambiae sl	N	morphology	ADULT	FEMALE	03:00	PT1H	HUMAN_LANDING_CATCH	OUTDOORS	A person sits indoor or outdoor the house with his lower leg exposed and collects all the mosquitoes that come for a blood meal using a capture tube	Killed in chloroform, placed into well, held long term at RT	N	N	rural area	02/11/2022	ATB									AYDI_064_F6-ANOSPP13869941	/seq/47984/47984_1#430.cram	SQPP-24589-U:K11	6471	ANOSPP13869941	47984	1	430	AYDI_064	F6	SQPP-24589-U	K11	AYDI_064_F6
431	AYDI_064_G6	AYDI_064	G6	100%_ETHANOL	WHOLE_ORGANISM	02/11/2022	MADAGASCAR	TOAMASINA | ATSINANANA | BRICKAVILLE | RANOMAFANA | ANTONGOBATO VILLAGE	-18.96997	48.76101	206.0	100m²	Anopheles gambiae sl	N	morphology	ADULT	FEMALE	03:00	PT1H	HUMAN_LANDING_CATCH	OUTDOORS	A person sits indoor or outdoor the house with his lower leg exposed and collects all the mosquitoes that come for a blood meal using a capture tube	Killed in chloroform, placed into well, held long term at RT	N	N	rural area	02/11/2022	ATB									AYDI_064_G6-ANOSPP13869942	/seq/47984/47984_1#431.cram	SQPP-24589-U:M11	6471	ANOSPP13869942	47984	1	431	AYDI_064	G6	SQPP-24589-U	M11	AYDI_064_G6
432	AYDI_064_H6	AYDI_064	H6	100%_ETHANOL	WHOLE_ORGANISM	02/11/2022	MADAGASCAR	TOAMASINA | ATSINANANA | BRICKAVILLE | RANOMAFANA | ANTONGOBATO VILLAGE	-18.96997	48.76101	206.0	100m²	Anopheles gambiae sl	N	morphology	ADULT	FEMALE	03:00	PT1H	HUMAN_LANDING_CATCH	OUTDOORS	A person sits indoor or outdoor the house with his lower leg exposed and collects all the mosquitoes that come for a blood meal using a capture tube	Killed in chloroform, placed into well, held long term at RT	N	N	rural area	02/11/2022	ATB									AYDI_064_H6-ANOSPP13869943	/seq/47984/47984_1#432.cram	SQPP-24589-U:O11	6471	ANOSPP13869943	47984	1	432	AYDI_064	H6	SQPP-24589-U	O11	AYDI_064_H6
433	AYDI_064_A7	AYDI_064	A7	100%_ETHANOL	WHOLE_ORGANISM	02/11/2022	MADAGASCAR	TOAMASINA | ATSINANANA | BRICKAVILLE | RANOMAFANA | ANTONGOBATO VILLAGE	-18.96997	48.76101	206.0	100m²	Anopheles gambiae sl	N	morphology	ADULT	FEMALE	03:00	PT1H	HUMAN_LANDING_CATCH	OUTDOORS	A person sits indoor or outdoor the house with his lower leg exposed and collects all the mosquitoes that come for a blood meal using a capture tube	Killed in chloroform, placed into well, held long term at RT	N	N	rural area	02/11/2022	ATB									AYDI_064_A7-ANOSPP13869944	/seq/47984/47984_1#433.cram	SQPP-24589-U:A13	6471	ANOSPP13869944	47984	1	433	AYDI_064	A7	SQPP-24589-U	A13	AYDI_064_A7
434	AYDI_064_B7	AYDI_064	B7	100%_ETHANOL	WHOLE_ORGANISM	02/11/2022	MADAGASCAR	TOAMASINA | ATSINANANA | BRICKAVILLE | RANOMAFANA | ANTONGOBATO VILLAGE	-18.96997	48.76101	206.0	100m²	Anopheles gambiae sl	N	morphology	ADULT	FEMALE	03:00	PT1H	HUMAN_LANDING_CATCH	OUTDOORS	A person sits indoor or outdoor the house with his lower leg exposed and collects all the mosquitoes that come for a blood meal using a capture tube	Killed in chloroform, placed into well, held long term at RT	N	N	rural area	02/11/2022	ATB									AYDI_064_B7-ANOSPP13869945	/seq/47984/47984_1#434.cram	SQPP-24589-U:C13	6471	ANOSPP13869945	47984	1	434	AYDI_064	B7	SQPP-24589-U	C13	AYDI_064_B7
435	AYDI_064_C7	AYDI_064	C7	100%_ETHANOL	WHOLE_ORGANISM	02/11/2022	MADAGASCAR	TOAMASINA | ATSINANANA | BRICKAVILLE | RANOMAFANA | ANTONGOBATO VILLAGE	-18.96997	48.76101	206.0	100m²	Anopheles gambiae sl	N	morphology	ADULT	FEMALE	03:00	PT1H	HUMAN_LANDING_CATCH	OUTDOORS	A person sits indoor or outdoor the house with his lower leg exposed and collects all the mosquitoes that come for a blood meal using a capture tube	Killed in chloroform, placed into well, held long term at RT	N	N	rural area	02/11/2022	ATB									AYDI_064_C7-ANOSPP13869946	/seq/47984/47984_1#435.cram	SQPP-24589-U:E13	6471	ANOSPP13869946	47984	1	435	AYDI_064	C7	SQPP-24589-U	E13	AYDI_064_C7
436	AYDI_064_D7	AYDI_064	D7	100%_ETHANOL	WHOLE_ORGANISM	02/11/2022	MADAGASCAR	TOAMASINA | ATSINANANA | BRICKAVILLE | RANOMAFANA | ANTONGOBATO VILLAGE	-18.96997	48.76101	206.0	100m²	Anopheles gambiae sl	N	morphology	ADULT	FEMALE	03:00	PT1H	HUMAN_LANDING_CATCH	OUTDOORS	A person sits indoor or outdoor the house with his lower leg exposed and collects all the mosquitoes that come for a blood meal using a capture tube	Killed in chloroform, placed into well, held long term at RT	N	N	rural area	02/11/2022	ATB									AYDI_064_D7-ANOSPP13869947	/seq/47984/47984_1#436.cram	SQPP-24589-U:G13	6471	ANOSPP13869947	47984	1	436	AYDI_064	D7	SQPP-24589-U	G13	AYDI_064_D7
437	AYDI_064_E7	AYDI_064	E7	100%_ETHANOL	WHOLE_ORGANISM	02/11/2022	MADAGASCAR	TOAMASINA | ATSINANANA | BRICKAVILLE | RANOMAFANA | ANTONGOBATO VILLAGE	-18.96997	48.76101	206.0	100m²	Anopheles gambiae sl	N	morphology	ADULT	FEMALE	03:00	PT1H	HUMAN_LANDING_CATCH	OUTDOORS	A person sits indoor or outdoor the house with his lower leg exposed and collects all the mosquitoes that come for a blood meal using a capture tube	Killed in chloroform, placed into well, held long term at RT	N	N	rural area	02/11/2022	ATB									AYDI_064_E7-ANOSPP13869948	/seq/47984/47984_1#437.cram	SQPP-24589-U:I13	6471	ANOSPP13869948	47984	1	437	AYDI_064	E7	SQPP-24589-U	I13	AYDI_064_E7
438	AYDI_064_F7	AYDI_064	F7	100%_ETHANOL	WHOLE_ORGANISM	02/11/2022	MADAGASCAR	TOAMASINA | ATSINANANA | BRICKAVILLE | RANOMAFANA | ANTONGOBATO VILLAGE	-18.96997	48.76101	206.0	100m²	Anopheles gambiae sl	N	morphology	ADULT	FEMALE	03:00	PT1H	HUMAN_LANDING_CATCH	OUTDOORS	A person sits indoor or outdoor the house with his lower leg exposed and collects all the mosquitoes that come for a blood meal using a capture tube	Killed in chloroform, placed into well, held long term at RT	N	N	rural area	02/11/2022	ATB									AYDI_064_F7-ANOSPP13869949	/seq/47984/47984_1#438.cram	SQPP-24589-U:K13	6471	ANOSPP13869949	47984	1	438	AYDI_064	F7	SQPP-24589-U	K13	AYDI_064_F7
439	AYDI_064_G7	AYDI_064	G7	100%_ETHANOL	WHOLE_ORGANISM	02/11/2022	MADAGASCAR	TOAMASINA | ATSINANANA | BRICKAVILLE | RANOMAFANA | ANTONGOBATO VILLAGE	-18.96997	48.76101	206.0	100m²	Anopheles gambiae sl	N	morphology	ADULT	FEMALE	03:00	PT1H	HUMAN_LANDING_CATCH	OUTDOORS	A person sits indoor or outdoor the house with his lower leg exposed and collects all the mosquitoes that come for a blood meal using a capture tube	Killed in chloroform, placed into well, held long term at RT	N	N	rural area	02/11/2022	ATB									AYDI_064_G7-ANOSPP13869950	/seq/47984/47984_1#439.cram	SQPP-24589-U:M13	6471	ANOSPP13869950	47984	1	439	AYDI_064	G7	SQPP-24589-U	M13	AYDI_064_G7
440	AYDI_064_H7	AYDI_064	H7	100%_ETHANOL	WHOLE_ORGANISM	02/11/2022	MADAGASCAR	TOAMASINA | ATSINANANA | BRICKAVILLE | RANOMAFANA | ANTONGOBATO VILLAGE	-18.96997	48.76101	206.0	100m²	Anopheles gambiae sl	N	morphology	ADULT	FEMALE	03:00	PT1H	HUMAN_LANDING_CATCH	OUTDOORS	A person sits indoor or outdoor the house with his lower leg exposed and collects all the mosquitoes that come for a blood meal using a capture tube	Killed in chloroform, placed into well, held long term at RT	N	N	rural area	02/11/2022	ATB									AYDI_064_H7-ANOSPP13869951	/seq/47984/47984_1#440.cram	SQPP-24589-U:O13	6471	ANOSPP13869951	47984	1	440	AYDI_064	H7	SQPP-24589-U	O13	AYDI_064_H7
441	AYDI_064_A8	AYDI_064	A8	100%_ETHANOL	WHOLE_ORGANISM	02/11/2022	MADAGASCAR	TOAMASINA | ATSINANANA | BRICKAVILLE | RANOMAFANA | ANTONGOBATO VILLAGE	-18.96997	48.76101	206.0	100m²	Anopheles gambiae sl	N	morphology	ADULT	FEMALE	03:00	PT1H	HUMAN_LANDING_CATCH	OUTDOORS	A person sits indoor or outdoor the house with his lower leg exposed and collects all the mosquitoes that come for a blood meal using a capture tube	Killed in chloroform, placed into well, held long term at RT	N	N	rural area	02/11/2022	ATB									AYDI_064_A8-ANOSPP13869952	/seq/47984/47984_1#441.cram	SQPP-24589-U:A15	6471	ANOSPP13869952	47984	1	441	AYDI_064	A8	SQPP-24589-U	A15	AYDI_064_A8
442	AYDI_064_B8	AYDI_064	B8	100%_ETHANOL	WHOLE_ORGANISM	02/11/2022	MADAGASCAR	TOAMASINA | ATSINANANA | BRICKAVILLE | RANOMAFANA | ANTONGOBATO VILLAGE	-18.96997	48.76101	206.0	100m²	Anopheles gambiae sl	N	morphology	ADULT	FEMALE	03:00	PT1H	HUMAN_LANDING_CATCH	OUTDOORS	A person sits indoor or outdoor the house with his lower leg exposed and collects all the mosquitoes that come for a blood meal using a capture tube	Killed in chloroform, placed into well, held long term at RT	N	N	rural area	02/11/2022	ATB									AYDI_064_B8-ANOSPP13869953	/seq/47984/47984_1#442.cram	SQPP-24589-U:C15	6471	ANOSPP13869953	47984	1	442	AYDI_064	B8	SQPP-24589-U	C15	AYDI_064_B8
443	AYDI_064_C8	AYDI_064	C8	100%_ETHANOL	WHOLE_ORGANISM	02/11/2022	MADAGASCAR	TOAMASINA | ATSINANANA | BRICKAVILLE | RANOMAFANA | ANTONGOBATO VILLAGE	-18.96997	48.76101	206.0	100m²	Anopheles coustani	N	morphology	ADULT	FEMALE	03:00	PT1H	HUMAN_LANDING_CATCH	OUTDOORS	A person sits indoor or outdoor the house with his lower leg exposed and collects all the mosquitoes that come for a blood meal using a capture tube	Killed in chloroform, placed into well, held long term at RT	N	N	rural area	02/11/2022	ATB									AYDI_064_C8-ANOSPP13869954	/seq/47984/47984_1#443.cram	SQPP-24589-U:E15	6471	ANOSPP13869954	47984	1	443	AYDI_064	C8	SQPP-24589-U	E15	AYDI_064_C8
444	AYDI_064_D8	AYDI_064	D8	100%_ETHANOL	WHOLE_ORGANISM	02/11/2022	MADAGASCAR	TOAMASINA | ATSINANANA | BRICKAVILLE | RANOMAFANA | ANTONGOBATO VILLAGE	-18.96997	48.76101	206.0	100m²	Anopheles gambiae sl	N	morphology	ADULT	FEMALE	03:00	PT1H	HUMAN_LANDING_CATCH	OUTDOORS	A person sits indoor or outdoor the house with his lower leg exposed and collects all the mosquitoes that come for a blood meal using a capture tube	Killed in chloroform, placed into well, held long term at RT	N	N	rural area	02/11/2022	ATB									AYDI_064_D8-ANOSPP13869955	/seq/47984/47984_1#444.cram	SQPP-24589-U:G15	6471	ANOSPP13869955	47984	1	444	AYDI_064	D8	SQPP-24589-U	G15	AYDI_064_D8
445	AYDI_064_E8	AYDI_064	E8	100%_ETHANOL	WHOLE_ORGANISM	02/11/2022	MADAGASCAR	TOAMASINA | ATSINANANA | BRICKAVILLE | RANOMAFANA | ANTONGOBATO VILLAGE	-18.96997	48.76101	206.0	100m²	Anopheles gambiae sl	N	morphology	ADULT	FEMALE	03:00	PT1H	HUMAN_LANDING_CATCH	INDOORS	A person sits indoor or outdoor the house with his lower leg exposed and collects all the mosquitoes that come for a blood meal using a capture tube	Killed in chloroform, placed into well, held long term at RT	N	N	rural area	02/11/2022	ATB									AYDI_064_E8-ANOSPP13869956	/seq/47984/47984_1#445.cram	SQPP-24589-U:I15	6471	ANOSPP13869956	47984	1	445	AYDI_064	E8	SQPP-24589-U	I15	AYDI_064_E8
446	AYDI_064_F8	AYDI_064	F8	100%_ETHANOL	WHOLE_ORGANISM	02/11/2022	MADAGASCAR	TOAMASINA | ATSINANANA | BRICKAVILLE | RANOMAFANA | ANTONGOBATO VILLAGE	-18.96997	48.76101	206.0	100m²	Anopheles gambiae sl	N	morphology	ADULT	FEMALE	03:00	PT1H	HUMAN_LANDING_CATCH	INDOORS	A person sits indoor or outdoor the house with his lower leg exposed and collects all the mosquitoes that come for a blood meal using a capture tube	Killed in chloroform, placed into well, held long term at RT	N	N	rural area	02/11/2022	ATB									AYDI_064_F8-ANOSPP13869957	/seq/47984/47984_1#446.cram	SQPP-24589-U:K15	6471	ANOSPP13869957	47984	1	446	AYDI_064	F8	SQPP-24589-U	K15	AYDI_064_F8
447	AYDI_064_G8	AYDI_064	G8	100%_ETHANOL	WHOLE_ORGANISM	02/11/2022	MADAGASCAR	TOAMASINA | ATSINANANA | BRICKAVILLE | RANOMAFANA | ANTONGOBATO VILLAGE	-18.96997	48.76101	206.0	100m²	Anopheles gambiae sl	N	morphology	ADULT	FEMALE	03:00	PT1H	HUMAN_LANDING_CATCH	INDOORS	A person sits indoor or outdoor the house with his lower leg exposed and collects all the mosquitoes that come for a blood meal using a capture tube	Killed in chloroform, placed into well, held long term at RT	N	N	rural area	02/11/2022	ATB									AYDI_064_G8-ANOSPP13869958	/seq/47984/47984_1#447.cram	SQPP-24589-U:M15	6471	ANOSPP13869958	47984	1	447	AYDI_064	G8	SQPP-24589-U	M15	AYDI_064_G8
448	AYDI_064_H8	AYDI_064	H8	100%_ETHANOL	WHOLE_ORGANISM	02/11/2022	MADAGASCAR	TOAMASINA | ATSINANANA | BRICKAVILLE | RANOMAFANA | ANTONGOBATO VILLAGE	-18.96997	48.76101	206.0	100m²	Anopheles gambiae sl	N	morphology	ADULT	FEMALE	03:00	PT1H	HUMAN_LANDING_CATCH	INDOORS	A person sits indoor or outdoor the house with his lower leg exposed and collects all the mosquitoes that come for a blood meal using a capture tube	Killed in chloroform, placed into well, held long term at RT	N	N	rural area	02/11/2022	ATB									AYDI_064_H8-ANOSPP13869959	/seq/47984/47984_1#448.cram	SQPP-24589-U:O15	6471	ANOSPP13869959	47984	1	448	AYDI_064	H8	SQPP-24589-U	O15	AYDI_064_H8
449	AYDI_064_A9	AYDI_064	A9	100%_ETHANOL	WHOLE_ORGANISM	02/11/2022	MADAGASCAR	TOAMASINA | ATSINANANA | BRICKAVILLE | RANOMAFANA | ANTONGOBATO VILLAGE	-18.96997	48.76101	206.0	100m²	Anopheles gambiae sl	N	morphology	ADULT	FEMALE	03:00	PT1H	HUMAN_LANDING_CATCH	INDOORS	A person sits indoor or outdoor the house with his lower leg exposed and collects all the mosquitoes that come for a blood meal using a capture tube	Killed in chloroform, placed into well, held long term at RT	N	N	rural area	02/11/2022	ATB									AYDI_064_A9-ANOSPP13869960	/seq/47984/47984_1#449.cram	SQPP-24589-U:A17	6471	ANOSPP13869960	47984	1	449	AYDI_064	A9	SQPP-24589-U	A17	AYDI_064_A9
450	AYDI_064_B9	AYDI_064	B9	100%_ETHANOL	WHOLE_ORGANISM	02/11/2022	MADAGASCAR	TOAMASINA | ATSINANANA | BRICKAVILLE | RANOMAFANA | ANTONGOBATO VILLAGE	-18.96997	48.76101	206.0	100m²	Anopheles gambiae sl	N	morphology	ADULT	FEMALE	03:00	PT1H	HUMAN_LANDING_CATCH	INDOORS	A person sits indoor or outdoor the house with his lower leg exposed and collects all the mosquitoes that come for a blood meal using a capture tube	Killed in chloroform, placed into well, held long term at RT	N	N	rural area	02/11/2022	ATB									AYDI_064_B9-ANOSPP13869961	/seq/47984/47984_1#450.cram	SQPP-24589-U:C17	6471	ANOSPP13869961	47984	1	450	AYDI_064	B9	SQPP-24589-U	C17	AYDI_064_B9
451	AYDI_064_C9	AYDI_064	C9	100%_ETHANOL	WHOLE_ORGANISM	02/11/2022	MADAGASCAR	TOAMASINA | ATSINANANA | BRICKAVILLE | RANOMAFANA | ANTONGOBATO VILLAGE	-18.96997	48.76101	206.0	100m²	Anopheles gambiae sl	N	morphology	ADULT	FEMALE	03:00	PT1H	HUMAN_LANDING_CATCH	INDOORS	A person sits indoor or outdoor the house with his lower leg exposed and collects all the mosquitoes that come for a blood meal using a capture tube	Killed in chloroform, placed into well, held long term at RT	N	N	rural area	02/11/2022	ATB									AYDI_064_C9-ANOSPP13869962	/seq/47984/47984_1#451.cram	SQPP-24589-U:E17	6471	ANOSPP13869962	47984	1	451	AYDI_064	C9	SQPP-24589-U	E17	AYDI_064_C9
452	AYDI_064_D9	AYDI_064	D9	100%_ETHANOL	WHOLE_ORGANISM	02/11/2022	MADAGASCAR	TOAMASINA | ATSINANANA | BRICKAVILLE | RANOMAFANA | ANTONGOBATO VILLAGE	-18.96997	48.76101	206.0	100m²	Anopheles gambiae sl	N	morphology	ADULT	FEMALE	03:00	PT1H	HUMAN_LANDING_CATCH	INDOORS	A person sits indoor or outdoor the house with his lower leg exposed and collects all the mosquitoes that come for a blood meal using a capture tube	Killed in chloroform, placed into well, held long term at RT	N	N	rural area	02/11/2022	ATB									AYDI_064_D9-ANOSPP13869963	/seq/47984/47984_1#452.cram	SQPP-24589-U:G17	6471	ANOSPP13869963	47984	1	452	AYDI_064	D9	SQPP-24589-U	G17	AYDI_064_D9
453	AYDI_064_E9	AYDI_064	E9	100%_ETHANOL	WHOLE_ORGANISM	02/11/2022	MADAGASCAR	TOAMASINA | ATSINANANA | BRICKAVILLE | RANOMAFANA | ANTONGOBATO VILLAGE	-18.96997	48.76101	206.0	100m²	Anopheles gambiae sl	N	morphology	ADULT	FEMALE	03:00	PT1H	HUMAN_LANDING_CATCH	INDOORS	A person sits indoor or outdoor the house with his lower leg exposed and collects all the mosquitoes that come for a blood meal using a capture tube	Killed in chloroform, placed into well, held long term at RT	N	N	rural area	02/11/2022	ATB									AYDI_064_E9-ANOSPP13869964	/seq/47984/47984_1#453.cram	SQPP-24589-U:I17	6471	ANOSPP13869964	47984	1	453	AYDI_064	E9	SQPP-24589-U	I17	AYDI_064_E9
454	AYDI_064_F9	AYDI_064	F9	100%_ETHANOL	WHOLE_ORGANISM	02/11/2022	MADAGASCAR	TOAMASINA | ATSINANANA | BRICKAVILLE | RANOMAFANA | ANTONGOBATO VILLAGE	-18.96997	48.76101	206.0	100m²	Anopheles gambiae sl	N	morphology	ADULT	FEMALE	03:00	PT1H	HUMAN_LANDING_CATCH	INDOORS	A person sits indoor or outdoor the house with his lower leg exposed and collects all the mosquitoes that come for a blood meal using a capture tube	Killed in chloroform, placed into well, held long term at RT	N	N	rural area	02/11/2022	ATB									AYDI_064_F9-ANOSPP13869965	/seq/47984/47984_1#454.cram	SQPP-24589-U:K17	6471	ANOSPP13869965	47984	1	454	AYDI_064	F9	SQPP-24589-U	K17	AYDI_064_F9
455	AYDI_064_G9	AYDI_064	G9	100%_ETHANOL	WHOLE_ORGANISM	02/11/2022	MADAGASCAR	TOAMASINA | ATSINANANA | BRICKAVILLE | RANOMAFANA | ANTONGOBATO VILLAGE	-18.96997	48.76101	206.0	100m²	Anopheles gambiae sl	N	morphology	ADULT	FEMALE	03:00	PT1H	HUMAN_LANDING_CATCH	INDOORS	A person sits indoor or outdoor the house with his lower leg exposed and collects all the mosquitoes that come for a blood meal using a capture tube	Killed in chloroform, placed into well, held long term at RT	N	N	rural area	02/11/2022	ATB									AYDI_064_G9-ANOSPP13869966	/seq/47984/47984_1#455.cram	SQPP-24589-U:M17	6471	ANOSPP13869966	47984	1	455	AYDI_064	G9	SQPP-24589-U	M17	AYDI_064_G9
456	AYDI_064_H9	AYDI_064	H9	100%_ETHANOL	WHOLE_ORGANISM	02/11/2022	MADAGASCAR	TOAMASINA | ATSINANANA | BRICKAVILLE | RANOMAFANA | ANTONGOBATO VILLAGE	-18.96997	48.76101	206.0	100m²	Anopheles gambiae sl	N	morphology	ADULT	FEMALE	04:00	PT1H	HUMAN_LANDING_CATCH	INDOORS	A person sits indoor or outdoor the house with his lower leg exposed and collects all the mosquitoes that come for a blood meal using a capture tube	Killed in chloroform, placed into well, held long term at RT	N	N	rural area	02/11/2022	ATB									AYDI_064_H9-ANOSPP13869967	/seq/47984/47984_1#456.cram	SQPP-24589-U:O17	6471	ANOSPP13869967	47984	1	456	AYDI_064	H9	SQPP-24589-U	O17	AYDI_064_H9
457	AYDI_064_A10	AYDI_064	A10	100%_ETHANOL	WHOLE_ORGANISM	02/11/2022	MADAGASCAR	TOAMASINA | ATSINANANA | BRICKAVILLE | RANOMAFANA | ANTONGOBATO VILLAGE	-18.96997	48.76101	206.0	100m²	Anopheles gambiae sl	N	morphology	ADULT	FEMALE	04:00	PT1H	HUMAN_LANDING_CATCH	INDOORS	A person sits indoor or outdoor the house with his lower leg exposed and collects all the mosquitoes that come for a blood meal using a capture tube	Killed in chloroform, placed into well, held long term at RT	N	N	rural area	02/11/2022	ATB									AYDI_064_A10-ANOSPP13869968	/seq/47984/47984_1#457.cram	SQPP-24589-U:A19	6471	ANOSPP13869968	47984	1	457	AYDI_064	A10	SQPP-24589-U	A19	AYDI_064_A10
458	AYDI_064_B10	AYDI_064	B10	100%_ETHANOL	WHOLE_ORGANISM	02/11/2022	MADAGASCAR	TOAMASINA | ATSINANANA | BRICKAVILLE | RANOMAFANA | ANTONGOBATO VILLAGE	-18.96997	48.76101	206.0	100m²	Anopheles gambiae sl	N	morphology	ADULT	FEMALE	04:00	PT1H	HUMAN_LANDING_CATCH	INDOORS	A person sits indoor or outdoor the house with his lower leg exposed and collects all the mosquitoes that come for a blood meal using a capture tube	Killed in chloroform, placed into well, held long term at RT	N	N	rural area	02/11/2022	ATB									AYDI_064_B10-ANOSPP13869969	/seq/47984/47984_1#458.cram	SQPP-24589-U:C19	6471	ANOSPP13869969	47984	1	458	AYDI_064	B10	SQPP-24589-U	C19	AYDI_064_B10
459	AYDI_064_C10	AYDI_064	C10	100%_ETHANOL	WHOLE_ORGANISM	02/11/2022	MADAGASCAR	TOAMASINA | ATSINANANA | BRICKAVILLE | RANOMAFANA | ANTONGOBATO VILLAGE	-18.96997	48.76101	206.0	100m²	Anopheles gambiae sl	N	morphology	ADULT	FEMALE	04:00	PT1H	HUMAN_LANDING_CATCH	INDOORS	A person sits indoor or outdoor the house with his lower leg exposed and collects all the mosquitoes that come for a blood meal using a capture tube	Killed in chloroform, placed into well, held long term at RT	N	N	rural area	02/11/2022	ATB									AYDI_064_C10-ANOSPP13869970	/seq/47984/47984_1#459.cram	SQPP-24589-U:E19	6471	ANOSPP13869970	47984	1	459	AYDI_064	C10	SQPP-24589-U	E19	AYDI_064_C10
460	AYDI_064_D10	AYDI_064	D10	100%_ETHANOL	WHOLE_ORGANISM	02/11/2022	MADAGASCAR	TOAMASINA | ATSINANANA | BRICKAVILLE | RANOMAFANA | ANTONGOBATO VILLAGE	-18.96997	48.76101	206.0	100m²	Anopheles gambiae sl	N	morphology	ADULT	FEMALE	04:00	PT1H	HUMAN_LANDING_CATCH	INDOORS	A person sits indoor or outdoor the house with his lower leg exposed and collects all the mosquitoes that come for a blood meal using a capture tube	Killed in chloroform, placed into well, held long term at RT	N	N	rural area	02/11/2022	ATB									AYDI_064_D10-ANOSPP13869971	/seq/47984/47984_1#460.cram	SQPP-24589-U:G19	6471	ANOSPP13869971	47984	1	460	AYDI_064	D10	SQPP-24589-U	G19	AYDI_064_D10
461	AYDI_064_E10	AYDI_064	E10	100%_ETHANOL	WHOLE_ORGANISM	02/11/2022	MADAGASCAR	TOAMASINA | ATSINANANA | BRICKAVILLE | RANOMAFANA | ANTONGOBATO VILLAGE	-18.96997	48.76101	206.0	100m²	Anopheles gambiae sl	N	morphology	ADULT	FEMALE	04:00	PT1H	HUMAN_LANDING_CATCH	INDOORS	A person sits indoor or outdoor the house with his lower leg exposed and collects all the mosquitoes that come for a blood meal using a capture tube	Killed in chloroform, placed into well, held long term at RT	N	N	rural area	02/11/2022	ATB									AYDI_064_E10-ANOSPP13869972	/seq/47984/47984_1#461.cram	SQPP-24589-U:I19	6471	ANOSPP13869972	47984	1	461	AYDI_064	E10	SQPP-24589-U	I19	AYDI_064_E10
462	AYDI_064_F10	AYDI_064	F10	100%_ETHANOL	WHOLE_ORGANISM	02/11/2022	MADAGASCAR	TOAMASINA | ATSINANANA | BRICKAVILLE | RANOMAFANA | ANTONGOBATO VILLAGE	-18.96997	48.76101	206.0	100m²	Anopheles gambiae sl	N	morphology	ADULT	FEMALE	04:00	PT1H	HUMAN_LANDING_CATCH	INDOORS	A person sits indoor or outdoor the house with his lower leg exposed and collects all the mosquitoes that come for a blood meal using a capture tube	Killed in chloroform, placed into well, held long term at RT	N	N	rural area	02/11/2022	ATB									AYDI_064_F10-ANOSPP13869973	/seq/47984/47984_1#462.cram	SQPP-24589-U:K19	6471	ANOSPP13869973	47984	1	462	AYDI_064	F10	SQPP-24589-U	K19	AYDI_064_F10
463	AYDI_064_G10	AYDI_064	G10	100%_ETHANOL	WHOLE_ORGANISM	02/11/2022	MADAGASCAR	TOAMASINA | ATSINANANA | BRICKAVILLE | RANOMAFANA | ANTONGOBATO VILLAGE	-18.96997	48.76101	206.0	100m²	Anopheles gambiae sl	N	morphology	ADULT	FEMALE	04:00	PT1H	HUMAN_LANDING_CATCH	INDOORS	A person sits indoor or outdoor the house with his lower leg exposed and collects all the mosquitoes that come for a blood meal using a capture tube	Killed in chloroform, placed into well, held long term at RT	N	N	rural area	02/11/2022	ATB									AYDI_064_G10-ANOSPP13869974	/seq/47984/47984_1#463.cram	SQPP-24589-U:M19	6471	ANOSPP13869974	47984	1	463	AYDI_064	G10	SQPP-24589-U	M19	AYDI_064_G10
464	AYDI_064_H10	AYDI_064	H10	100%_ETHANOL	WHOLE_ORGANISM	02/11/2022	MADAGASCAR	TOAMASINA | ATSINANANA | BRICKAVILLE | RANOMAFANA | ANTONGOBATO VILLAGE	-18.96997	48.76101	206.0	100m²	Anopheles gambiae sl	N	morphology	ADULT	FEMALE	04:00	PT1H	HUMAN_LANDING_CATCH	INDOORS	A person sits indoor or outdoor the house with his lower leg exposed and collects all the mosquitoes that come for a blood meal using a capture tube	Killed in chloroform, placed into well, held long term at RT	N	N	rural area	02/11/2022	ATB									AYDI_064_H10-ANOSPP13869975	/seq/47984/47984_1#464.cram	SQPP-24589-U:O19	6471	ANOSPP13869975	47984	1	464	AYDI_064	H10	SQPP-24589-U	O19	AYDI_064_H10
465	AYDI_064_A11	AYDI_064	A11	100%_ETHANOL	WHOLE_ORGANISM	02/11/2022	MADAGASCAR	TOAMASINA | ATSINANANA | BRICKAVILLE | RANOMAFANA | ANTONGOBATO VILLAGE	-18.96997	48.76101	206.0	100m²	Anopheles gambiae sl	N	morphology	ADULT	FEMALE	04:00	PT1H	HUMAN_LANDING_CATCH	INDOORS	A person sits indoor or outdoor the house with his lower leg exposed and collects all the mosquitoes that come for a blood meal using a capture tube	Killed in chloroform, placed into well, held long term at RT	N	N	rural area	02/11/2022	ATB									AYDI_064_A11-ANOSPP13869976	/seq/47984/47984_1#465.cram	SQPP-24589-U:A21	6471	ANOSPP13869976	47984	1	465	AYDI_064	A11	SQPP-24589-U	A21	AYDI_064_A11
466	AYDI_064_B11	AYDI_064	B11	100%_ETHANOL	WHOLE_ORGANISM	02/11/2022	MADAGASCAR	TOAMASINA | ATSINANANA | BRICKAVILLE | RANOMAFANA | ANTONGOBATO VILLAGE	-18.96997	48.76101	206.0	100m²	Anopheles gambiae sl	N	morphology	ADULT	FEMALE	04:00	PT1H	HUMAN_LANDING_CATCH	INDOORS	A person sits indoor or outdoor the house with his lower leg exposed and collects all the mosquitoes that come for a blood meal using a capture tube	Killed in chloroform, placed into well, held long term at RT	N	N	rural area	02/11/2022	ATB									AYDI_064_B11-ANOSPP13869977	/seq/47984/47984_1#466.cram	SQPP-24589-U:C21	6471	ANOSPP13869977	47984	1	466	AYDI_064	B11	SQPP-24589-U	C21	AYDI_064_B11
467	AYDI_064_C11	AYDI_064	C11	100%_ETHANOL	WHOLE_ORGANISM	02/11/2022	MADAGASCAR	TOAMASINA | ATSINANANA | BRICKAVILLE | RANOMAFANA | ANTONGOBATO VILLAGE	-18.96997	48.76101	206.0	100m²	Anopheles gambiae sl	N	morphology	ADULT	FEMALE	04:00	PT1H	HUMAN_LANDING_CATCH	INDOORS	A person sits indoor or outdoor the house with his lower leg exposed and collects all the mosquitoes that come for a blood meal using a capture tube	Killed in chloroform, placed into well, held long term at RT	N	N	rural area	02/11/2022	ATB									AYDI_064_C11-ANOSPP13869978	/seq/47984/47984_1#467.cram	SQPP-24589-U:E21	6471	ANOSPP13869978	47984	1	467	AYDI_064	C11	SQPP-24589-U	E21	AYDI_064_C11
468	AYDI_064_D11	AYDI_064	D11	100%_ETHANOL	WHOLE_ORGANISM	02/11/2022	MADAGASCAR	TOAMASINA | ATSINANANA | BRICKAVILLE | RANOMAFANA | ANTONGOBATO VILLAGE	-18.96997	48.76101	206.0	100m²	Anopheles funestus	N	morphology	ADULT	FEMALE	04:00	PT1H	HUMAN_LANDING_CATCH	INDOORS	A person sits indoor or outdoor the house with his lower leg exposed and collects all the mosquitoes that come for a blood meal using a capture tube	Killed in chloroform, placed into well, held long term at RT	N	N	rural area	02/11/2022	ATB									AYDI_064_D11-ANOSPP13869979	/seq/47984/47984_1#468.cram	SQPP-24589-U:G21	6471	ANOSPP13869979	47984	1	468	AYDI_064	D11	SQPP-24589-U	G21	AYDI_064_D11
469	AYDI_064_E11	AYDI_064	E11	100%_ETHANOL	WHOLE_ORGANISM	02/11/2022	MADAGASCAR	TOAMASINA | ATSINANANA | BRICKAVILLE | RANOMAFANA | ANTONGOBATO VILLAGE	-18.96997	48.76101	206.0	100m²	Anopheles gambiae sl	N	morphology	ADULT	FEMALE	04:00	PT1H	HUMAN_LANDING_CATCH	OUTDOORS	A person sits indoor or outdoor the house with his lower leg exposed and collects all the mosquitoes that come for a blood meal using a capture tube	Killed in chloroform, placed into well, held long term at RT	N	N	rural area	02/11/2022	ATB									AYDI_064_E11-ANOSPP13869980	/seq/47984/47984_1#469.cram	SQPP-24589-U:I21	6471	ANOSPP13869980	47984	1	469	AYDI_064	E11	SQPP-24589-U	I21	AYDI_064_E11
470	AYDI_064_F11	AYDI_064	F11	100%_ETHANOL	WHOLE_ORGANISM	02/11/2022	MADAGASCAR	TOAMASINA | ATSINANANA | BRICKAVILLE | RANOMAFANA | ANTONGOBATO VILLAGE	-18.96997	48.76101	206.0	100m²	Anopheles gambiae sl	N	morphology	ADULT	FEMALE	04:00	PT1H	HUMAN_LANDING_CATCH	OUTDOORS	A person sits indoor or outdoor the house with his lower leg exposed and collects all the mosquitoes that come for a blood meal using a capture tube	Killed in chloroform, placed into well, held long term at RT	N	N	rural area	02/11/2022	ATB									AYDI_064_F11-ANOSPP13869981	/seq/47984/47984_1#470.cram	SQPP-24589-U:K21	6471	ANOSPP13869981	47984	1	470	AYDI_064	F11	SQPP-24589-U	K21	AYDI_064_F11
471	AYDI_064_G11	AYDI_064	G11	100%_ETHANOL	WHOLE_ORGANISM	02/11/2022	MADAGASCAR	TOAMASINA | ATSINANANA | BRICKAVILLE | RANOMAFANA | ANTONGOBATO VILLAGE	-18.96997	48.76101	206.0	100m²	Anopheles gambiae sl	N	morphology	ADULT	FEMALE	04:00	PT1H	HUMAN_LANDING_CATCH	OUTDOORS	A person sits indoor or outdoor the house with his lower leg exposed and collects all the mosquitoes that come for a blood meal using a capture tube	Killed in chloroform, placed into well, held long term at RT	N	N	rural area	02/11/2022	ATB									AYDI_064_G11-ANOSPP13869982	/seq/47984/47984_1#471.cram	SQPP-24589-U:M21	6471	ANOSPP13869982	47984	1	471	AYDI_064	G11	SQPP-24589-U	M21	AYDI_064_G11
472	AYDI_064_H11	AYDI_064	H11	100%_ETHANOL	WHOLE_ORGANISM	02/11/2022	MADAGASCAR	TOAMASINA | ATSINANANA | BRICKAVILLE | RANOMAFANA | ANTONGOBATO VILLAGE	-18.96997	48.76101	206.0	100m²	Anopheles gambiae sl	N	morphology	ADULT	FEMALE	04:00	PT1H	HUMAN_LANDING_CATCH	OUTDOORS	A person sits indoor or outdoor the house with his lower leg exposed and collects all the mosquitoes that come for a blood meal using a capture tube	Killed in chloroform, placed into well, held long term at RT	N	N	rural area	02/11/2022	ATB									AYDI_064_H11-ANOSPP13869983	/seq/47984/47984_1#472.cram	SQPP-24589-U:O21	6471	ANOSPP13869983	47984	1	472	AYDI_064	H11	SQPP-24589-U	O21	AYDI_064_H11
473	AYDI_064_A12	AYDI_064	A12	100%_ETHANOL	WHOLE_ORGANISM	02/11/2022	MADAGASCAR	TOAMASINA | ATSINANANA | BRICKAVILLE | RANOMAFANA | ANTONGOBATO VILLAGE	-18.96997	48.76101	206.0	100m²	Anopheles gambiae sl	N	morphology	ADULT	FEMALE	04:00	PT1H	HUMAN_LANDING_CATCH	OUTDOORS	A person sits indoor or outdoor the house with his lower leg exposed and collects all the mosquitoes that come for a blood meal using a capture tube	Killed in chloroform, placed into well, held long term at RT	N	N	rural area	02/11/2022	ATB									AYDI_064_A12-ANOSPP13869984	/seq/47984/47984_1#473.cram	SQPP-24589-U:A23	6471	ANOSPP13869984	47984	1	473	AYDI_064	A12	SQPP-24589-U	A23	AYDI_064_A12
474	AYDI_064_B12	AYDI_064	B12	100%_ETHANOL	WHOLE_ORGANISM	02/11/2022	MADAGASCAR	TOAMASINA | ATSINANANA | BRICKAVILLE | RANOMAFANA | ANTONGOBATO VILLAGE	-18.96997	48.76101	206.0	100m²	Anopheles gambiae sl	N	morphology	ADULT	FEMALE	04:00	PT1H	HUMAN_LANDING_CATCH	OUTDOORS	A person sits indoor or outdoor the house with his lower leg exposed and collects all the mosquitoes that come for a blood meal using a capture tube	Killed in chloroform, placed into well, held long term at RT	N	N	rural area	02/11/2022	ATB									AYDI_064_B12-ANOSPP13869985	/seq/47984/47984_1#474.cram	SQPP-24589-U:C23	6471	ANOSPP13869985	47984	1	474	AYDI_064	B12	SQPP-24589-U	C23	AYDI_064_B12
475	AYDI_064_C12	AYDI_064	C12	100%_ETHANOL	WHOLE_ORGANISM	02/11/2022	MADAGASCAR	TOAMASINA | ATSINANANA | BRICKAVILLE | RANOMAFANA | ANTONGOBATO VILLAGE	-18.96997	48.76101	206.0	100m²	Anopheles gambiae sl	N	morphology	ADULT	FEMALE	04:00	PT1H	HUMAN_LANDING_CATCH	OUTDOORS	A person sits indoor or outdoor the house with his lower leg exposed and collects all the mosquitoes that come for a blood meal using a capture tube	Killed in chloroform, placed into well, held long term at RT	N	N	rural area	02/11/2022	ATB									AYDI_064_C12-ANOSPP13869986	/seq/47984/47984_1#475.cram	SQPP-24589-U:E23	6471	ANOSPP13869986	47984	1	475	AYDI_064	C12	SQPP-24589-U	E23	AYDI_064_C12
476	AYDI_064_D12	AYDI_064	D12	100%_ETHANOL	WHOLE_ORGANISM	02/11/2022	MADAGASCAR	TOAMASINA | ATSINANANA | BRICKAVILLE | RANOMAFANA | ANTONGOBATO VILLAGE	-18.96997	48.76101	206.0	100m²	Anopheles gambiae sl	N	morphology	ADULT	FEMALE	04:00	PT1H	HUMAN_LANDING_CATCH	OUTDOORS	A person sits indoor or outdoor the house with his lower leg exposed and collects all the mosquitoes that come for a blood meal using a capture tube	Killed in chloroform, placed into well, held long term at RT	N	N	rural area	02/11/2022	ATB									AYDI_064_D12-ANOSPP13869987	/seq/47984/47984_1#476.cram	SQPP-24589-U:G23	6471	ANOSPP13869987	47984	1	476	AYDI_064	D12	SQPP-24589-U	G23	AYDI_064_D12
477	AYDI_064_E12	AYDI_064	E12	100%_ETHANOL	WHOLE_ORGANISM	02/11/2022	MADAGASCAR	TOAMASINA | ATSINANANA | BRICKAVILLE | RANOMAFANA | ANTONGOBATO VILLAGE	-18.96997	48.76101	206.0	100m²	Anopheles gambiae sl	N	morphology	ADULT	FEMALE	04:00	PT1H	HUMAN_LANDING_CATCH	OUTDOORS	A person sits indoor or outdoor the house with his lower leg exposed and collects all the mosquitoes that come for a blood meal using a capture tube	Killed in chloroform, placed into well, held long term at RT	N	N	rural area	02/11/2022	ATB									AYDI_064_E12-ANOSPP13869988	/seq/47984/47984_1#477.cram	SQPP-24589-U:I23	6471	ANOSPP13869988	47984	1	477	AYDI_064	E12	SQPP-24589-U	I23	AYDI_064_E12
478	AYDI_064_F12	AYDI_064	F12	100%_ETHANOL	WHOLE_ORGANISM	02/11/2022	MADAGASCAR	TOAMASINA | ATSINANANA | BRICKAVILLE | RANOMAFANA | ANTONGOBATO VILLAGE	-18.96997	48.76101	206.0	100m²	Anopheles gambiae sl	N	morphology	ADULT	FEMALE	04:00	PT1H	HUMAN_LANDING_CATCH	OUTDOORS	A person sits indoor or outdoor the house with his lower leg exposed and collects all the mosquitoes that come for a blood meal using a capture tube	Killed in chloroform, placed into well, held long term at RT	N	N	rural area	02/11/2022	ATB									AYDI_064_F12-ANOSPP13869989	/seq/47984/47984_1#478.cram	SQPP-24589-U:K23	6471	ANOSPP13869989	47984	1	478	AYDI_064	F12	SQPP-24589-U	K23	AYDI_064_F12
479	AYDI_064_G12	AYDI_064	G12	100%_ETHANOL	WHOLE_ORGANISM	02/11/2022	MADAGASCAR	TOAMASINA | ATSINANANA | BRICKAVILLE | RANOMAFANA | ANTONGOBATO VILLAGE	-18.96997	48.76101	206.0	100m²	Anopheles gambiae sl	N	morphology	ADULT	FEMALE	04:00	PT1H	HUMAN_LANDING_CATCH	OUTDOORS	A person sits indoor or outdoor the house with his lower leg exposed and collects all the mosquitoes that come for a blood meal using a capture tube	Killed in chloroform, placed into well, held long term at RT	N	N	rural area	02/11/2022	ATB									AYDI_064_G12-ANOSPP13869990	/seq/47984/47984_1#479.cram	SQPP-24589-U:M23	6471	ANOSPP13869990	47984	1	479	AYDI_064	G12	SQPP-24589-U	M23	AYDI_064_G12
480	AYDI_064_H12	AYDI_064	H12	100%_ETHANOL	NOT_APPLICABLE																																AYDI_064_H12-ANOSPP13869991	/seq/47984/47984_1#480.cram	SQPP-24589-U:O23	6471	ANOSPP13869991	47984	1	480	AYDI_064	H12	SQPP-24589-U	O23	AYDI_064_H12
577	AYDI_066_A1	AYDI_066	A1	100%_ETHANOL	WHOLE_ORGANISM	02/11/2022	MADAGASCAR	TOAMASINA | ATSINANANA | BRICKAVILLE | RANOMAFANA | ANTONGOBATO VILLAGE	-18.96997	48.76101	206.0	100m²	Anopheles gambiae sl	N	morphology	ADULT	FEMALE	21:00	PT1H	HUMAN_LANDING_CATCH	INDOORS	A person sits indoor or outdoor the house with his lower leg exposed and collects all the mosquitoes that come for a blood meal using a capture tube	Killed in chloroform, placed into well, held long term at RT	N	N	rural area	02/11/2022	ATB									AYDI_066_A1-ANOSPP13870088	/seq/47984/47984_1#577.cram	SQPP-24589-U:B1	6471	ANOSPP13870088	47984	1	577	AYDI_066	A1	SQPP-24589-U	B1	AYDI_066_A1
578	AYDI_066_B1	AYDI_066	B1	100%_ETHANOL	WHOLE_ORGANISM	02/11/2022	MADAGASCAR	TOAMASINA | ATSINANANA | BRICKAVILLE | RANOMAFANA | ANTONGOBATO VILLAGE	-18.96997	48.76101	206.0	100m²	Anopheles gambiae sl	N	morphology	ADULT	FEMALE	21:00	PT1H	HUMAN_LANDING_CATCH	INDOORS	A person sits indoor or outdoor the house with his lower leg exposed and collects all the mosquitoes that come for a blood meal using a capture tube	Killed in chloroform, placed into well, held long term at RT	N	N	rural area	02/11/2022	ATB									AYDI_066_B1-ANOSPP13870089	/seq/47984/47984_1#578.cram	SQPP-24589-U:D1	6471	ANOSPP13870089	47984	1	578	AYDI_066	B1	SQPP-24589-U	D1	AYDI_066_B1
579	AYDI_066_C1	AYDI_066	C1	100%_ETHANOL	WHOLE_ORGANISM	02/11/2022	MADAGASCAR	TOAMASINA | ATSINANANA | BRICKAVILLE | RANOMAFANA | ANTONGOBATO VILLAGE	-18.96997	48.76101	206.0	100m²	Anopheles gambiae sl	N	morphology	ADULT	FEMALE	21:00	PT1H	HUMAN_LANDING_CATCH	INDOORS	A person sits indoor or outdoor the house with his lower leg exposed and collects all the mosquitoes that come for a blood meal using a capture tube	Killed in chloroform, placed into well, held long term at RT	N	N	rural area	02/11/2022	ATB									AYDI_066_C1-ANOSPP13870090	/seq/47984/47984_1#579.cram	SQPP-24589-U:F1	6471	ANOSPP13870090	47984	1	579	AYDI_066	C1	SQPP-24589-U	F1	AYDI_066_C1
580	AYDI_066_D1	AYDI_066	D1	100%_ETHANOL	WHOLE_ORGANISM	02/11/2022	MADAGASCAR	TOAMASINA | ATSINANANA | BRICKAVILLE | RANOMAFANA | ANTONGOBATO VILLAGE	-18.96997	48.76101	206.0	100m²	Anopheles funestus	N	morphology	ADULT	FEMALE	21:00	PT1H	HUMAN_LANDING_CATCH	INDOORS	A person sits indoor or outdoor the house with his lower leg exposed and collects all the mosquitoes that come for a blood meal using a capture tube	Killed in chloroform, placed into well, held long term at RT	N	N	rural area	02/11/2022	ATB									AYDI_066_D1-ANOSPP13870091	/seq/47984/47984_1#580.cram	SQPP-24589-U:H1	6471	ANOSPP13870091	47984	1	580	AYDI_066	D1	SQPP-24589-U	H1	AYDI_066_D1
581	AYDI_066_E1	AYDI_066	E1	100%_ETHANOL	WHOLE_ORGANISM	02/11/2022	MADAGASCAR	TOAMASINA | ATSINANANA | BRICKAVILLE | RANOMAFANA | ANTONGOBATO VILLAGE	-18.96997	48.76101	206.0	100m²	Anopheles gambiae sl	N	morphology	ADULT	FEMALE	22:00	PT1H	HUMAN_LANDING_CATCH	OUTDOORS	A person sits indoor or outdoor the house with his lower leg exposed and collects all the mosquitoes that come for a blood meal using a capture tube	Killed in chloroform, placed into well, held long term at RT	N	N	rural area	02/11/2022	ATB									AYDI_066_E1-ANOSPP13870092	/seq/47984/47984_1#581.cram	SQPP-24589-U:J1	6471	ANOSPP13870092	47984	1	581	AYDI_066	E1	SQPP-24589-U	J1	AYDI_066_E1
582	AYDI_066_F1	AYDI_066	F1	100%_ETHANOL	WHOLE_ORGANISM	02/11/2022	MADAGASCAR	TOAMASINA | ATSINANANA | BRICKAVILLE | RANOMAFANA | ANTONGOBATO VILLAGE	-18.96997	48.76101	206.0	100m²	Anopheles gambiae sl	N	morphology	ADULT	FEMALE	22:00	PT1H	HUMAN_LANDING_CATCH	OUTDOORS	A person sits indoor or outdoor the house with his lower leg exposed and collects all the mosquitoes that come for a blood meal using a capture tube	Killed in chloroform, placed into well, held long term at RT	N	N	rural area	02/11/2022	ATB									AYDI_066_F1-ANOSPP13870093	/seq/47984/47984_1#582.cram	SQPP-24589-U:L1	6471	ANOSPP13870093	47984	1	582	AYDI_066	F1	SQPP-24589-U	L1	AYDI_066_F1
583	AYDI_066_G1	AYDI_066	G1	100%_ETHANOL	WHOLE_ORGANISM	02/11/2022	MADAGASCAR	TOAMASINA | ATSINANANA | BRICKAVILLE | RANOMAFANA | ANTONGOBATO VILLAGE	-18.96997	48.76101	206.0	100m²	Anopheles pauliani	N	morphology	ADULT	FEMALE	22:00	PT1H	HUMAN_LANDING_CATCH	OUTDOORS	A person sits indoor or outdoor the house with his lower leg exposed and collects all the mosquitoes that come for a blood meal using a capture tube	Killed in chloroform, placed into well, held long term at RT	N	N	rural area	02/11/2022	ATB									AYDI_066_G1-ANOSPP13870094	/seq/47984/47984_1#583.cram	SQPP-24589-U:N1	6471	ANOSPP13870094	47984	1	583	AYDI_066	G1	SQPP-24589-U	N1	AYDI_066_G1
584	AYDI_066_H1	AYDI_066	H1	100%_ETHANOL	WHOLE_ORGANISM	02/11/2022	MADAGASCAR	TOAMASINA | ATSINANANA | BRICKAVILLE | RANOMAFANA | ANTONGOBATO VILLAGE	-18.96997	48.76101	206.0	100m²	Anopheles coustani	N	morphology	ADULT	FEMALE	22:00	PT1H	HUMAN_LANDING_CATCH	OUTDOORS	A person sits indoor or outdoor the house with his lower leg exposed and collects all the mosquitoes that come for a blood meal using a capture tube	Killed in chloroform, placed into well, held long term at RT	N	N	rural area	02/11/2022	ATB									AYDI_066_H1-ANOSPP13870095	/seq/47984/47984_1#584.cram	SQPP-24589-U:P1	6471	ANOSPP13870095	47984	1	584	AYDI_066	H1	SQPP-24589-U	P1	AYDI_066_H1
585	AYDI_066_A2	AYDI_066	A2	100%_ETHANOL	WHOLE_ORGANISM	02/11/2022	MADAGASCAR	TOAMASINA | ATSINANANA | BRICKAVILLE | RANOMAFANA | ANTONGOBATO VILLAGE	-18.96997	48.76101	206.0	100m²	Anopheles coustani	N	morphology	ADULT	FEMALE	22:00	PT1H	HUMAN_LANDING_CATCH	OUTDOORS	A person sits indoor or outdoor the house with his lower leg exposed and collects all the mosquitoes that come for a blood meal using a capture tube	Killed in chloroform, placed into well, held long term at RT	N	N	rural area	02/11/2022	ATB									AYDI_066_A2-ANOSPP13870096	/seq/47984/47984_1#585.cram	SQPP-24589-U:B3	6471	ANOSPP13870096	47984	1	585	AYDI_066	A2	SQPP-24589-U	B3	AYDI_066_A2
586	AYDI_066_B2	AYDI_066	B2	100%_ETHANOL	WHOLE_ORGANISM	02/11/2022	MADAGASCAR	TOAMASINA | ATSINANANA | BRICKAVILLE | RANOMAFANA | ANTONGOBATO VILLAGE	-18.96997	48.76101	206.0	100m²	Anopheles gambiae sl	N	morphology	ADULT	FEMALE	22:00	PT1H	HUMAN_LANDING_CATCH	INDOORS	A person sits indoor or outdoor the house with his lower leg exposed and collects all the mosquitoes that come for a blood meal using a capture tube	Killed in chloroform, placed into well, held long term at RT	N	N	rural area	02/11/2022	ATB									AYDI_066_B2-ANOSPP13870097	/seq/47984/47984_1#586.cram	SQPP-24589-U:D3	6471	ANOSPP13870097	47984	1	586	AYDI_066	B2	SQPP-24589-U	D3	AYDI_066_B2
587	AYDI_066_C2	AYDI_066	C2	100%_ETHANOL	WHOLE_ORGANISM	02/11/2022	MADAGASCAR	TOAMASINA | ATSINANANA | BRICKAVILLE | RANOMAFANA | ANTONGOBATO VILLAGE	-18.96997	48.76101	206.0	100m²	Anopheles gambiae sl	N	morphology	ADULT	FEMALE	22:00	PT1H	HUMAN_LANDING_CATCH	INDOORS	A person sits indoor or outdoor the house with his lower leg exposed and collects all the mosquitoes that come for a blood meal using a capture tube	Killed in chloroform, placed into well, held long term at RT	N	N	rural area	02/11/2022	ATB									AYDI_066_C2-ANOSPP13870098	/seq/47984/47984_1#587.cram	SQPP-24589-U:F3	6471	ANOSPP13870098	47984	1	587	AYDI_066	C2	SQPP-24589-U	F3	AYDI_066_C2
588	AYDI_066_D2	AYDI_066	D2	100%_ETHANOL	WHOLE_ORGANISM	02/11/2022	MADAGASCAR	TOAMASINA | ATSINANANA | BRICKAVILLE | RANOMAFANA | ANTONGOBATO VILLAGE	-18.96997	48.76101	206.0	100m²	Anopheles gambiae sl	N	morphology	ADULT	FEMALE	22:00	PT1H	HUMAN_LANDING_CATCH	INDOORS	A person sits indoor or outdoor the house with his lower leg exposed and collects all the mosquitoes that come for a blood meal using a capture tube	Killed in chloroform, placed into well, held long term at RT	N	N	rural area	02/11/2022	ATB									AYDI_066_D2-ANOSPP13870099	/seq/47984/47984_1#588.cram	SQPP-24589-U:H3	6471	ANOSPP13870099	47984	1	588	AYDI_066	D2	SQPP-24589-U	H3	AYDI_066_D2
589	AYDI_066_E2	AYDI_066	E2	100%_ETHANOL	WHOLE_ORGANISM	02/11/2022	MADAGASCAR	TOAMASINA | ATSINANANA | BRICKAVILLE | RANOMAFANA | ANTONGOBATO VILLAGE	-18.96997	48.76101	206.0	100m²	Anopheles gambiae sl	N	morphology	ADULT	FEMALE	22:00	PT1H	HUMAN_LANDING_CATCH	INDOORS	A person sits indoor or outdoor the house with his lower leg exposed and collects all the mosquitoes that come for a blood meal using a capture tube	Killed in chloroform, placed into well, held long term at RT	N	N	rural area	02/11/2022	ATB									AYDI_066_E2-ANOSPP13870100	/seq/47984/47984_1#589.cram	SQPP-24589-U:J3	6471	ANOSPP13870100	47984	1	589	AYDI_066	E2	SQPP-24589-U	J3	AYDI_066_E2
590	AYDI_066_F2	AYDI_066	F2	100%_ETHANOL	WHOLE_ORGANISM	02/11/2022	MADAGASCAR	TOAMASINA | ATSINANANA | BRICKAVILLE | RANOMAFANA | ANTONGOBATO VILLAGE	-18.96997	48.76101	206.0	100m²	Anopheles gambiae sl	N	morphology	ADULT	FEMALE	22:00	PT1H	HUMAN_LANDING_CATCH	INDOORS	A person sits indoor or outdoor the house with his lower leg exposed and collects all the mosquitoes that come for a blood meal using a capture tube	Killed in chloroform, placed into well, held long term at RT	N	N	rural area	02/11/2022	ATB									AYDI_066_F2-ANOSPP13870101	/seq/47984/47984_1#590.cram	SQPP-24589-U:L3	6471	ANOSPP13870101	47984	1	590	AYDI_066	F2	SQPP-24589-U	L3	AYDI_066_F2
591	AYDI_066_G2	AYDI_066	G2	100%_ETHANOL	WHOLE_ORGANISM	02/11/2022	MADAGASCAR	TOAMASINA | ATSINANANA | BRICKAVILLE | RANOMAFANA | ANTONGOBATO VILLAGE	-18.96997	48.76101	206.0	100m²	Anopheles gambiae sl	N	morphology	ADULT	FEMALE	22:00	PT1H	HUMAN_LANDING_CATCH	INDOORS	A person sits indoor or outdoor the house with his lower leg exposed and collects all the mosquitoes that come for a blood meal using a capture tube	Killed in chloroform, placed into well, held long term at RT	N	N	rural area	02/11/2022	ATB									AYDI_066_G2-ANOSPP13870102	/seq/47984/47984_1#591.cram	SQPP-24589-U:N3	6471	ANOSPP13870102	47984	1	591	AYDI_066	G2	SQPP-24589-U	N3	AYDI_066_G2
592	AYDI_066_H2	AYDI_066	H2	100%_ETHANOL	WHOLE_ORGANISM	02/11/2022	MADAGASCAR	TOAMASINA | ATSINANANA | BRICKAVILLE | RANOMAFANA | ANTONGOBATO VILLAGE	-18.96997	48.76101	206.0	100m²	Anopheles gambiae sl	N	morphology	ADULT	FEMALE	22:00	PT1H	HUMAN_LANDING_CATCH	INDOORS	A person sits indoor or outdoor the house with his lower leg exposed and collects all the mosquitoes that come for a blood meal using a capture tube	Killed in chloroform, placed into well, held long term at RT	N	N	rural area	02/11/2022	ATB									AYDI_066_H2-ANOSPP13870103	/seq/47984/47984_1#592.cram	SQPP-24589-U:P3	6471	ANOSPP13870103	47984	1	592	AYDI_066	H2	SQPP-24589-U	P3	AYDI_066_H2
593	AYDI_066_A3	AYDI_066	A3	100%_ETHANOL	WHOLE_ORGANISM	02/11/2022	MADAGASCAR	TOAMASINA | ATSINANANA | BRICKAVILLE | RANOMAFANA | ANTONGOBATO VILLAGE	-18.96997	48.76101	206.0	100m²	Anopheles gambiae sl	N	morphology	ADULT	FEMALE	22:00	PT1H	HUMAN_LANDING_CATCH	INDOORS	A person sits indoor or outdoor the house with his lower leg exposed and collects all the mosquitoes that come for a blood meal using a capture tube	Killed in chloroform, placed into well, held long term at RT	N	N	rural area	02/11/2022	ATB									AYDI_066_A3-ANOSPP13870104	/seq/47984/47984_1#593.cram	SQPP-24589-U:B5	6471	ANOSPP13870104	47984	1	593	AYDI_066	A3	SQPP-24589-U	B5	AYDI_066_A3
594	AYDI_066_B3	AYDI_066	B3	100%_ETHANOL	WHOLE_ORGANISM	02/11/2022	MADAGASCAR	TOAMASINA | ATSINANANA | BRICKAVILLE | RANOMAFANA | ANTONGOBATO VILLAGE	-18.96997	48.76101	206.0	100m²	Anopheles gambiae sl	N	morphology	ADULT	FEMALE	22:00	PT1H	HUMAN_LANDING_CATCH	INDOORS	A person sits indoor or outdoor the house with his lower leg exposed and collects all the mosquitoes that come for a blood meal using a capture tube	Killed in chloroform, placed into well, held long term at RT	N	N	rural area	02/11/2022	ATB									AYDI_066_B3-ANOSPP13870105	/seq/47984/47984_1#594.cram	SQPP-24589-U:D5	6471	ANOSPP13870105	47984	1	594	AYDI_066	B3	SQPP-24589-U	D5	AYDI_066_B3
595	AYDI_066_C3	AYDI_066	C3	100%_ETHANOL	WHOLE_ORGANISM	02/11/2022	MADAGASCAR	TOAMASINA | ATSINANANA | BRICKAVILLE | RANOMAFANA | ANTONGOBATO VILLAGE	-18.96997	48.76101	206.0	100m²	Anopheles gambiae sl	N	morphology	ADULT	FEMALE	22:00	PT1H	HUMAN_LANDING_CATCH	INDOORS	A person sits indoor or outdoor the house with his lower leg exposed and collects all the mosquitoes that come for a blood meal using a capture tube	Killed in chloroform, placed into well, held long term at RT	N	N	rural area	02/11/2022	ATB									AYDI_066_C3-ANOSPP13870106	/seq/47984/47984_1#595.cram	SQPP-24589-U:F5	6471	ANOSPP13870106	47984	1	595	AYDI_066	C3	SQPP-24589-U	F5	AYDI_066_C3
596	AYDI_066_D3	AYDI_066	D3	100%_ETHANOL	WHOLE_ORGANISM	02/11/2022	MADAGASCAR	TOAMASINA | ATSINANANA | BRICKAVILLE | RANOMAFANA | ANTONGOBATO VILLAGE	-18.96997	48.76101	206.0	100m²	Anopheles gambiae sl	N	morphology	ADULT	FEMALE	22:00	PT1H	HUMAN_LANDING_CATCH	INDOORS	A person sits indoor or outdoor the house with his lower leg exposed and collects all the mosquitoes that come for a blood meal using a capture tube	Killed in chloroform, placed into well, held long term at RT	N	N	rural area	02/11/2022	ATB									AYDI_066_D3-ANOSPP13870107	/seq/47984/47984_1#596.cram	SQPP-24589-U:H5	6471	ANOSPP13870107	47984	1	596	AYDI_066	D3	SQPP-24589-U	H5	AYDI_066_D3
597	AYDI_066_E3	AYDI_066	E3	100%_ETHANOL	WHOLE_ORGANISM	02/11/2022	MADAGASCAR	TOAMASINA | ATSINANANA | BRICKAVILLE | RANOMAFANA | ANTONGOBATO VILLAGE	-18.96997	48.76101	206.0	100m²	Anopheles gambiae sl	N	morphology	ADULT	FEMALE	22:00	PT1H	HUMAN_LANDING_CATCH	OUTDOORS	A person sits indoor or outdoor the house with his lower leg exposed and collects all the mosquitoes that come for a blood meal using a capture tube	Killed in chloroform, placed into well, held long term at RT	N	N	rural area	02/11/2022	ATB									AYDI_066_E3-ANOSPP13870108	/seq/47984/47984_1#597.cram	SQPP-24589-U:J5	6471	ANOSPP13870108	47984	1	597	AYDI_066	E3	SQPP-24589-U	J5	AYDI_066_E3
598	AYDI_066_F3	AYDI_066	F3	100%_ETHANOL	WHOLE_ORGANISM	02/11/2022	MADAGASCAR	TOAMASINA | ATSINANANA | BRICKAVILLE | RANOMAFANA | ANTONGOBATO VILLAGE	-18.96997	48.76101	206.0	100m²	Anopheles coustani	N	morphology	ADULT	FEMALE	22:00	PT1H	HUMAN_LANDING_CATCH	OUTDOORS	A person sits indoor or outdoor the house with his lower leg exposed and collects all the mosquitoes that come for a blood meal using a capture tube	Killed in chloroform, placed into well, held long term at RT	N	N	rural area	02/11/2022	ATB									AYDI_066_F3-ANOSPP13870109	/seq/47984/47984_1#598.cram	SQPP-24589-U:L5	6471	ANOSPP13870109	47984	1	598	AYDI_066	F3	SQPP-24589-U	L5	AYDI_066_F3
599	AYDI_066_G3	AYDI_066	G3	100%_ETHANOL	WHOLE_ORGANISM	02/11/2022	MADAGASCAR	TOAMASINA | ATSINANANA | BRICKAVILLE | RANOMAFANA | ANTONGOBATO VILLAGE	-18.96997	48.76101	206.0	100m²	Anopheles coustani	N	morphology	ADULT	FEMALE	22:00	PT1H	HUMAN_LANDING_CATCH	OUTDOORS	A person sits indoor or outdoor the house with his lower leg exposed and collects all the mosquitoes that come for a blood meal using a capture tube	Killed in chloroform, placed into well, held long term at RT	N	N	rural area	02/11/2022	ATB									AYDI_066_G3-ANOSPP13870110	/seq/47984/47984_1#599.cram	SQPP-24589-U:N5	6471	ANOSPP13870110	47984	1	599	AYDI_066	G3	SQPP-24589-U	N5	AYDI_066_G3
600	AYDI_066_H3	AYDI_066	H3	100%_ETHANOL	WHOLE_ORGANISM	02/11/2022	MADAGASCAR	TOAMASINA | ATSINANANA | BRICKAVILLE | RANOMAFANA | ANTONGOBATO VILLAGE	-18.96997	48.76101	206.0	100m²	Anopheles coustani	N	morphology	ADULT	FEMALE	22:00	PT1H	HUMAN_LANDING_CATCH	OUTDOORS	A person sits indoor or outdoor the house with his lower leg exposed and collects all the mosquitoes that come for a blood meal using a capture tube	Killed in chloroform, placed into well, held long term at RT	N	N	rural area	02/11/2022	ATB									AYDI_066_H3-ANOSPP13870111	/seq/47984/47984_1#600.cram	SQPP-24589-U:P5	6471	ANOSPP13870111	47984	1	600	AYDI_066	H3	SQPP-24589-U	P5	AYDI_066_H3
601	AYDI_066_A4	AYDI_066	A4	100%_ETHANOL	WHOLE_ORGANISM	02/11/2022	MADAGASCAR	TOAMASINA | ATSINANANA | BRICKAVILLE | RANOMAFANA | ANTONGOBATO VILLAGE	-18.96997	48.76101	206.0	100m²	Anopheles coustani	N	morphology	ADULT	FEMALE	22:00	PT1H	HUMAN_LANDING_CATCH	OUTDOORS	A person sits indoor or outdoor the house with his lower leg exposed and collects all the mosquitoes that come for a blood meal using a capture tube	Killed in chloroform, placed into well, held long term at RT	N	N	rural area	02/11/2022	ATB									AYDI_066_A4-ANOSPP13870112	/seq/47984/47984_1#601.cram	SQPP-24589-U:B7	6471	ANOSPP13870112	47984	1	601	AYDI_066	A4	SQPP-24589-U	B7	AYDI_066_A4
602	AYDI_066_B4	AYDI_066	B4	100%_ETHANOL	WHOLE_ORGANISM	02/11/2022	MADAGASCAR	TOAMASINA | ATSINANANA | BRICKAVILLE | RANOMAFANA | ANTONGOBATO VILLAGE	-18.96997	48.76101	206.0	100m²	Anopheles coustani	N	morphology	ADULT	FEMALE	22:00	PT1H	HUMAN_LANDING_CATCH	OUTDOORS	A person sits indoor or outdoor the house with his lower leg exposed and collects all the mosquitoes that come for a blood meal using a capture tube	Killed in chloroform, placed into well, held long term at RT	N	N	rural area	02/11/2022	ATB									AYDI_066_B4-ANOSPP13870113	/seq/47984/47984_1#602.cram	SQPP-24589-U:D7	6471	ANOSPP13870113	47984	1	602	AYDI_066	B4	SQPP-24589-U	D7	AYDI_066_B4
603	AYDI_066_C4	AYDI_066	C4	100%_ETHANOL	WHOLE_ORGANISM	02/11/2022	MADAGASCAR	TOAMASINA | ATSINANANA | BRICKAVILLE | RANOMAFANA | ANTONGOBATO VILLAGE	-18.96997	48.76101	206.0	100m²	Anopheles coustani	N	morphology	ADULT	FEMALE	23:00	PT1H	HUMAN_LANDING_CATCH	OUTDOORS	A person sits indoor or outdoor the house with his lower leg exposed and collects all the mosquitoes that come for a blood meal using a capture tube	Killed in chloroform, placed into well, held long term at RT	N	N	rural area	02/11/2022	ATB									AYDI_066_C4-ANOSPP13870114	/seq/47984/47984_1#603.cram	SQPP-24589-U:F7	6471	ANOSPP13870114	47984	1	603	AYDI_066	C4	SQPP-24589-U	F7	AYDI_066_C4
604	AYDI_066_D4	AYDI_066	D4	100%_ETHANOL	WHOLE_ORGANISM	02/11/2022	MADAGASCAR	TOAMASINA | ATSINANANA | BRICKAVILLE | RANOMAFANA | ANTONGOBATO VILLAGE	-18.96997	48.76101	206.0	100m²	Anopheles gambiae sl	N	morphology	ADULT	FEMALE	23:00	PT1H	HUMAN_LANDING_CATCH	OUTDOORS	A person sits indoor or outdoor the house with his lower leg exposed and collects all the mosquitoes that come for a blood meal using a capture tube	Killed in chloroform, placed into well, held long term at RT	N	N	rural area	02/11/2022	ATB									AYDI_066_D4-ANOSPP13870115	/seq/47984/47984_1#604.cram	SQPP-24589-U:H7	6471	ANOSPP13870115	47984	1	604	AYDI_066	D4	SQPP-24589-U	H7	AYDI_066_D4
605	AYDI_066_E4	AYDI_066	E4	100%_ETHANOL	WHOLE_ORGANISM	02/11/2022	MADAGASCAR	TOAMASINA | ATSINANANA | BRICKAVILLE | RANOMAFANA | ANTONGOBATO VILLAGE	-18.96997	48.76101	206.0	100m²	Anopheles gambiae sl	N	morphology	ADULT	FEMALE	23:00	PT1H	HUMAN_LANDING_CATCH	OUTDOORS	A person sits indoor or outdoor the house with his lower leg exposed and collects all the mosquitoes that come for a blood meal using a capture tube	Killed in chloroform, placed into well, held long term at RT	N	N	rural area	02/11/2022	ATB									AYDI_066_E4-ANOSPP13870116	/seq/47984/47984_1#605.cram	SQPP-24589-U:J7	6471	ANOSPP13870116	47984	1	605	AYDI_066	E4	SQPP-24589-U	J7	AYDI_066_E4
606	AYDI_066_F4	AYDI_066	F4	100%_ETHANOL	WHOLE_ORGANISM	02/11/2022	MADAGASCAR	TOAMASINA | ATSINANANA | BRICKAVILLE | RANOMAFANA | ANTONGOBATO VILLAGE	-18.96997	48.76101	206.0	100m²	Anopheles gambiae sl	N	morphology	ADULT	FEMALE	23:00	PT1H	HUMAN_LANDING_CATCH	OUTDOORS	A person sits indoor or outdoor the house with his lower leg exposed and collects all the mosquitoes that come for a blood meal using a capture tube	Killed in chloroform, placed into well, held long term at RT	N	N	rural area	02/11/2022	ATB									AYDI_066_F4-ANOSPP13870117	/seq/47984/47984_1#606.cram	SQPP-24589-U:L7	6471	ANOSPP13870117	47984	1	606	AYDI_066	F4	SQPP-24589-U	L7	AYDI_066_F4
607	AYDI_066_G4	AYDI_066	G4	100%_ETHANOL	WHOLE_ORGANISM	02/11/2022	MADAGASCAR	TOAMASINA | ATSINANANA | BRICKAVILLE | RANOMAFANA | ANTONGOBATO VILLAGE	-18.96997	48.76101	206.0	100m²	Anopheles gambiae sl	N	morphology	ADULT	FEMALE	23:00	PT1H	HUMAN_LANDING_CATCH	OUTDOORS	A person sits indoor or outdoor the house with his lower leg exposed and collects all the mosquitoes that come for a blood meal using a capture tube	Killed in chloroform, placed into well, held long term at RT	N	N	rural area	02/11/2022	ATB									AYDI_066_G4-ANOSPP13870118	/seq/47984/47984_1#607.cram	SQPP-24589-U:N7	6471	ANOSPP13870118	47984	1	607	AYDI_066	G4	SQPP-24589-U	N7	AYDI_066_G4
608	AYDI_066_H4	AYDI_066	H4	100%_ETHANOL	WHOLE_ORGANISM	02/11/2022	MADAGASCAR	TOAMASINA | ATSINANANA | BRICKAVILLE | RANOMAFANA | ANTONGOBATO VILLAGE	-18.96997	48.76101	206.0	100m²	Anopheles funestus	N	morphology	ADULT	FEMALE	23:00	PT1H	HUMAN_LANDING_CATCH	OUTDOORS	A person sits indoor or outdoor the house with his lower leg exposed and collects all the mosquitoes that come for a blood meal using a capture tube	Killed in chloroform, placed into well, held long term at RT	N	N	rural area	02/11/2022	ATB									AYDI_066_H4-ANOSPP13870119	/seq/47984/47984_1#608.cram	SQPP-24589-U:P7	6471	ANOSPP13870119	47984	1	608	AYDI_066	H4	SQPP-24589-U	P7	AYDI_066_H4
609	AYDI_066_A5	AYDI_066	A5	100%_ETHANOL	WHOLE_ORGANISM	02/11/2022	MADAGASCAR	TOAMASINA | ATSINANANA | BRICKAVILLE | RANOMAFANA | ANTONGOBATO VILLAGE	-18.96997	48.76101	206.0	100m²	Anopheles coustani	N	morphology	ADULT	FEMALE	23:00	PT1H	HUMAN_LANDING_CATCH	OUTDOORS	A person sits indoor or outdoor the house with his lower leg exposed and collects all the mosquitoes that come for a blood meal using a capture tube	Killed in chloroform, placed into well, held long term at RT	N	N	rural area	02/11/2022	ATB									AYDI_066_A5-ANOSPP13870120	/seq/47984/47984_1#609.cram	SQPP-24589-U:B9	6471	ANOSPP13870120	47984	1	609	AYDI_066	A5	SQPP-24589-U	B9	AYDI_066_A5
610	AYDI_066_B5	AYDI_066	B5	100%_ETHANOL	WHOLE_ORGANISM	02/11/2022	MADAGASCAR	TOAMASINA | ATSINANANA | BRICKAVILLE | RANOMAFANA | ANTONGOBATO VILLAGE	-18.96997	48.76101	206.0	100m²	Anopheles coustani	N	morphology	ADULT	FEMALE	23:00	PT1H	HUMAN_LANDING_CATCH	OUTDOORS	A person sits indoor or outdoor the house with his lower leg exposed and collects all the mosquitoes that come for a blood meal using a capture tube	Killed in chloroform, placed into well, held long term at RT	N	N	rural area	02/11/2022	ATB									AYDI_066_B5-ANOSPP13870121	/seq/47984/47984_1#610.cram	SQPP-24589-U:D9	6471	ANOSPP13870121	47984	1	610	AYDI_066	B5	SQPP-24589-U	D9	AYDI_066_B5
611	AYDI_066_C5	AYDI_066	C5	100%_ETHANOL	WHOLE_ORGANISM	02/11/2022	MADAGASCAR	TOAMASINA | ATSINANANA | BRICKAVILLE | RANOMAFANA | ANTONGOBATO VILLAGE	-18.96997	48.76101	206.0	100m²	Anopheles coustani	N	morphology	ADULT	FEMALE	23:00	PT1H	HUMAN_LANDING_CATCH	OUTDOORS	A person sits indoor or outdoor the house with his lower leg exposed and collects all the mosquitoes that come for a blood meal using a capture tube	Killed in chloroform, placed into well, held long term at RT	N	N	rural area	02/11/2022	ATB									AYDI_066_C5-ANOSPP13870122	/seq/47984/47984_1#611.cram	SQPP-24589-U:F9	6471	ANOSPP13870122	47984	1	611	AYDI_066	C5	SQPP-24589-U	F9	AYDI_066_C5
612	AYDI_066_D5	AYDI_066	D5	100%_ETHANOL	WHOLE_ORGANISM	02/11/2022	MADAGASCAR	TOAMASINA | ATSINANANA | BRICKAVILLE | RANOMAFANA | ANTONGOBATO VILLAGE	-18.96997	48.76101	206.0	100m²	Anopheles coustani	N	morphology	ADULT	FEMALE	23:00	PT1H	HUMAN_LANDING_CATCH	OUTDOORS	A person sits indoor or outdoor the house with his lower leg exposed and collects all the mosquitoes that come for a blood meal using a capture tube	Killed in chloroform, placed into well, held long term at RT	N	N	rural area	02/11/2022	ATB									AYDI_066_D5-ANOSPP13870123	/seq/47984/47984_1#612.cram	SQPP-24589-U:H9	6471	ANOSPP13870123	47984	1	612	AYDI_066	D5	SQPP-24589-U	H9	AYDI_066_D5
613	AYDI_066_E5	AYDI_066	E5	100%_ETHANOL	WHOLE_ORGANISM	02/11/2022	MADAGASCAR	TOAMASINA | ATSINANANA | BRICKAVILLE | RANOMAFANA | ANTONGOBATO VILLAGE	-18.96997	48.76101	206.0	100m²	Anopheles gambiae sl	N	morphology	ADULT	FEMALE	23:00	PT1H	HUMAN_LANDING_CATCH	OUTDOORS	A person sits indoor or outdoor the house with his lower leg exposed and collects all the mosquitoes that come for a blood meal using a capture tube	Killed in chloroform, placed into well, held long term at RT	N	N	rural area	02/11/2022	ATB									AYDI_066_E5-ANOSPP13870124	/seq/47984/47984_1#613.cram	SQPP-24589-U:J9	6471	ANOSPP13870124	47984	1	613	AYDI_066	E5	SQPP-24589-U	J9	AYDI_066_E5
614	AYDI_066_F5	AYDI_066	F5	100%_ETHANOL	WHOLE_ORGANISM	02/11/2022	MADAGASCAR	TOAMASINA | ATSINANANA | BRICKAVILLE | RANOMAFANA | ANTONGOBATO VILLAGE	-18.96997	48.76101	206.0	100m²	Anopheles gambiae sl	N	morphology	ADULT	FEMALE	23:00	PT1H	HUMAN_LANDING_CATCH	OUTDOORS	A person sits indoor or outdoor the house with his lower leg exposed and collects all the mosquitoes that come for a blood meal using a capture tube	Killed in chloroform, placed into well, held long term at RT	N	N	rural area	02/11/2022	ATB									AYDI_066_F5-ANOSPP13870125	/seq/47984/47984_1#614.cram	SQPP-24589-U:L9	6471	ANOSPP13870125	47984	1	614	AYDI_066	F5	SQPP-24589-U	L9	AYDI_066_F5
615	AYDI_066_G5	AYDI_066	G5	100%_ETHANOL	WHOLE_ORGANISM	02/11/2022	MADAGASCAR	TOAMASINA | ATSINANANA | BRICKAVILLE | RANOMAFANA | ANTONGOBATO VILLAGE	-18.96997	48.76101	206.0	100m²	Anopheles gambiae sl	N	morphology	ADULT	FEMALE	23:00	PT1H	HUMAN_LANDING_CATCH	OUTDOORS	A person sits indoor or outdoor the house with his lower leg exposed and collects all the mosquitoes that come for a blood meal using a capture tube	Killed in chloroform, placed into well, held long term at RT	N	N	rural area	02/11/2022	ATB									AYDI_066_G5-ANOSPP13870126	/seq/47984/47984_1#615.cram	SQPP-24589-U:N9	6471	ANOSPP13870126	47984	1	615	AYDI_066	G5	SQPP-24589-U	N9	AYDI_066_G5
616	AYDI_066_H5	AYDI_066	H5	100%_ETHANOL	WHOLE_ORGANISM	02/11/2022	MADAGASCAR	TOAMASINA | ATSINANANA | BRICKAVILLE | RANOMAFANA | ANTONGOBATO VILLAGE	-18.96997	48.76101	206.0	100m²	Anopheles gambiae sl	N	morphology	ADULT	FEMALE	23:00	PT1H	HUMAN_LANDING_CATCH	OUTDOORS	A person sits indoor or outdoor the house with his lower leg exposed and collects all the mosquitoes that come for a blood meal using a capture tube	Killed in chloroform, placed into well, held long term at RT	N	N	rural area	02/11/2022	ATB									AYDI_066_H5-ANOSPP13870127	/seq/47984/47984_1#616.cram	SQPP-24589-U:P9	6471	ANOSPP13870127	47984	1	616	AYDI_066	H5	SQPP-24589-U	P9	AYDI_066_H5
617	AYDI_066_A6	AYDI_066	A6	100%_ETHANOL	WHOLE_ORGANISM	02/11/2022	MADAGASCAR	TOAMASINA | ATSINANANA | BRICKAVILLE | RANOMAFANA | ANTONGOBATO VILLAGE	-18.96997	48.76101	206.0	100m²	Anopheles maculipalpis	N	morphology	ADULT	FEMALE	23:00	PT1H	HUMAN_LANDING_CATCH	OUTDOORS	A person sits indoor or outdoor the house with his lower leg exposed and collects all the mosquitoes that come for a blood meal using a capture tube	Killed in chloroform, placed into well, held long term at RT	N	N	rural area	02/11/2022	ATB									AYDI_066_A6-ANOSPP13870128	/seq/47984/47984_1#617.cram	SQPP-24589-U:B11	6471	ANOSPP13870128	47984	1	617	AYDI_066	A6	SQPP-24589-U	B11	AYDI_066_A6
618	AYDI_066_B6	AYDI_066	B6	100%_ETHANOL	WHOLE_ORGANISM	02/11/2022	MADAGASCAR	TOAMASINA | ATSINANANA | BRICKAVILLE | RANOMAFANA | ANTONGOBATO VILLAGE	-18.96997	48.76101	206.0	100m²	Anopheles pauliani	N	morphology	ADULT	FEMALE	23:00	PT1H	HUMAN_LANDING_CATCH	OUTDOORS	A person sits indoor or outdoor the house with his lower leg exposed and collects all the mosquitoes that come for a blood meal using a capture tube	Killed in chloroform, placed into well, held long term at RT	N	N	rural area	02/11/2022	ATB									AYDI_066_B6-ANOSPP13870129	/seq/47984/47984_1#618.cram	SQPP-24589-U:D11	6471	ANOSPP13870129	47984	1	618	AYDI_066	B6	SQPP-24589-U	D11	AYDI_066_B6
619	AYDI_066_C6	AYDI_066	C6	100%_ETHANOL	WHOLE_ORGANISM	02/11/2022	MADAGASCAR	TOAMASINA | ATSINANANA | BRICKAVILLE | RANOMAFANA | ANTONGOBATO VILLAGE	-18.96997	48.76101	206.0	100m²	Anopheles funestus	N	morphology	ADULT	FEMALE	23:00	PT1H	HUMAN_LANDING_CATCH	OUTDOORS	A person sits indoor or outdoor the house with his lower leg exposed and collects all the mosquitoes that come for a blood meal using a capture tube	Killed in chloroform, placed into well, held long term at RT	N	N	rural area	02/11/2022	ATB									AYDI_066_C6-ANOSPP13870130	/seq/47984/47984_1#619.cram	SQPP-24589-U:F11	6471	ANOSPP13870130	47984	1	619	AYDI_066	C6	SQPP-24589-U	F11	AYDI_066_C6
620	AYDI_066_D6	AYDI_066	D6	100%_ETHANOL	WHOLE_ORGANISM	02/11/2022	MADAGASCAR	TOAMASINA | ATSINANANA | BRICKAVILLE | RANOMAFANA | ANTONGOBATO VILLAGE	-18.96997	48.76101	206.0	100m²	Anopheles gambiae sl	N	morphology	ADULT	FEMALE	23:00	PT1H	HUMAN_LANDING_CATCH	OUTDOORS	A person sits indoor or outdoor the house with his lower leg exposed and collects all the mosquitoes that come for a blood meal using a capture tube	Killed in chloroform, placed into well, held long term at RT	N	N	rural area	02/11/2022	ATB									AYDI_066_D6-ANOSPP13870131	/seq/47984/47984_1#620.cram	SQPP-24589-U:H11	6471	ANOSPP13870131	47984	1	620	AYDI_066	D6	SQPP-24589-U	H11	AYDI_066_D6
621	AYDI_066_E6	AYDI_066	E6	100%_ETHANOL	WHOLE_ORGANISM	02/11/2022	MADAGASCAR	TOAMASINA | ATSINANANA | BRICKAVILLE | RANOMAFANA | ANTONGOBATO VILLAGE	-18.96997	48.76101	206.0	100m²	Anopheles gambiae sl	N	morphology	ADULT	FEMALE	23:00	PT1H	HUMAN_LANDING_CATCH	OUTDOORS	A person sits indoor or outdoor the house with his lower leg exposed and collects all the mosquitoes that come for a blood meal using a capture tube	Killed in chloroform, placed into well, held long term at RT	N	N	rural area	02/11/2022	ATB									AYDI_066_E6-ANOSPP13870132	/seq/47984/47984_1#621.cram	SQPP-24589-U:J11	6471	ANOSPP13870132	47984	1	621	AYDI_066	E6	SQPP-24589-U	J11	AYDI_066_E6
622	AYDI_066_F6	AYDI_066	F6	100%_ETHANOL	WHOLE_ORGANISM	02/11/2022	MADAGASCAR	TOAMASINA | ATSINANANA | BRICKAVILLE | RANOMAFANA | ANTONGOBATO VILLAGE	-18.96997	48.76101	206.0	100m²	Anopheles gambiae sl	N	morphology	ADULT	FEMALE	23:00	PT1H	HUMAN_LANDING_CATCH	OUTDOORS	A person sits indoor or outdoor the house with his lower leg exposed and collects all the mosquitoes that come for a blood meal using a capture tube	Killed in chloroform, placed into well, held long term at RT	N	N	rural area	02/11/2022	ATB									AYDI_066_F6-ANOSPP13870133	/seq/47984/47984_1#622.cram	SQPP-24589-U:L11	6471	ANOSPP13870133	47984	1	622	AYDI_066	F6	SQPP-24589-U	L11	AYDI_066_F6
623	AYDI_066_G6	AYDI_066	G6	100%_ETHANOL	WHOLE_ORGANISM	02/11/2022	MADAGASCAR	TOAMASINA | ATSINANANA | BRICKAVILLE | RANOMAFANA | ANTONGOBATO VILLAGE	-18.96997	48.76101	206.0	100m²	Anopheles gambiae sl	N	morphology	ADULT	FEMALE	23:00	PT1H	HUMAN_LANDING_CATCH	OUTDOORS	A person sits indoor or outdoor the house with his lower leg exposed and collects all the mosquitoes that come for a blood meal using a capture tube	Killed in chloroform, placed into well, held long term at RT	N	N	rural area	02/11/2022	ATB									AYDI_066_G6-ANOSPP13870134	/seq/47984/47984_1#623.cram	SQPP-24589-U:N11	6471	ANOSPP13870134	47984	1	623	AYDI_066	G6	SQPP-24589-U	N11	AYDI_066_G6
624	AYDI_066_H6	AYDI_066	H6	100%_ETHANOL	WHOLE_ORGANISM	02/11/2022	MADAGASCAR	TOAMASINA | ATSINANANA | BRICKAVILLE | RANOMAFANA | ANTONGOBATO VILLAGE	-18.96997	48.76101	206.0	100m²	Anopheles gambiae sl	N	morphology	ADULT	FEMALE	23:00	PT1H	HUMAN_LANDING_CATCH	OUTDOORS	A person sits indoor or outdoor the house with his lower leg exposed and collects all the mosquitoes that come for a blood meal using a capture tube	Killed in chloroform, placed into well, held long term at RT	N	N	rural area	02/11/2022	ATB									AYDI_066_H6-ANOSPP13870135	/seq/47984/47984_1#624.cram	SQPP-24589-U:P11	6471	ANOSPP13870135	47984	1	624	AYDI_066	H6	SQPP-24589-U	P11	AYDI_066_H6
625	AYDI_066_A7	AYDI_066	A7	100%_ETHANOL	WHOLE_ORGANISM	02/11/2022	MADAGASCAR	TOAMASINA | ATSINANANA | BRICKAVILLE | RANOMAFANA | ANTONGOBATO VILLAGE	-18.96997	48.76101	206.0	100m²	Anopheles gambiae sl	N	morphology	ADULT	FEMALE	23:00	PT1H	HUMAN_LANDING_CATCH	OUTDOORS	A person sits indoor or outdoor the house with his lower leg exposed and collects all the mosquitoes that come for a blood meal using a capture tube	Killed in chloroform, placed into well, held long term at RT	N	N	rural area	02/11/2022	ATB									AYDI_066_A7-ANOSPP13870136	/seq/47984/47984_1#625.cram	SQPP-24589-U:B13	6471	ANOSPP13870136	47984	1	625	AYDI_066	A7	SQPP-24589-U	B13	AYDI_066_A7
626	AYDI_066_B7	AYDI_066	B7	100%_ETHANOL	WHOLE_ORGANISM	02/11/2022	MADAGASCAR	TOAMASINA | ATSINANANA | BRICKAVILLE | RANOMAFANA | ANTONGOBATO VILLAGE	-18.96997	48.76101	206.0	100m²	Anopheles gambiae sl	N	morphology	ADULT	FEMALE	23:00	PT1H	HUMAN_LANDING_CATCH	OUTDOORS	A person sits indoor or outdoor the house with his lower leg exposed and collects all the mosquitoes that come for a blood meal using a capture tube	Killed in chloroform, placed into well, held long term at RT	N	N	rural area	02/11/2022	ATB									AYDI_066_B7-ANOSPP13870137	/seq/47984/47984_1#626.cram	SQPP-24589-U:D13	6471	ANOSPP13870137	47984	1	626	AYDI_066	B7	SQPP-24589-U	D13	AYDI_066_B7
627	AYDI_066_C7	AYDI_066	C7	100%_ETHANOL	WHOLE_ORGANISM	02/11/2022	MADAGASCAR	TOAMASINA | ATSINANANA | BRICKAVILLE | RANOMAFANA | ANTONGOBATO VILLAGE	-18.96997	48.76101	206.0	100m²	Anopheles gambiae sl	N	morphology	ADULT	FEMALE	23:00	PT1H	HUMAN_LANDING_CATCH	INDOORS	A person sits indoor or outdoor the house with his lower leg exposed and collects all the mosquitoes that come for a blood meal using a capture tube	Killed in chloroform, placed into well, held long term at RT	N	N	rural area	02/11/2022	ATB									AYDI_066_C7-ANOSPP13870138	/seq/47984/47984_1#627.cram	SQPP-24589-U:F13	6471	ANOSPP13870138	47984	1	627	AYDI_066	C7	SQPP-24589-U	F13	AYDI_066_C7
628	AYDI_066_D7	AYDI_066	D7	100%_ETHANOL	WHOLE_ORGANISM	02/11/2022	MADAGASCAR	TOAMASINA | ATSINANANA | BRICKAVILLE | RANOMAFANA | ANTONGOBATO VILLAGE	-18.96997	48.76101	206.0	100m²	Anopheles gambiae sl	N	morphology	ADULT	FEMALE	23:00	PT1H	HUMAN_LANDING_CATCH	INDOORS	A person sits indoor or outdoor the house with his lower leg exposed and collects all the mosquitoes that come for a blood meal using a capture tube	Killed in chloroform, placed into well, held long term at RT	N	N	rural area	02/11/2022	ATB									AYDI_066_D7-ANOSPP13870139	/seq/47984/47984_1#628.cram	SQPP-24589-U:H13	6471	ANOSPP13870139	47984	1	628	AYDI_066	D7	SQPP-24589-U	H13	AYDI_066_D7
629	AYDI_066_E7	AYDI_066	E7	100%_ETHANOL	WHOLE_ORGANISM	02/11/2022	MADAGASCAR	TOAMASINA | ATSINANANA | BRICKAVILLE | RANOMAFANA | ANTONGOBATO VILLAGE	-18.96997	48.76101	206.0	100m²	Anopheles gambiae sl	N	morphology	ADULT	FEMALE	23:00	PT1H	HUMAN_LANDING_CATCH	INDOORS	A person sits indoor or outdoor the house with his lower leg exposed and collects all the mosquitoes that come for a blood meal using a capture tube	Killed in chloroform, placed into well, held long term at RT	N	N	rural area	02/11/2022	ATB									AYDI_066_E7-ANOSPP13870140	/seq/47984/47984_1#629.cram	SQPP-24589-U:J13	6471	ANOSPP13870140	47984	1	629	AYDI_066	E7	SQPP-24589-U	J13	AYDI_066_E7
630	AYDI_066_F7	AYDI_066	F7	100%_ETHANOL	WHOLE_ORGANISM	02/11/2022	MADAGASCAR	TOAMASINA | ATSINANANA | BRICKAVILLE | RANOMAFANA | ANTONGOBATO VILLAGE	-18.96997	48.76101	206.0	100m²	Anopheles gambiae sl	N	morphology	ADULT	FEMALE	23:00	PT1H	HUMAN_LANDING_CATCH	INDOORS	A person sits indoor or outdoor the house with his lower leg exposed and collects all the mosquitoes that come for a blood meal using a capture tube	Killed in chloroform, placed into well, held long term at RT	N	N	rural area	02/11/2022	ATB									AYDI_066_F7-ANOSPP13870141	/seq/47984/47984_1#630.cram	SQPP-24589-U:L13	6471	ANOSPP13870141	47984	1	630	AYDI_066	F7	SQPP-24589-U	L13	AYDI_066_F7
631	AYDI_066_G7	AYDI_066	G7	100%_ETHANOL	WHOLE_ORGANISM	02/11/2022	MADAGASCAR	TOAMASINA | ATSINANANA | BRICKAVILLE | RANOMAFANA | ANTONGOBATO VILLAGE	-18.96997	48.76101	206.0	100m²	Anopheles mascarensis	N	morphology	ADULT	FEMALE	23:00	PT1H	HUMAN_LANDING_CATCH	INDOORS	A person sits indoor or outdoor the house with his lower leg exposed and collects all the mosquitoes that come for a blood meal using a capture tube	Killed in chloroform, placed into well, held long term at RT	N	N	rural area	02/11/2022	ATB									AYDI_066_G7-ANOSPP13870142	/seq/47984/47984_1#631.cram	SQPP-24589-U:N13	6471	ANOSPP13870142	47984	1	631	AYDI_066	G7	SQPP-24589-U	N13	AYDI_066_G7
632	AYDI_066_H7	AYDI_066	H7	100%_ETHANOL	WHOLE_ORGANISM	02/11/2022	MADAGASCAR	TOAMASINA | ATSINANANA | BRICKAVILLE | RANOMAFANA | ANTONGOBATO VILLAGE	-18.96997	48.76101	206.0	100m²	Anopheles gambiae sl	N	morphology	ADULT	FEMALE	23:00	PT1H	HUMAN_LANDING_CATCH	INDOORS	A person sits indoor or outdoor the house with his lower leg exposed and collects all the mosquitoes that come for a blood meal using a capture tube	Killed in chloroform, placed into well, held long term at RT	N	N	rural area	02/11/2022	ATB									AYDI_066_H7-ANOSPP13870143	/seq/47984/47984_1#632.cram	SQPP-24589-U:P13	6471	ANOSPP13870143	47984	1	632	AYDI_066	H7	SQPP-24589-U	P13	AYDI_066_H7
633	AYDI_066_A8	AYDI_066	A8	100%_ETHANOL	NOT_APPLICABLE																																AYDI_066_A8-ANOSPP13870144	/seq/47984/47984_1#633.cram	SQPP-24589-U:B15	6471	ANOSPP13870144	47984	1	633	AYDI_066	A8	SQPP-24589-U	B15	AYDI_066_A8
634	AYDI_066_B8	AYDI_066	B8	100%_ETHANOL	WHOLE_ORGANISM	02/11/2022	MADAGASCAR	TOAMASINA | ATSINANANA | BRICKAVILLE | RANOMAFANA | ANTONGOBATO VILLAGE	-18.96997	48.76101	206.0	100m²	Anopheles gambiae sl	N	morphology	ADULT	FEMALE	23:00	PT1H	HUMAN_LANDING_CATCH	INDOORS	A person sits indoor or outdoor the house with his lower leg exposed and collects all the mosquitoes that come for a blood meal using a capture tube	Killed in chloroform, placed into well, held long term at RT	N	N	rural area	02/11/2022	ATB									AYDI_066_B8-ANOSPP13870145	/seq/47984/47984_1#634.cram	SQPP-24589-U:D15	6471	ANOSPP13870145	47984	1	634	AYDI_066	B8	SQPP-24589-U	D15	AYDI_066_B8
635	AYDI_066_C8	AYDI_066	C8	100%_ETHANOL	WHOLE_ORGANISM	02/11/2022	MADAGASCAR	TOAMASINA | ATSINANANA | BRICKAVILLE | RANOMAFANA | ANTONGOBATO VILLAGE	-18.96997	48.76101	206.0	100m²	Anopheles gambiae sl	N	morphology	ADULT	FEMALE	23:00	PT1H	HUMAN_LANDING_CATCH	INDOORS	A person sits indoor or outdoor the house with his lower leg exposed and collects all the mosquitoes that come for a blood meal using a capture tube	Killed in chloroform, placed into well, held long term at RT	N	N	rural area	02/11/2022	ATB									AYDI_066_C8-ANOSPP13870146	/seq/47984/47984_1#635.cram	SQPP-24589-U:F15	6471	ANOSPP13870146	47984	1	635	AYDI_066	C8	SQPP-24589-U	F15	AYDI_066_C8
636	AYDI_066_D8	AYDI_066	D8	100%_ETHANOL	WHOLE_ORGANISM	02/11/2022	MADAGASCAR	TOAMASINA | ATSINANANA | BRICKAVILLE | RANOMAFANA | ANTONGOBATO VILLAGE	-18.96997	48.76101	206.0	100m²	Anopheles gambiae sl	N	morphology	ADULT	FEMALE	23:00	PT1H	HUMAN_LANDING_CATCH	INDOORS	A person sits indoor or outdoor the house with his lower leg exposed and collects all the mosquitoes that come for a blood meal using a capture tube	Killed in chloroform, placed into well, held long term at RT	N	N	rural area	02/11/2022	ATB									AYDI_066_D8-ANOSPP13870147	/seq/47984/47984_1#636.cram	SQPP-24589-U:H15	6471	ANOSPP13870147	47984	1	636	AYDI_066	D8	SQPP-24589-U	H15	AYDI_066_D8
637	AYDI_066_E8	AYDI_066	E8	100%_ETHANOL	WHOLE_ORGANISM	02/11/2022	MADAGASCAR	TOAMASINA | ATSINANANA | BRICKAVILLE | RANOMAFANA | ANTONGOBATO VILLAGE	-18.96997	48.76101	206.0	100m²	Anopheles gambiae sl	N	morphology	ADULT	FEMALE	23:00	PT1H	HUMAN_LANDING_CATCH	INDOORS	A person sits indoor or outdoor the house with his lower leg exposed and collects all the mosquitoes that come for a blood meal using a capture tube	Killed in chloroform, placed into well, held long term at RT	N	N	rural area	02/11/2022	ATB									AYDI_066_E8-ANOSPP13870148	/seq/47984/47984_1#637.cram	SQPP-24589-U:J15	6471	ANOSPP13870148	47984	1	637	AYDI_066	E8	SQPP-24589-U	J15	AYDI_066_E8
638	AYDI_066_F8	AYDI_066	F8	100%_ETHANOL	WHOLE_ORGANISM	02/11/2022	MADAGASCAR	TOAMASINA | ATSINANANA | BRICKAVILLE | RANOMAFANA | ANTONGOBATO VILLAGE	-18.96997	48.76101	206.0	100m²	Anopheles gambiae sl	N	morphology	ADULT	FEMALE	23:00	PT1H	HUMAN_LANDING_CATCH	INDOORS	A person sits indoor or outdoor the house with his lower leg exposed and collects all the mosquitoes that come for a blood meal using a capture tube	Killed in chloroform, placed into well, held long term at RT	N	N	rural area	02/11/2022	ATB									AYDI_066_F8-ANOSPP13870149	/seq/47984/47984_1#638.cram	SQPP-24589-U:L15	6471	ANOSPP13870149	47984	1	638	AYDI_066	F8	SQPP-24589-U	L15	AYDI_066_F8
639	AYDI_066_G8	AYDI_066	G8	100%_ETHANOL	WHOLE_ORGANISM	02/11/2022	MADAGASCAR	TOAMASINA | ATSINANANA | BRICKAVILLE | RANOMAFANA | ANTONGOBATO VILLAGE	-18.96997	48.76101	206.0	100m²	Anopheles gambiae sl	N	morphology	ADULT	FEMALE	23:00	PT1H	HUMAN_LANDING_CATCH	INDOORS	A person sits indoor or outdoor the house with his lower leg exposed and collects all the mosquitoes that come for a blood meal using a capture tube	Killed in chloroform, placed into well, held long term at RT	N	N	rural area	02/11/2022	ATB									AYDI_066_G8-ANOSPP13870150	/seq/47984/47984_1#639.cram	SQPP-24589-U:N15	6471	ANOSPP13870150	47984	1	639	AYDI_066	G8	SQPP-24589-U	N15	AYDI_066_G8
640	AYDI_066_H8	AYDI_066	H8	100%_ETHANOL	WHOLE_ORGANISM	02/11/2022	MADAGASCAR	TOAMASINA | ATSINANANA | BRICKAVILLE | RANOMAFANA | ANTONGOBATO VILLAGE	-18.96997	48.76101	206.0	100m²	Anopheles gambiae sl	N	morphology	ADULT	FEMALE	23:00	PT1H	HUMAN_LANDING_CATCH	INDOORS	A person sits indoor or outdoor the house with his lower leg exposed and collects all the mosquitoes that come for a blood meal using a capture tube	Killed in chloroform, placed into well, held long term at RT	N	N	rural area	02/11/2022	ATB									AYDI_066_H8-ANOSPP13870151	/seq/47984/47984_1#640.cram	SQPP-24589-U:P15	6471	ANOSPP13870151	47984	1	640	AYDI_066	H8	SQPP-24589-U	P15	AYDI_066_H8
641	AYDI_066_A9	AYDI_066	A9	100%_ETHANOL	WHOLE_ORGANISM	02/11/2022	MADAGASCAR	TOAMASINA | ATSINANANA | BRICKAVILLE | RANOMAFANA | ANTONGOBATO VILLAGE	-18.96997	48.76101	206.0	100m²	Anopheles gambiae sl	N	morphology	ADULT	FEMALE	23:00	PT1H	HUMAN_LANDING_CATCH	INDOORS	A person sits indoor or outdoor the house with his lower leg exposed and collects all the mosquitoes that come for a blood meal using a capture tube	Killed in chloroform, placed into well, held long term at RT	N	N	rural area	02/11/2022	ATB									AYDI_066_A9-ANOSPP13870152	/seq/47984/47984_1#641.cram	SQPP-24589-U:B17	6471	ANOSPP13870152	47984	1	641	AYDI_066	A9	SQPP-24589-U	B17	AYDI_066_A9
642	AYDI_066_B9	AYDI_066	B9	100%_ETHANOL	WHOLE_ORGANISM	02/11/2022	MADAGASCAR	TOAMASINA | ATSINANANA | BRICKAVILLE | RANOMAFANA | ANTONGOBATO VILLAGE	-18.96997	48.76101	206.0	100m²	Anopheles gambiae sl	N	morphology	ADULT	FEMALE	23:00	PT1H	HUMAN_LANDING_CATCH	INDOORS	A person sits indoor or outdoor the house with his lower leg exposed and collects all the mosquitoes that come for a blood meal using a capture tube	Killed in chloroform, placed into well, held long term at RT	N	N	rural area	02/11/2022	ATB									AYDI_066_B9-ANOSPP13870153	/seq/47984/47984_1#642.cram	SQPP-24589-U:D17	6471	ANOSPP13870153	47984	1	642	AYDI_066	B9	SQPP-24589-U	D17	AYDI_066_B9
643	AYDI_066_C9	AYDI_066	C9	100%_ETHANOL	WHOLE_ORGANISM	02/11/2022	MADAGASCAR	TOAMASINA | ATSINANANA | BRICKAVILLE | RANOMAFANA | ANTONGOBATO VILLAGE	-18.96997	48.76101	206.0	100m²	Anopheles gambiae sl	N	morphology	ADULT	FEMALE	23:00	PT1H	HUMAN_LANDING_CATCH	INDOORS	A person sits indoor or outdoor the house with his lower leg exposed and collects all the mosquitoes that come for a blood meal using a capture tube	Killed in chloroform, placed into well, held long term at RT	N	N	rural area	02/11/2022	ATB									AYDI_066_C9-ANOSPP13870154	/seq/47984/47984_1#643.cram	SQPP-24589-U:F17	6471	ANOSPP13870154	47984	1	643	AYDI_066	C9	SQPP-24589-U	F17	AYDI_066_C9
644	AYDI_066_D9	AYDI_066	D9	100%_ETHANOL	WHOLE_ORGANISM	02/11/2022	MADAGASCAR	TOAMASINA | ATSINANANA | BRICKAVILLE | RANOMAFANA | ANTONGOBATO VILLAGE	-18.96997	48.76101	206.0	100m²	Anopheles gambiae sl	N	morphology	ADULT	FEMALE	23:00	PT1H	HUMAN_LANDING_CATCH	INDOORS	A person sits indoor or outdoor the house with his lower leg exposed and collects all the mosquitoes that come for a blood meal using a capture tube	Killed in chloroform, placed into well, held long term at RT	N	N	rural area	02/11/2022	ATB									AYDI_066_D9-ANOSPP13870155	/seq/47984/47984_1#644.cram	SQPP-24589-U:H17	6471	ANOSPP13870155	47984	1	644	AYDI_066	D9	SQPP-24589-U	H17	AYDI_066_D9
645	AYDI_066_E9	AYDI_066	E9	100%_ETHANOL	WHOLE_ORGANISM	02/11/2022	MADAGASCAR	TOAMASINA | ATSINANANA | BRICKAVILLE | RANOMAFANA | ANTONGOBATO VILLAGE	-18.96997	48.76101	206.0	100m²	Anopheles gambiae sl	N	morphology	ADULT	FEMALE	23:00	PT1H	HUMAN_LANDING_CATCH	INDOORS	A person sits indoor or outdoor the house with his lower leg exposed and collects all the mosquitoes that come for a blood meal using a capture tube	Killed in chloroform, placed into well, held long term at RT	N	N	rural area	02/11/2022	ATB									AYDI_066_E9-ANOSPP13870156	/seq/47984/47984_1#645.cram	SQPP-24589-U:J17	6471	ANOSPP13870156	47984	1	645	AYDI_066	E9	SQPP-24589-U	J17	AYDI_066_E9
646	AYDI_066_F9	AYDI_066	F9	100%_ETHANOL	WHOLE_ORGANISM	02/11/2022	MADAGASCAR	TOAMASINA | ATSINANANA | BRICKAVILLE | RANOMAFANA | ANTONGOBATO VILLAGE	-18.96997	48.76101	206.0	100m²	Anopheles gambiae sl	N	morphology	ADULT	FEMALE	23:00	PT1H	HUMAN_LANDING_CATCH	INDOORS	A person sits indoor or outdoor the house with his lower leg exposed and collects all the mosquitoes that come for a blood meal using a capture tube	Killed in chloroform, placed into well, held long term at RT	N	N	rural area	02/11/2022	ATB									AYDI_066_F9-ANOSPP13870157	/seq/47984/47984_1#646.cram	SQPP-24589-U:L17	6471	ANOSPP13870157	47984	1	646	AYDI_066	F9	SQPP-24589-U	L17	AYDI_066_F9
647	AYDI_066_G9	AYDI_066	G9	100%_ETHANOL	WHOLE_ORGANISM	02/11/2022	MADAGASCAR	TOAMASINA | ATSINANANA | BRICKAVILLE | RANOMAFANA | ANTONGOBATO VILLAGE	-18.96997	48.76101	206.0	100m²	Anopheles gambiae sl	N	morphology	ADULT	FEMALE	23:00	PT1H	HUMAN_LANDING_CATCH	INDOORS	A person sits indoor or outdoor the house with his lower leg exposed and collects all the mosquitoes that come for a blood meal using a capture tube	Killed in chloroform, placed into well, held long term at RT	N	N	rural area	02/11/2022	ATB									AYDI_066_G9-ANOSPP13870158	/seq/47984/47984_1#647.cram	SQPP-24589-U:N17	6471	ANOSPP13870158	47984	1	647	AYDI_066	G9	SQPP-24589-U	N17	AYDI_066_G9
648	AYDI_066_H9	AYDI_066	H9	100%_ETHANOL	WHOLE_ORGANISM	02/11/2022	MADAGASCAR	TOAMASINA | ATSINANANA | BRICKAVILLE | RANOMAFANA | ANTONGOBATO VILLAGE	-18.96997	48.76101	206.0	100m²	Anopheles gambiae sl	N	morphology	ADULT	FEMALE	23:00	PT1H	HUMAN_LANDING_CATCH	INDOORS	A person sits indoor or outdoor the house with his lower leg exposed and collects all the mosquitoes that come for a blood meal using a capture tube	Killed in chloroform, placed into well, held long term at RT	N	N	rural area	02/11/2022	ATB									AYDI_066_H9-ANOSPP13870159	/seq/47984/47984_1#648.cram	SQPP-24589-U:P17	6471	ANOSPP13870159	47984	1	648	AYDI_066	H9	SQPP-24589-U	P17	AYDI_066_H9
649	AYDI_066_A10	AYDI_066	A10	100%_ETHANOL	WHOLE_ORGANISM	02/11/2022	MADAGASCAR	TOAMASINA | ATSINANANA | BRICKAVILLE | RANOMAFANA | ANTONGOBATO VILLAGE	-18.96997	48.76101	206.0	100m²	Anopheles gambiae sl	N	morphology	ADULT	FEMALE	23:00	PT1H	HUMAN_LANDING_CATCH	INDOORS	A person sits indoor or outdoor the house with his lower leg exposed and collects all the mosquitoes that come for a blood meal using a capture tube	Killed in chloroform, placed into well, held long term at RT	N	N	rural area	02/11/2022	ATB									AYDI_066_A10-ANOSPP13870160	/seq/47984/47984_1#649.cram	SQPP-24589-U:B19	6471	ANOSPP13870160	47984	1	649	AYDI_066	A10	SQPP-24589-U	B19	AYDI_066_A10
650	AYDI_066_B10	AYDI_066	B10	100%_ETHANOL	WHOLE_ORGANISM	02/11/2022	MADAGASCAR	TOAMASINA | ATSINANANA | BRICKAVILLE | RANOMAFANA | ANTONGOBATO VILLAGE	-18.96997	48.76101	206.0	100m²	Anopheles gambiae sl	N	morphology	ADULT	FEMALE	23:00	PT1H	HUMAN_LANDING_CATCH	INDOORS	A person sits indoor or outdoor the house with his lower leg exposed and collects all the mosquitoes that come for a blood meal using a capture tube	Killed in chloroform, placed into well, held long term at RT	N	N	rural area	02/11/2022	ATB									AYDI_066_B10-ANOSPP13870161	/seq/47984/47984_1#650.cram	SQPP-24589-U:D19	6471	ANOSPP13870161	47984	1	650	AYDI_066	B10	SQPP-24589-U	D19	AYDI_066_B10
651	AYDI_066_C10	AYDI_066	C10	100%_ETHANOL	WHOLE_ORGANISM	02/11/2022	MADAGASCAR	TOAMASINA | ATSINANANA | BRICKAVILLE | RANOMAFANA | ANTONGOBATO VILLAGE	-18.96997	48.76101	206.0	100m²	Anopheles gambiae sl	N	morphology	ADULT	FEMALE	23:00	PT1H	HUMAN_LANDING_CATCH	INDOORS	A person sits indoor or outdoor the house with his lower leg exposed and collects all the mosquitoes that come for a blood meal using a capture tube	Killed in chloroform, placed into well, held long term at RT	N	N	rural area	02/11/2022	ATB									AYDI_066_C10-ANOSPP13870162	/seq/47984/47984_1#651.cram	SQPP-24589-U:F19	6471	ANOSPP13870162	47984	1	651	AYDI_066	C10	SQPP-24589-U	F19	AYDI_066_C10
652	AYDI_066_D10	AYDI_066	D10	100%_ETHANOL	WHOLE_ORGANISM	02/11/2022	MADAGASCAR	TOAMASINA | ATSINANANA | BRICKAVILLE | RANOMAFANA | ANTONGOBATO VILLAGE	-18.96997	48.76101	206.0	100m²	Anopheles gambiae sl	N	morphology	ADULT	FEMALE	23:00	PT1H	HUMAN_LANDING_CATCH	INDOORS	A person sits indoor or outdoor the house with his lower leg exposed and collects all the mosquitoes that come for a blood meal using a capture tube	Killed in chloroform, placed into well, held long term at RT	N	N	rural area	02/11/2022	ATB									AYDI_066_D10-ANOSPP13870163	/seq/47984/47984_1#652.cram	SQPP-24589-U:H19	6471	ANOSPP13870163	47984	1	652	AYDI_066	D10	SQPP-24589-U	H19	AYDI_066_D10
653	AYDI_066_E10	AYDI_066	E10	100%_ETHANOL	WHOLE_ORGANISM	02/11/2022	MADAGASCAR	TOAMASINA | ATSINANANA | BRICKAVILLE | RANOMAFANA | ANTONGOBATO VILLAGE	-18.96997	48.76101	206.0	100m²	Anopheles gambiae sl	N	morphology	ADULT	FEMALE	23:00	PT1H	HUMAN_LANDING_CATCH	INDOORS	A person sits indoor or outdoor the house with his lower leg exposed and collects all the mosquitoes that come for a blood meal using a capture tube	Killed in chloroform, placed into well, held long term at RT	N	N	rural area	02/11/2022	ATB									AYDI_066_E10-ANOSPP13870164	/seq/47984/47984_1#653.cram	SQPP-24589-U:J19	6471	ANOSPP13870164	47984	1	653	AYDI_066	E10	SQPP-24589-U	J19	AYDI_066_E10
654	AYDI_066_F10	AYDI_066	F10	100%_ETHANOL	WHOLE_ORGANISM	02/11/2022	MADAGASCAR	TOAMASINA | ATSINANANA | BRICKAVILLE | RANOMAFANA | ANTONGOBATO VILLAGE	-18.96997	48.76101	206.0	100m²	Anopheles gambiae sl	N	morphology	ADULT	FEMALE	23:00	PT1H	HUMAN_LANDING_CATCH	INDOORS	A person sits indoor or outdoor the house with his lower leg exposed and collects all the mosquitoes that come for a blood meal using a capture tube	Killed in chloroform, placed into well, held long term at RT	N	N	rural area	02/11/2022	ATB									AYDI_066_F10-ANOSPP13870165	/seq/47984/47984_1#654.cram	SQPP-24589-U:L19	6471	ANOSPP13870165	47984	1	654	AYDI_066	F10	SQPP-24589-U	L19	AYDI_066_F10
655	AYDI_066_G10	AYDI_066	G10	100%_ETHANOL	WHOLE_ORGANISM	02/11/2022	MADAGASCAR	TOAMASINA | ATSINANANA | BRICKAVILLE | RANOMAFANA | ANTONGOBATO VILLAGE	-18.96997	48.76101	206.0	100m²	Anopheles gambiae sl	N	morphology	ADULT	FEMALE	23:00	PT1H	HUMAN_LANDING_CATCH	INDOORS	A person sits indoor or outdoor the house with his lower leg exposed and collects all the mosquitoes that come for a blood meal using a capture tube	Killed in chloroform, placed into well, held long term at RT	N	N	rural area	02/11/2022	ATB									AYDI_066_G10-ANOSPP13870166	/seq/47984/47984_1#655.cram	SQPP-24589-U:N19	6471	ANOSPP13870166	47984	1	655	AYDI_066	G10	SQPP-24589-U	N19	AYDI_066_G10
656	AYDI_066_H10	AYDI_066	H10	100%_ETHANOL	WHOLE_ORGANISM	02/11/2022	MADAGASCAR	TOAMASINA | ATSINANANA | BRICKAVILLE | RANOMAFANA | ANTONGOBATO VILLAGE	-18.96997	48.76101	206.0	100m²	Anopheles gambiae sl	N	morphology	ADULT	FEMALE	00:00	PT1H	HUMAN_LANDING_CATCH	INDOORS	A person sits indoor or outdoor the house with his lower leg exposed and collects all the mosquitoes that come for a blood meal using a capture tube	Killed in chloroform, placed into well, held long term at RT	N	N	rural area	02/11/2022	ATB									AYDI_066_H10-ANOSPP13870167	/seq/47984/47984_1#656.cram	SQPP-24589-U:P19	6471	ANOSPP13870167	47984	1	656	AYDI_066	H10	SQPP-24589-U	P19	AYDI_066_H10
657	AYDI_066_A11	AYDI_066	A11	100%_ETHANOL	WHOLE_ORGANISM	02/11/2022	MADAGASCAR	TOAMASINA | ATSINANANA | BRICKAVILLE | RANOMAFANA | ANTONGOBATO VILLAGE	-18.96997	48.76101	206.0	100m²	Anopheles gambiae sl	N	morphology	ADULT	FEMALE	00:00	PT1H	HUMAN_LANDING_CATCH	INDOORS	A person sits indoor or outdoor the house with his lower leg exposed and collects all the mosquitoes that come for a blood meal using a capture tube	Killed in chloroform, placed into well, held long term at RT	N	N	rural area	02/11/2022	ATB									AYDI_066_A11-ANOSPP13870168	/seq/47984/47984_1#657.cram	SQPP-24589-U:B21	6471	ANOSPP13870168	47984	1	657	AYDI_066	A11	SQPP-24589-U	B21	AYDI_066_A11
658	AYDI_066_B11	AYDI_066	B11	100%_ETHANOL	WHOLE_ORGANISM	02/11/2022	MADAGASCAR	TOAMASINA | ATSINANANA | BRICKAVILLE | RANOMAFANA | ANTONGOBATO VILLAGE	-18.96997	48.76101	206.0	100m²	Anopheles gambiae sl	N	morphology	ADULT	FEMALE	00:00	PT1H	HUMAN_LANDING_CATCH	INDOORS	A person sits indoor or outdoor the house with his lower leg exposed and collects all the mosquitoes that come for a blood meal using a capture tube	Killed in chloroform, placed into well, held long term at RT	N	N	rural area	02/11/2022	ATB									AYDI_066_B11-ANOSPP13870169	/seq/47984/47984_1#658.cram	SQPP-24589-U:D21	6471	ANOSPP13870169	47984	1	658	AYDI_066	B11	SQPP-24589-U	D21	AYDI_066_B11
659	AYDI_066_C11	AYDI_066	C11	100%_ETHANOL	WHOLE_ORGANISM	02/11/2022	MADAGASCAR	TOAMASINA | ATSINANANA | BRICKAVILLE | RANOMAFANA | ANTONGOBATO VILLAGE	-18.96997	48.76101	206.0	100m²	Anopheles gambiae sl	N	morphology	ADULT	FEMALE	00:00	PT1H	HUMAN_LANDING_CATCH	INDOORS	A person sits indoor or outdoor the house with his lower leg exposed and collects all the mosquitoes that come for a blood meal using a capture tube	Killed in chloroform, placed into well, held long term at RT	N	N	rural area	02/11/2022	ATB									AYDI_066_C11-ANOSPP13870170	/seq/47984/47984_1#659.cram	SQPP-24589-U:F21	6471	ANOSPP13870170	47984	1	659	AYDI_066	C11	SQPP-24589-U	F21	AYDI_066_C11
660	AYDI_066_D11	AYDI_066	D11	100%_ETHANOL	WHOLE_ORGANISM	02/11/2022	MADAGASCAR	TOAMASINA | ATSINANANA | BRICKAVILLE | RANOMAFANA | ANTONGOBATO VILLAGE	-18.96997	48.76101	206.0	100m²	Anopheles gambiae sl	N	morphology	ADULT	FEMALE	00:00	PT1H	HUMAN_LANDING_CATCH	INDOORS	A person sits indoor or outdoor the house with his lower leg exposed and collects all the mosquitoes that come for a blood meal using a capture tube	Killed in chloroform, placed into well, held long term at RT	N	N	rural area	02/11/2022	ATB									AYDI_066_D11-ANOSPP13870171	/seq/47984/47984_1#660.cram	SQPP-24589-U:H21	6471	ANOSPP13870171	47984	1	660	AYDI_066	D11	SQPP-24589-U	H21	AYDI_066_D11
661	AYDI_066_E11	AYDI_066	E11	100%_ETHANOL	WHOLE_ORGANISM	02/11/2022	MADAGASCAR	TOAMASINA | ATSINANANA | BRICKAVILLE | RANOMAFANA | ANTONGOBATO VILLAGE	-18.96997	48.76101	206.0	100m²	Anopheles gambiae sl	N	morphology	ADULT	FEMALE	00:00	PT1H	HUMAN_LANDING_CATCH	INDOORS	A person sits indoor or outdoor the house with his lower leg exposed and collects all the mosquitoes that come for a blood meal using a capture tube	Killed in chloroform, placed into well, held long term at RT	N	N	rural area	02/11/2022	ATB									AYDI_066_E11-ANOSPP13870172	/seq/47984/47984_1#661.cram	SQPP-24589-U:J21	6471	ANOSPP13870172	47984	1	661	AYDI_066	E11	SQPP-24589-U	J21	AYDI_066_E11
662	AYDI_066_F11	AYDI_066	F11	100%_ETHANOL	WHOLE_ORGANISM	02/11/2022	MADAGASCAR	TOAMASINA | ATSINANANA | BRICKAVILLE | RANOMAFANA | ANTONGOBATO VILLAGE	-18.96997	48.76101	206.0	100m²	Anopheles gambiae sl	N	morphology	ADULT	FEMALE	00:00	PT1H	HUMAN_LANDING_CATCH	INDOORS	A person sits indoor or outdoor the house with his lower leg exposed and collects all the mosquitoes that come for a blood meal using a capture tube	Killed in chloroform, placed into well, held long term at RT	N	N	rural area	02/11/2022	ATB									AYDI_066_F11-ANOSPP13870173	/seq/47984/47984_1#662.cram	SQPP-24589-U:L21	6471	ANOSPP13870173	47984	1	662	AYDI_066	F11	SQPP-24589-U	L21	AYDI_066_F11
663	AYDI_066_G11	AYDI_066	G11	100%_ETHANOL	WHOLE_ORGANISM	02/11/2022	MADAGASCAR	TOAMASINA | ATSINANANA | BRICKAVILLE | RANOMAFANA | ANTONGOBATO VILLAGE	-18.96997	48.76101	206.0	100m²	Anopheles gambiae sl	N	morphology	ADULT	FEMALE	00:00	PT1H	HUMAN_LANDING_CATCH	INDOORS	A person sits indoor or outdoor the house with his lower leg exposed and collects all the mosquitoes that come for a blood meal using a capture tube	Killed in chloroform, placed into well, held long term at RT	N	N	rural area	02/11/2022	ATB									AYDI_066_G11-ANOSPP13870174	/seq/47984/47984_1#663.cram	SQPP-24589-U:N21	6471	ANOSPP13870174	47984	1	663	AYDI_066	G11	SQPP-24589-U	N21	AYDI_066_G11
664	AYDI_066_H11	AYDI_066	H11	100%_ETHANOL	WHOLE_ORGANISM	02/11/2022	MADAGASCAR	TOAMASINA | ATSINANANA | BRICKAVILLE | RANOMAFANA | ANTONGOBATO VILLAGE	-18.96997	48.76101	206.0	100m²	Anopheles gambiae sl	N	morphology	ADULT	FEMALE	00:00	PT1H	HUMAN_LANDING_CATCH	INDOORS	A person sits indoor or outdoor the house with his lower leg exposed and collects all the mosquitoes that come for a blood meal using a capture tube	Killed in chloroform, placed into well, held long term at RT	N	N	rural area	02/11/2022	ATB									AYDI_066_H11-ANOSPP13870175	/seq/47984/47984_1#664.cram	SQPP-24589-U:P21	6471	ANOSPP13870175	47984	1	664	AYDI_066	H11	SQPP-24589-U	P21	AYDI_066_H11
665	AYDI_066_A12	AYDI_066	A12	100%_ETHANOL	WHOLE_ORGANISM	02/11/2022	MADAGASCAR	TOAMASINA | ATSINANANA | BRICKAVILLE | RANOMAFANA | ANTONGOBATO VILLAGE	-18.96997	48.76101	206.0	100m²	Anopheles gambiae sl	N	morphology	ADULT	FEMALE	00:00	PT1H	HUMAN_LANDING_CATCH	INDOORS	A person sits indoor or outdoor the house with his lower leg exposed and collects all the mosquitoes that come for a blood meal using a capture tube	Killed in chloroform, placed into well, held long term at RT	N	N	rural area	02/11/2022	ATB									AYDI_066_A12-ANOSPP13870176	/seq/47984/47984_1#665.cram	SQPP-24589-U:B23	6471	ANOSPP13870176	47984	1	665	AYDI_066	A12	SQPP-24589-U	B23	AYDI_066_A12
666	AYDI_066_B12	AYDI_066	B12	100%_ETHANOL	WHOLE_ORGANISM	02/11/2022	MADAGASCAR	TOAMASINA | ATSINANANA | BRICKAVILLE | RANOMAFANA | ANTONGOBATO VILLAGE	-18.96997	48.76101	206.0	100m²	Anopheles gambiae sl	N	morphology	ADULT	FEMALE	00:00	PT1H	HUMAN_LANDING_CATCH	INDOORS	A person sits indoor or outdoor the house with his lower leg exposed and collects all the mosquitoes that come for a blood meal using a capture tube	Killed in chloroform, placed into well, held long term at RT	N	N	rural area	02/11/2022	ATB									AYDI_066_B12-ANOSPP13870177	/seq/47984/47984_1#666.cram	SQPP-24589-U:D23	6471	ANOSPP13870177	47984	1	666	AYDI_066	B12	SQPP-24589-U	D23	AYDI_066_B12
667	AYDI_066_C12	AYDI_066	C12	100%_ETHANOL	WHOLE_ORGANISM	02/11/2022	MADAGASCAR	TOAMASINA | ATSINANANA | BRICKAVILLE | RANOMAFANA | ANTONGOBATO VILLAGE	-18.96997	48.76101	206.0	100m²	Anopheles gambiae sl	N	morphology	ADULT	FEMALE	00:00	PT1H	HUMAN_LANDING_CATCH	INDOORS	A person sits indoor or outdoor the house with his lower leg exposed and collects all the mosquitoes that come for a blood meal using a capture tube	Killed in chloroform, placed into well, held long term at RT	N	N	rural area	02/11/2022	ATB									AYDI_066_C12-ANOSPP13870178	/seq/47984/47984_1#667.cram	SQPP-24589-U:F23	6471	ANOSPP13870178	47984	1	667	AYDI_066	C12	SQPP-24589-U	F23	AYDI_066_C12
668	AYDI_066_D12	AYDI_066	D12	100%_ETHANOL	WHOLE_ORGANISM	02/11/2022	MADAGASCAR	TOAMASINA | ATSINANANA | BRICKAVILLE | RANOMAFANA | ANTONGOBATO VILLAGE	-18.96997	48.76101	206.0	100m²	Anopheles gambiae sl	N	morphology	ADULT	FEMALE	00:00	PT1H	HUMAN_LANDING_CATCH	INDOORS	A person sits indoor or outdoor the house with his lower leg exposed and collects all the mosquitoes that come for a blood meal using a capture tube	Killed in chloroform, placed into well, held long term at RT	N	N	rural area	02/11/2022	ATB									AYDI_066_D12-ANOSPP13870179	/seq/47984/47984_1#668.cram	SQPP-24589-U:H23	6471	ANOSPP13870179	47984	1	668	AYDI_066	D12	SQPP-24589-U	H23	AYDI_066_D12
669	AYDI_066_E12	AYDI_066	E12	100%_ETHANOL	WHOLE_ORGANISM	02/11/2022	MADAGASCAR	TOAMASINA | ATSINANANA | BRICKAVILLE | RANOMAFANA | ANTONGOBATO VILLAGE	-18.96997	48.76101	206.0	100m²	Anopheles gambiae sl	N	morphology	ADULT	FEMALE	00:00	PT1H	HUMAN_LANDING_CATCH	INDOORS	A person sits indoor or outdoor the house with his lower leg exposed and collects all the mosquitoes that come for a blood meal using a capture tube	Killed in chloroform, placed into well, held long term at RT	N	N	rural area	02/11/2022	ATB									AYDI_066_E12-ANOSPP13870180	/seq/47984/47984_1#669.cram	SQPP-24589-U:J23	6471	ANOSPP13870180	47984	1	669	AYDI_066	E12	SQPP-24589-U	J23	AYDI_066_E12
670	AYDI_066_F12	AYDI_066	F12	100%_ETHANOL	WHOLE_ORGANISM	02/11/2022	MADAGASCAR	TOAMASINA | ATSINANANA | BRICKAVILLE | RANOMAFANA | ANTONGOBATO VILLAGE	-18.96997	48.76101	206.0	100m²	Anopheles gambiae sl	N	morphology	ADULT	FEMALE	00:00	PT1H	HUMAN_LANDING_CATCH	INDOORS	A person sits indoor or outdoor the house with his lower leg exposed and collects all the mosquitoes that come for a blood meal using a capture tube	Killed in chloroform, placed into well, held long term at RT	N	N	rural area	02/11/2022	ATB									AYDI_066_F12-ANOSPP13870181	/seq/47984/47984_1#670.cram	SQPP-24589-U:L23	6471	ANOSPP13870181	47984	1	670	AYDI_066	F12	SQPP-24589-U	L23	AYDI_066_F12
671	AYDI_066_G12	AYDI_066	G12	100%_ETHANOL	WHOLE_ORGANISM	02/11/2022	MADAGASCAR	TOAMASINA | ATSINANANA | BRICKAVILLE | RANOMAFANA | ANTONGOBATO VILLAGE	-18.96997	48.76101	206.0	100m²	Anopheles gambiae sl	N	morphology	ADULT	FEMALE	00:00	PT1H	HUMAN_LANDING_CATCH	INDOORS	A person sits indoor or outdoor the house with his lower leg exposed and collects all the mosquitoes that come for a blood meal using a capture tube	Killed in chloroform, placed into well, held long term at RT	N	N	rural area	02/11/2022	ATB									AYDI_066_G12-ANOSPP13870182	/seq/47984/47984_1#671.cram	SQPP-24589-U:N23	6471	ANOSPP13870182	47984	1	671	AYDI_066	G12	SQPP-24589-U	N23	AYDI_066_G12
672	AYDI_066_H12	AYDI_066	H12	100%_ETHANOL	NOT_APPLICABLE																																AYDI_066_H12-ANOSPP13870183	/seq/47984/47984_1#672.cram	SQPP-24589-U:P23	6471	ANOSPP13870183	47984	1	672	AYDI_066	H12	SQPP-24589-U	P23	AYDI_066_H12
673	AYDI_067_A1	AYDI_067	A1	100%_ETHANOL	NOT_APPLICABLE																																AYDI_067_A1-ANOSPP13870184	/seq/47984/47984_1#481.cram	SQPP-24589-U:A2	6471	ANOSPP13870184	47984	1	481	AYDI_067	A1	SQPP-24589-U	A2	AYDI_067_A1
674	AYDI_067_B1	AYDI_067	B1	100%_ETHANOL	WHOLE_ORGANISM	02/11/2022	MADAGASCAR	TOAMASINA | ATSINANANA | BRICKAVILLE | RANOMAFANA | ANTONGOBATO VILLAGE	-18.96997	48.76101	206.0	100m²	Anopheles gambiae sl	N	morphology	ADULT	FEMALE	00:00	PT1H	HUMAN_LANDING_CATCH	INDOORS	A person sits indoor or outdoor the house with his lower leg exposed and collects all the mosquitoes that come for a blood meal using a capture tube	Killed in chloroform, placed into well, held long term at RT	N	N	rural area	02/11/2022	ATB									AYDI_067_B1-ANOSPP13870185	/seq/47984/47984_1#482.cram	SQPP-24589-U:C2	6471	ANOSPP13870185	47984	1	482	AYDI_067	B1	SQPP-24589-U	C2	AYDI_067_B1
675	AYDI_067_C1	AYDI_067	C1	100%_ETHANOL	WHOLE_ORGANISM	02/11/2022	MADAGASCAR	TOAMASINA | ATSINANANA | BRICKAVILLE | RANOMAFANA | ANTONGOBATO VILLAGE	-18.96997	48.76101	206.0	100m²	Anopheles gambiae sl	N	morphology	ADULT	FEMALE	00:00	PT1H	HUMAN_LANDING_CATCH	INDOORS	A person sits indoor or outdoor the house with his lower leg exposed and collects all the mosquitoes that come for a blood meal using a capture tube	Killed in chloroform, placed into well, held long term at RT	N	N	rural area	02/11/2022	ATB									AYDI_067_C1-ANOSPP13870186	/seq/47984/47984_1#483.cram	SQPP-24589-U:E2	6471	ANOSPP13870186	47984	1	483	AYDI_067	C1	SQPP-24589-U	E2	AYDI_067_C1
676	AYDI_067_D1	AYDI_067	D1	100%_ETHANOL	WHOLE_ORGANISM	02/11/2022	MADAGASCAR	TOAMASINA | ATSINANANA | BRICKAVILLE | RANOMAFANA | ANTONGOBATO VILLAGE	-18.96997	48.76101	206.0	100m²	Anopheles gambiae sl	N	morphology	ADULT	FEMALE	00:00	PT1H	HUMAN_LANDING_CATCH	INDOORS	A person sits indoor or outdoor the house with his lower leg exposed and collects all the mosquitoes that come for a blood meal using a capture tube	Killed in chloroform, placed into well, held long term at RT	N	N	rural area	02/11/2022	ATB									AYDI_067_D1-ANOSPP13870187	/seq/47984/47984_1#484.cram	SQPP-24589-U:G2	6471	ANOSPP13870187	47984	1	484	AYDI_067	D1	SQPP-24589-U	G2	AYDI_067_D1
677	AYDI_067_E1	AYDI_067	E1	100%_ETHANOL	WHOLE_ORGANISM	02/11/2022	MADAGASCAR	TOAMASINA | ATSINANANA | BRICKAVILLE | RANOMAFANA | ANTONGOBATO VILLAGE	-18.96997	48.76101	206.0	100m²	Anopheles gambiae sl	N	morphology	ADULT	FEMALE	00:00	PT1H	HUMAN_LANDING_CATCH	INDOORS	A person sits indoor or outdoor the house with his lower leg exposed and collects all the mosquitoes that come for a blood meal using a capture tube	Killed in chloroform, placed into well, held long term at RT	N	N	rural area	02/11/2022	ATB									AYDI_067_E1-ANOSPP13870188	/seq/47984/47984_1#485.cram	SQPP-24589-U:I2	6471	ANOSPP13870188	47984	1	485	AYDI_067	E1	SQPP-24589-U	I2	AYDI_067_E1
678	AYDI_067_F1	AYDI_067	F1	100%_ETHANOL	WHOLE_ORGANISM	02/11/2022	MADAGASCAR	TOAMASINA | ATSINANANA | BRICKAVILLE | RANOMAFANA | ANTONGOBATO VILLAGE	-18.96997	48.76101	206.0	100m²	Anopheles gambiae sl	N	morphology	ADULT	FEMALE	00:00	PT1H	HUMAN_LANDING_CATCH	INDOORS	A person sits indoor or outdoor the house with his lower leg exposed and collects all the mosquitoes that come for a blood meal using a capture tube	Killed in chloroform, placed into well, held long term at RT	N	N	rural area	02/11/2022	ATB									AYDI_067_F1-ANOSPP13870189	/seq/47984/47984_1#486.cram	SQPP-24589-U:K2	6471	ANOSPP13870189	47984	1	486	AYDI_067	F1	SQPP-24589-U	K2	AYDI_067_F1
679	AYDI_067_G1	AYDI_067	G1	100%_ETHANOL	WHOLE_ORGANISM	02/11/2022	MADAGASCAR	TOAMASINA | ATSINANANA | BRICKAVILLE | RANOMAFANA | ANTONGOBATO VILLAGE	-18.96997	48.76101	206.0	100m²	Anopheles gambiae sl	N	morphology	ADULT	FEMALE	00:00	PT1H	HUMAN_LANDING_CATCH	INDOORS	A person sits indoor or outdoor the house with his lower leg exposed and collects all the mosquitoes that come for a blood meal using a capture tube	Killed in chloroform, placed into well, held long term at RT	N	N	rural area	02/11/2022	ATB									AYDI_067_G1-ANOSPP13870190	/seq/47984/47984_1#487.cram	SQPP-24589-U:M2	6471	ANOSPP13870190	47984	1	487	AYDI_067	G1	SQPP-24589-U	M2	AYDI_067_G1
680	AYDI_067_H1	AYDI_067	H1	100%_ETHANOL	WHOLE_ORGANISM	02/11/2022	MADAGASCAR	TOAMASINA | ATSINANANA | BRICKAVILLE | RANOMAFANA | ANTONGOBATO VILLAGE	-18.96997	48.76101	206.0	100m²	Anopheles gambiae sl	N	morphology	ADULT	FEMALE	00:00	PT1H	HUMAN_LANDING_CATCH	INDOORS	A person sits indoor or outdoor the house with his lower leg exposed and collects all the mosquitoes that come for a blood meal using a capture tube	Killed in chloroform, placed into well, held long term at RT	N	N	rural area	02/11/2022	ATB									AYDI_067_H1-ANOSPP13870191	/seq/47984/47984_1#488.cram	SQPP-24589-U:O2	6471	ANOSPP13870191	47984	1	488	AYDI_067	H1	SQPP-24589-U	O2	AYDI_067_H1
681	AYDI_067_A2	AYDI_067	A2	100%_ETHANOL	WHOLE_ORGANISM	02/11/2022	MADAGASCAR	TOAMASINA | ATSINANANA | BRICKAVILLE | RANOMAFANA | ANTONGOBATO VILLAGE	-18.96997	48.76101	206.0	100m²	Anopheles gambiae sl	N	morphology	ADULT	FEMALE	00:00	PT1H	HUMAN_LANDING_CATCH	INDOORS	A person sits indoor or outdoor the house with his lower leg exposed and collects all the mosquitoes that come for a blood meal using a capture tube	Killed in chloroform, placed into well, held long term at RT	N	N	rural area	02/11/2022	ATB									AYDI_067_A2-ANOSPP13870192	/seq/47984/47984_1#489.cram	SQPP-24589-U:A4	6471	ANOSPP13870192	47984	1	489	AYDI_067	A2	SQPP-24589-U	A4	AYDI_067_A2
682	AYDI_067_B2	AYDI_067	B2	100%_ETHANOL	WHOLE_ORGANISM	02/11/2022	MADAGASCAR	TOAMASINA | ATSINANANA | BRICKAVILLE | RANOMAFANA | ANTONGOBATO VILLAGE	-18.96997	48.76101	206.0	100m²	Anopheles gambiae sl	N	morphology	ADULT	FEMALE	00:00	PT1H	HUMAN_LANDING_CATCH	INDOORS	A person sits indoor or outdoor the house with his lower leg exposed and collects all the mosquitoes that come for a blood meal using a capture tube	Killed in chloroform, placed into well, held long term at RT	N	N	rural area	02/11/2022	ATB									AYDI_067_B2-ANOSPP13870193	/seq/47984/47984_1#490.cram	SQPP-24589-U:C4	6471	ANOSPP13870193	47984	1	490	AYDI_067	B2	SQPP-24589-U	C4	AYDI_067_B2
683	AYDI_067_C2	AYDI_067	C2	100%_ETHANOL	WHOLE_ORGANISM	02/11/2022	MADAGASCAR	TOAMASINA | ATSINANANA | BRICKAVILLE | RANOMAFANA | ANTONGOBATO VILLAGE	-18.96997	48.76101	206.0	100m²	Anopheles gambiae sl	N	morphology	ADULT	FEMALE	00:00	PT1H	HUMAN_LANDING_CATCH	INDOORS	A person sits indoor or outdoor the house with his lower leg exposed and collects all the mosquitoes that come for a blood meal using a capture tube	Killed in chloroform, placed into well, held long term at RT	N	N	rural area	02/11/2022	ATB									AYDI_067_C2-ANOSPP13870194	/seq/47984/47984_1#491.cram	SQPP-24589-U:E4	6471	ANOSPP13870194	47984	1	491	AYDI_067	C2	SQPP-24589-U	E4	AYDI_067_C2
684	AYDI_067_D2	AYDI_067	D2	100%_ETHANOL	WHOLE_ORGANISM	02/11/2022	MADAGASCAR	TOAMASINA | ATSINANANA | BRICKAVILLE | RANOMAFANA | ANTONGOBATO VILLAGE	-18.96997	48.76101	206.0	100m²	Anopheles gambiae sl	N	morphology	ADULT	FEMALE	00:00	PT1H	HUMAN_LANDING_CATCH	INDOORS	A person sits indoor or outdoor the house with his lower leg exposed and collects all the mosquitoes that come for a blood meal using a capture tube	Killed in chloroform, placed into well, held long term at RT	N	N	rural area	02/11/2022	ATB									AYDI_067_D2-ANOSPP13870195	/seq/47984/47984_1#492.cram	SQPP-24589-U:G4	6471	ANOSPP13870195	47984	1	492	AYDI_067	D2	SQPP-24589-U	G4	AYDI_067_D2
685	AYDI_067_E2	AYDI_067	E2	100%_ETHANOL	WHOLE_ORGANISM	02/11/2022	MADAGASCAR	TOAMASINA | ATSINANANA | BRICKAVILLE | RANOMAFANA | ANTONGOBATO VILLAGE	-18.96997	48.76101	206.0	100m²	Anopheles gambiae sl	N	morphology	ADULT	FEMALE	00:00	PT1H	HUMAN_LANDING_CATCH	INDOORS	A person sits indoor or outdoor the house with his lower leg exposed and collects all the mosquitoes that come for a blood meal using a capture tube	Killed in chloroform, placed into well, held long term at RT	N	N	rural area	02/11/2022	ATB									AYDI_067_E2-ANOSPP13870196	/seq/47984/47984_1#493.cram	SQPP-24589-U:I4	6471	ANOSPP13870196	47984	1	493	AYDI_067	E2	SQPP-24589-U	I4	AYDI_067_E2
686	AYDI_067_F2	AYDI_067	F2	100%_ETHANOL	WHOLE_ORGANISM	02/11/2022	MADAGASCAR	TOAMASINA | ATSINANANA | BRICKAVILLE | RANOMAFANA | ANTONGOBATO VILLAGE	-18.96997	48.76101	206.0	100m²	Anopheles coustani	N	morphology	ADULT	FEMALE	00:00	PT1H	HUMAN_LANDING_CATCH	OUTDOORS	A person sits indoor or outdoor the house with his lower leg exposed and collects all the mosquitoes that come for a blood meal using a capture tube	Killed in chloroform, placed into well, held long term at RT	N	N	rural area	02/11/2022	ATB									AYDI_067_F2-ANOSPP13870197	/seq/47984/47984_1#494.cram	SQPP-24589-U:K4	6471	ANOSPP13870197	47984	1	494	AYDI_067	F2	SQPP-24589-U	K4	AYDI_067_F2
687	AYDI_067_G2	AYDI_067	G2	100%_ETHANOL	WHOLE_ORGANISM	02/11/2022	MADAGASCAR	TOAMASINA | ATSINANANA | BRICKAVILLE | RANOMAFANA | ANTONGOBATO VILLAGE	-18.96997	48.76101	206.0	100m²	Anopheles gambiae sl	N	morphology	ADULT	FEMALE	00:00	PT1H	HUMAN_LANDING_CATCH	OUTDOORS	A person sits indoor or outdoor the house with his lower leg exposed and collects all the mosquitoes that come for a blood meal using a capture tube	Killed in chloroform, placed into well, held long term at RT	N	N	rural area	02/11/2022	ATB									AYDI_067_G2-ANOSPP13870198	/seq/47984/47984_1#495.cram	SQPP-24589-U:M4	6471	ANOSPP13870198	47984	1	495	AYDI_067	G2	SQPP-24589-U	M4	AYDI_067_G2
688	AYDI_067_H2	AYDI_067	H2	100%_ETHANOL	WHOLE_ORGANISM	02/11/2022	MADAGASCAR	TOAMASINA | ATSINANANA | BRICKAVILLE | RANOMAFANA | ANTONGOBATO VILLAGE	-18.96997	48.76101	206.0	100m²	Anopheles pauliani	N	morphology	ADULT	FEMALE	00:00	PT1H	HUMAN_LANDING_CATCH	OUTDOORS	A person sits indoor or outdoor the house with his lower leg exposed and collects all the mosquitoes that come for a blood meal using a capture tube	Killed in chloroform, placed into well, held long term at RT	N	N	rural area	02/11/2022	ATB									AYDI_067_H2-ANOSPP13870199	/seq/47984/47984_1#496.cram	SQPP-24589-U:O4	6471	ANOSPP13870199	47984	1	496	AYDI_067	H2	SQPP-24589-U	O4	AYDI_067_H2
689	AYDI_067_A3	AYDI_067	A3	100%_ETHANOL	WHOLE_ORGANISM	02/11/2022	MADAGASCAR	TOAMASINA | ATSINANANA | BRICKAVILLE | RANOMAFANA | ANTONGOBATO VILLAGE	-18.96997	48.76101	206.0	100m²	Anopheles gambiae sl	N	morphology	ADULT	FEMALE	00:00	PT1H	HUMAN_LANDING_CATCH	OUTDOORS	A person sits indoor or outdoor the house with his lower leg exposed and collects all the mosquitoes that come for a blood meal using a capture tube	Killed in chloroform, placed into well, held long term at RT	N	N	rural area	02/11/2022	ATB									AYDI_067_A3-ANOSPP13870200	/seq/47984/47984_1#497.cram	SQPP-24589-U:A6	6471	ANOSPP13870200	47984	1	497	AYDI_067	A3	SQPP-24589-U	A6	AYDI_067_A3
690	AYDI_067_B3	AYDI_067	B3	100%_ETHANOL	WHOLE_ORGANISM	02/11/2022	MADAGASCAR	TOAMASINA | ATSINANANA | BRICKAVILLE | RANOMAFANA | ANTONGOBATO VILLAGE	-18.96997	48.76101	206.0	100m²	Anopheles gambiae sl	N	morphology	ADULT	FEMALE	00:00	PT1H	HUMAN_LANDING_CATCH	OUTDOORS	A person sits indoor or outdoor the house with his lower leg exposed and collects all the mosquitoes that come for a blood meal using a capture tube	Killed in chloroform, placed into well, held long term at RT	N	N	rural area	02/11/2022	ATB									AYDI_067_B3-ANOSPP13870201	/seq/47984/47984_1#498.cram	SQPP-24589-U:C6	6471	ANOSPP13870201	47984	1	498	AYDI_067	B3	SQPP-24589-U	C6	AYDI_067_B3
691	AYDI_067_C3	AYDI_067	C3	100%_ETHANOL	WHOLE_ORGANISM	02/11/2022	MADAGASCAR	TOAMASINA | ATSINANANA | BRICKAVILLE | RANOMAFANA | ANTONGOBATO VILLAGE	-18.96997	48.76101	206.0	100m²	Anopheles pauliani	N	morphology	ADULT	FEMALE	00:00	PT1H	HUMAN_LANDING_CATCH	OUTDOORS	A person sits indoor or outdoor the house with his lower leg exposed and collects all the mosquitoes that come for a blood meal using a capture tube	Killed in chloroform, placed into well, held long term at RT	N	N	rural area	02/11/2022	ATB									AYDI_067_C3-ANOSPP13870202	/seq/47984/47984_1#499.cram	SQPP-24589-U:E6	6471	ANOSPP13870202	47984	1	499	AYDI_067	C3	SQPP-24589-U	E6	AYDI_067_C3
692	AYDI_067_D3	AYDI_067	D3	100%_ETHANOL	WHOLE_ORGANISM	02/11/2022	MADAGASCAR	TOAMASINA | ATSINANANA | BRICKAVILLE | RANOMAFANA | ANTONGOBATO VILLAGE	-18.96997	48.76101	206.0	100m²	Anopheles funestus	N	morphology	ADULT	FEMALE	00:00	PT1H	HUMAN_LANDING_CATCH	OUTDOORS	A person sits indoor or outdoor the house with his lower leg exposed and collects all the mosquitoes that come for a blood meal using a capture tube	Killed in chloroform, placed into well, held long term at RT	N	N	rural area	02/11/2022	ATB									AYDI_067_D3-ANOSPP13870203	/seq/47984/47984_1#500.cram	SQPP-24589-U:G6	6471	ANOSPP13870203	47984	1	500	AYDI_067	D3	SQPP-24589-U	G6	AYDI_067_D3
693	AYDI_067_E3	AYDI_067	E3	100%_ETHANOL	WHOLE_ORGANISM	02/11/2022	MADAGASCAR	TOAMASINA | ATSINANANA | BRICKAVILLE | RANOMAFANA | ANTONGOBATO VILLAGE	-18.96997	48.76101	206.0	100m²	Anopheles gambiae sl	N	morphology	ADULT	FEMALE	00:00	PT1H	HUMAN_LANDING_CATCH	OUTDOORS	A person sits indoor or outdoor the house with his lower leg exposed and collects all the mosquitoes that come for a blood meal using a capture tube	Killed in chloroform, placed into well, held long term at RT	N	N	rural area	02/11/2022	ATB									AYDI_067_E3-ANOSPP13870204	/seq/47984/47984_1#501.cram	SQPP-24589-U:I6	6471	ANOSPP13870204	47984	1	501	AYDI_067	E3	SQPP-24589-U	I6	AYDI_067_E3
694	AYDI_067_F3	AYDI_067	F3	100%_ETHANOL	WHOLE_ORGANISM	02/11/2022	MADAGASCAR	TOAMASINA | ATSINANANA | BRICKAVILLE | RANOMAFANA | ANTONGOBATO VILLAGE	-18.96997	48.76101	206.0	100m²	Anopheles gambiae sl	N	morphology	ADULT	FEMALE	00:00	PT1H	HUMAN_LANDING_CATCH	OUTDOORS	A person sits indoor or outdoor the house with his lower leg exposed and collects all the mosquitoes that come for a blood meal using a capture tube	Killed in chloroform, placed into well, held long term at RT	N	N	rural area	02/11/2022	ATB									AYDI_067_F3-ANOSPP13870205	/seq/47984/47984_1#502.cram	SQPP-24589-U:K6	6471	ANOSPP13870205	47984	1	502	AYDI_067	F3	SQPP-24589-U	K6	AYDI_067_F3
695	AYDI_067_G3	AYDI_067	G3	100%_ETHANOL	WHOLE_ORGANISM	02/11/2022	MADAGASCAR	TOAMASINA | ATSINANANA | BRICKAVILLE | RANOMAFANA | ANTONGOBATO VILLAGE	-18.96997	48.76101	206.0	100m²	Anopheles gambiae sl	N	morphology	ADULT	FEMALE	00:00	PT1H	HUMAN_LANDING_CATCH	OUTDOORS	A person sits indoor or outdoor the house with his lower leg exposed and collects all the mosquitoes that come for a blood meal using a capture tube	Killed in chloroform, placed into well, held long term at RT	N	N	rural area	02/11/2022	ATB									AYDI_067_G3-ANOSPP13870206	/seq/47984/47984_1#503.cram	SQPP-24589-U:M6	6471	ANOSPP13870206	47984	1	503	AYDI_067	G3	SQPP-24589-U	M6	AYDI_067_G3
696	AYDI_067_H3	AYDI_067	H3	100%_ETHANOL	WHOLE_ORGANISM	02/11/2022	MADAGASCAR	TOAMASINA | ATSINANANA | BRICKAVILLE | RANOMAFANA | ANTONGOBATO VILLAGE	-18.96997	48.76101	206.0	100m²	Anopheles gambiae sl	N	morphology	ADULT	FEMALE	00:00	PT1H	HUMAN_LANDING_CATCH	OUTDOORS	A person sits indoor or outdoor the house with his lower leg exposed and collects all the mosquitoes that come for a blood meal using a capture tube	Killed in chloroform, placed into well, held long term at RT	N	N	rural area	02/11/2022	ATB									AYDI_067_H3-ANOSPP13870207	/seq/47984/47984_1#504.cram	SQPP-24589-U:O6	6471	ANOSPP13870207	47984	1	504	AYDI_067	H3	SQPP-24589-U	O6	AYDI_067_H3
697	AYDI_067_A4	AYDI_067	A4	100%_ETHANOL	WHOLE_ORGANISM	02/11/2022	MADAGASCAR	TOAMASINA | ATSINANANA | BRICKAVILLE | RANOMAFANA | ANTONGOBATO VILLAGE	-18.96997	48.76101	206.0	100m²	Anopheles gambiae sl	N	morphology	ADULT	FEMALE	00:00	PT1H	HUMAN_LANDING_CATCH	OUTDOORS	A person sits indoor or outdoor the house with his lower leg exposed and collects all the mosquitoes that come for a blood meal using a capture tube	Killed in chloroform, placed into well, held long term at RT	N	N	rural area	02/11/2022	ATB									AYDI_067_A4-ANOSPP13870208	/seq/47984/47984_1#505.cram	SQPP-24589-U:A8	6471	ANOSPP13870208	47984	1	505	AYDI_067	A4	SQPP-24589-U	A8	AYDI_067_A4
698	AYDI_067_B4	AYDI_067	B4	100%_ETHANOL	WHOLE_ORGANISM	03/11/2022	MADAGASCAR	TOAMASINA | ATSINANANA | BRICKAVILLE | RANOMAFANA | ANTONGOBATO VILLAGE	-18.96997	48.76101	206.0	100m²	Anopheles gambiae sl	N	morphology	ADULT	FEMALE	00:00	PT1H	HUMAN_LANDING_CATCH	OUTDOORS	A person sits indoor or outdoor the house with his lower leg exposed and collects all the mosquitoes that come for a blood meal using a capture tube	Killed in chloroform, placed into well, held long term at RT	N	N	rural area	03/11/2022	ATB									AYDI_067_B4-ANOSPP13870209	/seq/47984/47984_1#506.cram	SQPP-24589-U:C8	6471	ANOSPP13870209	47984	1	506	AYDI_067	B4	SQPP-24589-U	C8	AYDI_067_B4
699	AYDI_067_C4	AYDI_067	C4	100%_ETHANOL	WHOLE_ORGANISM	03/11/2022	MADAGASCAR	TOAMASINA | ATSINANANA | BRICKAVILLE | RANOMAFANA | ANTONGOBATO VILLAGE	-18.96997	48.76101	206.0	100m²	Anopheles gambiae sl	N	morphology	ADULT	FEMALE	00:00	PT1H	HUMAN_LANDING_CATCH	OUTDOORS	A person sits indoor or outdoor the house with his lower leg exposed and collects all the mosquitoes that come for a blood meal using a capture tube	Killed in chloroform, placed into well, held long term at RT	N	N	rural area	03/11/2022	ATB									AYDI_067_C4-ANOSPP13870210	/seq/47984/47984_1#507.cram	SQPP-24589-U:E8	6471	ANOSPP13870210	47984	1	507	AYDI_067	C4	SQPP-24589-U	E8	AYDI_067_C4
700	AYDI_067_D4	AYDI_067	D4	100%_ETHANOL	WHOLE_ORGANISM	03/11/2022	MADAGASCAR	TOAMASINA | ATSINANANA | BRICKAVILLE | RANOMAFANA | ANTONGOBATO VILLAGE	-18.96997	48.76101	206.0	100m²	Anopheles gambiae sl	N	morphology	ADULT	FEMALE	00:00	PT1H	HUMAN_LANDING_CATCH	OUTDOORS	A person sits indoor or outdoor the house with his lower leg exposed and collects all the mosquitoes that come for a blood meal using a capture tube	Killed in chloroform, placed into well, held long term at RT	N	N	rural area	03/11/2022	ATB									AYDI_067_D4-ANOSPP13870211	/seq/47984/47984_1#508.cram	SQPP-24589-U:G8	6471	ANOSPP13870211	47984	1	508	AYDI_067	D4	SQPP-24589-U	G8	AYDI_067_D4
701	AYDI_067_E4	AYDI_067	E4	100%_ETHANOL	WHOLE_ORGANISM	03/11/2022	MADAGASCAR	TOAMASINA | ATSINANANA | BRICKAVILLE | RANOMAFANA | ANTONGOBATO VILLAGE	-18.96997	48.76101	206.0	100m²	Anopheles gambiae sl	N	morphology	ADULT	FEMALE	00:00	PT1H	HUMAN_LANDING_CATCH	OUTDOORS	A person sits indoor or outdoor the house with his lower leg exposed and collects all the mosquitoes that come for a blood meal using a capture tube	Killed in chloroform, placed into well, held long term at RT	N	N	rural area	03/11/2022	ATB									AYDI_067_E4-ANOSPP13870212	/seq/47984/47984_1#509.cram	SQPP-24589-U:I8	6471	ANOSPP13870212	47984	1	509	AYDI_067	E4	SQPP-24589-U	I8	AYDI_067_E4
702	AYDI_067_F4	AYDI_067	F4	100%_ETHANOL	WHOLE_ORGANISM	03/11/2022	MADAGASCAR	TOAMASINA | ATSINANANA | BRICKAVILLE | RANOMAFANA | ANTONGOBATO VILLAGE	-18.96997	48.76101	206.0	100m²	Anopheles gambiae sl	N	morphology	ADULT	FEMALE	00:00	PT1H	HUMAN_LANDING_CATCH	OUTDOORS	A person sits indoor or outdoor the house with his lower leg exposed and collects all the mosquitoes that come for a blood meal using a capture tube	Killed in chloroform, placed into well, held long term at RT	N	N	rural area	03/11/2022	ATB									AYDI_067_F4-ANOSPP13870213	/seq/47984/47984_1#510.cram	SQPP-24589-U:K8	6471	ANOSPP13870213	47984	1	510	AYDI_067	F4	SQPP-24589-U	K8	AYDI_067_F4
703	AYDI_067_G4	AYDI_067	G4	100%_ETHANOL	WHOLE_ORGANISM	03/11/2022	MADAGASCAR	TOAMASINA | ATSINANANA | BRICKAVILLE | RANOMAFANA | ANTONGOBATO VILLAGE	-18.96997	48.76101	206.0	100m²	Anopheles gambiae sl	N	morphology	ADULT	FEMALE	00:00	PT1H	HUMAN_LANDING_CATCH	OUTDOORS	A person sits indoor or outdoor the house with his lower leg exposed and collects all the mosquitoes that come for a blood meal using a capture tube	Killed in chloroform, placed into well, held long term at RT	N	N	rural area	03/11/2022	ATB									AYDI_067_G4-ANOSPP13870214	/seq/47984/47984_1#511.cram	SQPP-24589-U:M8	6471	ANOSPP13870214	47984	1	511	AYDI_067	G4	SQPP-24589-U	M8	AYDI_067_G4
704	AYDI_067_H4	AYDI_067	H4	100%_ETHANOL	WHOLE_ORGANISM	03/11/2022	MADAGASCAR	TOAMASINA | ATSINANANA | BRICKAVILLE | RANOMAFANA | ANTONGOBATO VILLAGE	-18.96997	48.76101	206.0	100m²	Anopheles gambiae sl	N	morphology	ADULT	FEMALE	00:00	PT1H	HUMAN_LANDING_CATCH	OUTDOORS	A person sits indoor or outdoor the house with his lower leg exposed and collects all the mosquitoes that come for a blood meal using a capture tube	Killed in chloroform, placed into well, held long term at RT	N	N	rural area	03/11/2022	ATB									AYDI_067_H4-ANOSPP13870215	/seq/47984/47984_1#512.cram	SQPP-24589-U:O8	6471	ANOSPP13870215	47984	1	512	AYDI_067	H4	SQPP-24589-U	O8	AYDI_067_H4
705	AYDI_067_A5	AYDI_067	A5	100%_ETHANOL	WHOLE_ORGANISM	03/11/2022	MADAGASCAR	TOAMASINA | ATSINANANA | BRICKAVILLE | RANOMAFANA | ANTONGOBATO VILLAGE	-18.96997	48.76101	206.0	100m²	Anopheles gambiae sl	N	morphology	ADULT	FEMALE	00:00	PT1H	HUMAN_LANDING_CATCH	OUTDOORS	A person sits indoor or outdoor the house with his lower leg exposed and collects all the mosquitoes that come for a blood meal using a capture tube	Killed in chloroform, placed into well, held long term at RT	N	N	rural area	03/11/2022	ATB									AYDI_067_A5-ANOSPP13870216	/seq/47984/47984_1#513.cram	SQPP-24589-U:A10	6471	ANOSPP13870216	47984	1	513	AYDI_067	A5	SQPP-24589-U	A10	AYDI_067_A5
706	AYDI_067_B5	AYDI_067	B5	100%_ETHANOL	WHOLE_ORGANISM	03/11/2022	MADAGASCAR	TOAMASINA | ATSINANANA | BRICKAVILLE | RANOMAFANA | ANTONGOBATO VILLAGE	-18.96997	48.76101	206.0	100m²	Anopheles gambiae sl	N	morphology	ADULT	FEMALE	00:00	PT1H	HUMAN_LANDING_CATCH	OUTDOORS	A person sits indoor or outdoor the house with his lower leg exposed and collects all the mosquitoes that come for a blood meal using a capture tube	Killed in chloroform, placed into well, held long term at RT	N	N	rural area	03/11/2022	ATB									AYDI_067_B5-ANOSPP13870217	/seq/47984/47984_1#514.cram	SQPP-24589-U:C10	6471	ANOSPP13870217	47984	1	514	AYDI_067	B5	SQPP-24589-U	C10	AYDI_067_B5
707	AYDI_067_C5	AYDI_067	C5	100%_ETHANOL	WHOLE_ORGANISM	03/11/2022	MADAGASCAR	TOAMASINA | ATSINANANA | BRICKAVILLE | RANOMAFANA | ANTONGOBATO VILLAGE	-18.96997	48.76101	206.0	100m²	Anopheles gambiae sl	N	morphology	ADULT	FEMALE	01:00	PT1H	HUMAN_LANDING_CATCH	OUTDOORS	A person sits indoor or outdoor the house with his lower leg exposed and collects all the mosquitoes that come for a blood meal using a capture tube	Killed in chloroform, placed into well, held long term at RT	N	N	rural area	03/11/2022	ATB									AYDI_067_C5-ANOSPP13870218	/seq/47984/47984_1#515.cram	SQPP-24589-U:E10	6471	ANOSPP13870218	47984	1	515	AYDI_067	C5	SQPP-24589-U	E10	AYDI_067_C5
708	AYDI_067_D5	AYDI_067	D5	100%_ETHANOL	WHOLE_ORGANISM	03/11/2022	MADAGASCAR	TOAMASINA | ATSINANANA | BRICKAVILLE | RANOMAFANA | ANTONGOBATO VILLAGE	-18.96997	48.76101	206.0	100m²	Anopheles gambiae sl	N	morphology	ADULT	FEMALE	01:00	PT1H	HUMAN_LANDING_CATCH	OUTDOORS	A person sits indoor or outdoor the house with his lower leg exposed and collects all the mosquitoes that come for a blood meal using a capture tube	Killed in chloroform, placed into well, held long term at RT	N	N	rural area	03/11/2022	ATB									AYDI_067_D5-ANOSPP13870219	/seq/47984/47984_1#516.cram	SQPP-24589-U:G10	6471	ANOSPP13870219	47984	1	516	AYDI_067	D5	SQPP-24589-U	G10	AYDI_067_D5
709	AYDI_067_E5	AYDI_067	E5	100%_ETHANOL	WHOLE_ORGANISM	03/11/2022	MADAGASCAR	TOAMASINA | ATSINANANA | BRICKAVILLE | RANOMAFANA | ANTONGOBATO VILLAGE	-18.96997	48.76101	206.0	100m²	Anopheles gambiae sl	N	morphology	ADULT	FEMALE	01:00	PT1H	HUMAN_LANDING_CATCH	OUTDOORS	A person sits indoor or outdoor the house with his lower leg exposed and collects all the mosquitoes that come for a blood meal using a capture tube	Killed in chloroform, placed into well, held long term at RT	N	N	rural area	03/11/2022	ATB									AYDI_067_E5-ANOSPP13870220	/seq/47984/47984_1#517.cram	SQPP-24589-U:I10	6471	ANOSPP13870220	47984	1	517	AYDI_067	E5	SQPP-24589-U	I10	AYDI_067_E5
710	AYDI_067_F5	AYDI_067	F5	100%_ETHANOL	WHOLE_ORGANISM	03/11/2022	MADAGASCAR	TOAMASINA | ATSINANANA | BRICKAVILLE | RANOMAFANA | ANTONGOBATO VILLAGE	-18.96997	48.76101	206.0	100m²	Anopheles gambiae sl	N	morphology	ADULT	FEMALE	01:00	PT1H	HUMAN_LANDING_CATCH	OUTDOORS	A person sits indoor or outdoor the house with his lower leg exposed and collects all the mosquitoes that come for a blood meal using a capture tube	Killed in chloroform, placed into well, held long term at RT	N	N	rural area	03/11/2022	ATB									AYDI_067_F5-ANOSPP13870221	/seq/47984/47984_1#518.cram	SQPP-24589-U:K10	6471	ANOSPP13870221	47984	1	518	AYDI_067	F5	SQPP-24589-U	K10	AYDI_067_F5
711	AYDI_067_G5	AYDI_067	G5	100%_ETHANOL	WHOLE_ORGANISM	03/11/2022	MADAGASCAR	TOAMASINA | ATSINANANA | BRICKAVILLE | RANOMAFANA | ANTONGOBATO VILLAGE	-18.96997	48.76101	206.0	100m²	Anopheles gambiae sl	N	morphology	ADULT	FEMALE	01:00	PT1H	HUMAN_LANDING_CATCH	OUTDOORS	A person sits indoor or outdoor the house with his lower leg exposed and collects all the mosquitoes that come for a blood meal using a capture tube	Killed in chloroform, placed into well, held long term at RT	N	N	rural area	03/11/2022	ATB									AYDI_067_G5-ANOSPP13870222	/seq/47984/47984_1#519.cram	SQPP-24589-U:M10	6471	ANOSPP13870222	47984	1	519	AYDI_067	G5	SQPP-24589-U	M10	AYDI_067_G5
712	AYDI_067_H5	AYDI_067	H5	100%_ETHANOL	WHOLE_ORGANISM	03/11/2022	MADAGASCAR	TOAMASINA | ATSINANANA | BRICKAVILLE | RANOMAFANA | ANTONGOBATO VILLAGE	-18.96997	48.76101	206.0	100m²	Anopheles gambiae sl	N	morphology	ADULT	FEMALE	01:00	PT1H	HUMAN_LANDING_CATCH	OUTDOORS	A person sits indoor or outdoor the house with his lower leg exposed and collects all the mosquitoes that come for a blood meal using a capture tube	Killed in chloroform, placed into well, held long term at RT	N	N	rural area	03/11/2022	ATB									AYDI_067_H5-ANOSPP13870223	/seq/47984/47984_1#520.cram	SQPP-24589-U:O10	6471	ANOSPP13870223	47984	1	520	AYDI_067	H5	SQPP-24589-U	O10	AYDI_067_H5
713	AYDI_067_A6	AYDI_067	A6	100%_ETHANOL	WHOLE_ORGANISM	03/11/2022	MADAGASCAR	TOAMASINA | ATSINANANA | BRICKAVILLE | RANOMAFANA | ANTONGOBATO VILLAGE	-18.96997	48.76101	206.0	100m²	Anopheles gambiae sl	N	morphology	ADULT	FEMALE	01:00	PT1H	HUMAN_LANDING_CATCH	OUTDOORS	A person sits indoor or outdoor the house with his lower leg exposed and collects all the mosquitoes that come for a blood meal using a capture tube	Killed in chloroform, placed into well, held long term at RT	N	N	rural area	03/11/2022	ATB									AYDI_067_A6-ANOSPP13870224	/seq/47984/47984_1#521.cram	SQPP-24589-U:A12	6471	ANOSPP13870224	47984	1	521	AYDI_067	A6	SQPP-24589-U	A12	AYDI_067_A6
714	AYDI_067_B6	AYDI_067	B6	100%_ETHANOL	WHOLE_ORGANISM	03/11/2022	MADAGASCAR	TOAMASINA | ATSINANANA | BRICKAVILLE | RANOMAFANA | ANTONGOBATO VILLAGE	-18.96997	48.76101	206.0	100m²	Anopheles gambiae sl	N	morphology	ADULT	FEMALE	01:00	PT1H	HUMAN_LANDING_CATCH	OUTDOORS	A person sits indoor or outdoor the house with his lower leg exposed and collects all the mosquitoes that come for a blood meal using a capture tube	Killed in chloroform, placed into well, held long term at RT	N	N	rural area	03/11/2022	ATB									AYDI_067_B6-ANOSPP13870225	/seq/47984/47984_1#522.cram	SQPP-24589-U:C12	6471	ANOSPP13870225	47984	1	522	AYDI_067	B6	SQPP-24589-U	C12	AYDI_067_B6
715	AYDI_067_C6	AYDI_067	C6	100%_ETHANOL	WHOLE_ORGANISM	03/11/2022	MADAGASCAR	TOAMASINA | ATSINANANA | BRICKAVILLE | RANOMAFANA | ANTONGOBATO VILLAGE	-18.96997	48.76101	206.0	100m²	Anopheles gambiae sl	N	morphology	ADULT	FEMALE	01:00	PT1H	HUMAN_LANDING_CATCH	OUTDOORS	A person sits indoor or outdoor the house with his lower leg exposed and collects all the mosquitoes that come for a blood meal using a capture tube	Killed in chloroform, placed into well, held long term at RT	N	N	rural area	03/11/2022	ATB									AYDI_067_C6-ANOSPP13870226	/seq/47984/47984_1#523.cram	SQPP-24589-U:E12	6471	ANOSPP13870226	47984	1	523	AYDI_067	C6	SQPP-24589-U	E12	AYDI_067_C6
716	AYDI_067_D6	AYDI_067	D6	100%_ETHANOL	WHOLE_ORGANISM	03/11/2022	MADAGASCAR	TOAMASINA | ATSINANANA | BRICKAVILLE | RANOMAFANA | ANTONGOBATO VILLAGE	-18.96997	48.76101	206.0	100m²	Anopheles gambiae sl	N	morphology	ADULT	FEMALE	01:00	PT1H	HUMAN_LANDING_CATCH	OUTDOORS	A person sits indoor or outdoor the house with his lower leg exposed and collects all the mosquitoes that come for a blood meal using a capture tube	Killed in chloroform, placed into well, held long term at RT	N	N	rural area	03/11/2022	ATB									AYDI_067_D6-ANOSPP13870227	/seq/47984/47984_1#524.cram	SQPP-24589-U:G12	6471	ANOSPP13870227	47984	1	524	AYDI_067	D6	SQPP-24589-U	G12	AYDI_067_D6
717	AYDI_067_E6	AYDI_067	E6	100%_ETHANOL	WHOLE_ORGANISM	03/11/2022	MADAGASCAR	TOAMASINA | ATSINANANA | BRICKAVILLE | RANOMAFANA | ANTONGOBATO VILLAGE	-18.96997	48.76101	206.0	100m²	Anopheles gambiae sl	N	morphology	ADULT	FEMALE	01:00	PT1H	HUMAN_LANDING_CATCH	OUTDOORS	A person sits indoor or outdoor the house with his lower leg exposed and collects all the mosquitoes that come for a blood meal using a capture tube	Killed in chloroform, placed into well, held long term at RT	N	N	rural area	03/11/2022	ATB									AYDI_067_E6-ANOSPP13870228	/seq/47984/47984_1#525.cram	SQPP-24589-U:I12	6471	ANOSPP13870228	47984	1	525	AYDI_067	E6	SQPP-24589-U	I12	AYDI_067_E6
718	AYDI_067_F6	AYDI_067	F6	100%_ETHANOL	WHOLE_ORGANISM	03/11/2022	MADAGASCAR	TOAMASINA | ATSINANANA | BRICKAVILLE | RANOMAFANA | ANTONGOBATO VILLAGE	-18.96997	48.76101	206.0	100m²	Anopheles gambiae sl	N	morphology	ADULT	FEMALE	00:00	PT1H	HUMAN_LANDING_CATCH	INDOORS	A person sits indoor or outdoor the house with his lower leg exposed and collects all the mosquitoes that come for a blood meal using a capture tube	Killed in chloroform, placed into well, held long term at RT	N	N	rural area	03/11/2022	ATB									AYDI_067_F6-ANOSPP13870229	/seq/47984/47984_1#526.cram	SQPP-24589-U:K12	6471	ANOSPP13870229	47984	1	526	AYDI_067	F6	SQPP-24589-U	K12	AYDI_067_F6
719	AYDI_067_G6	AYDI_067	G6	100%_ETHANOL	WHOLE_ORGANISM	03/11/2022	MADAGASCAR	TOAMASINA | ATSINANANA | BRICKAVILLE | RANOMAFANA | ANTONGOBATO VILLAGE	-18.96997	48.76101	206.0	100m²	Anopheles gambiae sl	N	morphology	ADULT	FEMALE	00:00	PT1H	HUMAN_LANDING_CATCH	INDOORS	A person sits indoor or outdoor the house with his lower leg exposed and collects all the mosquitoes that come for a blood meal using a capture tube	Killed in chloroform, placed into well, held long term at RT	N	N	rural area	03/11/2022	ATB									AYDI_067_G6-ANOSPP13870230	/seq/47984/47984_1#527.cram	SQPP-24589-U:M12	6471	ANOSPP13870230	47984	1	527	AYDI_067	G6	SQPP-24589-U	M12	AYDI_067_G6
720	AYDI_067_H6	AYDI_067	H6	100%_ETHANOL	WHOLE_ORGANISM	03/11/2022	MADAGASCAR	TOAMASINA | ATSINANANA | BRICKAVILLE | RANOMAFANA | ANTONGOBATO VILLAGE	-18.96997	48.76101	206.0	100m²	Anopheles gambiae sl	N	morphology	ADULT	FEMALE	00:00	PT1H	HUMAN_LANDING_CATCH	INDOORS	A person sits indoor or outdoor the house with his lower leg exposed and collects all the mosquitoes that come for a blood meal using a capture tube	Killed in chloroform, placed into well, held long term at RT	N	N	rural area	03/11/2022	ATB									AYDI_067_H6-ANOSPP13870231	/seq/47984/47984_1#528.cram	SQPP-24589-U:O12	6471	ANOSPP13870231	47984	1	528	AYDI_067	H6	SQPP-24589-U	O12	AYDI_067_H6
721	AYDI_067_A7	AYDI_067	A7	100%_ETHANOL	WHOLE_ORGANISM	03/11/2022	MADAGASCAR	TOAMASINA | ATSINANANA | BRICKAVILLE | RANOMAFANA | ANTONGOBATO VILLAGE	-18.96997	48.76101	206.0	100m²	Anopheles gambiae sl	N	morphology	ADULT	FEMALE	00:00	PT1H	HUMAN_LANDING_CATCH	INDOORS	A person sits indoor or outdoor the house with his lower leg exposed and collects all the mosquitoes that come for a blood meal using a capture tube	Killed in chloroform, placed into well, held long term at RT	N	N	rural area	03/11/2022	ATB									AYDI_067_A7-ANOSPP13870232	/seq/47984/47984_1#529.cram	SQPP-24589-U:A14	6471	ANOSPP13870232	47984	1	529	AYDI_067	A7	SQPP-24589-U	A14	AYDI_067_A7
722	AYDI_067_B7	AYDI_067	B7	100%_ETHANOL	WHOLE_ORGANISM	03/11/2022	MADAGASCAR	TOAMASINA | ATSINANANA | BRICKAVILLE | RANOMAFANA | ANTONGOBATO VILLAGE	-18.96997	48.76101	206.0	100m²	Anopheles gambiae sl	N	morphology	ADULT	FEMALE	01:00	PT1H	HUMAN_LANDING_CATCH	INDOORS	A person sits indoor or outdoor the house with his lower leg exposed and collects all the mosquitoes that come for a blood meal using a capture tube	Killed in chloroform, placed into well, held long term at RT	N	N	rural area	03/11/2022	ATB									AYDI_067_B7-ANOSPP13870233	/seq/47984/47984_1#530.cram	SQPP-24589-U:C14	6471	ANOSPP13870233	47984	1	530	AYDI_067	B7	SQPP-24589-U	C14	AYDI_067_B7
723	AYDI_067_C7	AYDI_067	C7	100%_ETHANOL	WHOLE_ORGANISM	03/11/2022	MADAGASCAR	TOAMASINA | ATSINANANA | BRICKAVILLE | RANOMAFANA | ANTONGOBATO VILLAGE	-18.96997	48.76101	206.0	100m²	Anopheles gambiae sl	N	morphology	ADULT	FEMALE	01:00	PT1H	HUMAN_LANDING_CATCH	INDOORS	A person sits indoor or outdoor the house with his lower leg exposed and collects all the mosquitoes that come for a blood meal using a capture tube	Killed in chloroform, placed into well, held long term at RT	N	N	rural area	03/11/2022	ATB									AYDI_067_C7-ANOSPP13870234	/seq/47984/47984_1#531.cram	SQPP-24589-U:E14	6471	ANOSPP13870234	47984	1	531	AYDI_067	C7	SQPP-24589-U	E14	AYDI_067_C7
724	AYDI_067_D7	AYDI_067	D7	100%_ETHANOL	WHOLE_ORGANISM	03/11/2022	MADAGASCAR	TOAMASINA | ATSINANANA | BRICKAVILLE | RANOMAFANA | ANTONGOBATO VILLAGE	-18.96997	48.76101	206.0	100m²	Anopheles gambiae sl	N	morphology	ADULT	FEMALE	01:00	PT1H	HUMAN_LANDING_CATCH	INDOORS	A person sits indoor or outdoor the house with his lower leg exposed and collects all the mosquitoes that come for a blood meal using a capture tube	Killed in chloroform, placed into well, held long term at RT	N	N	rural area	03/11/2022	ATB									AYDI_067_D7-ANOSPP13870235	/seq/47984/47984_1#532.cram	SQPP-24589-U:G14	6471	ANOSPP13870235	47984	1	532	AYDI_067	D7	SQPP-24589-U	G14	AYDI_067_D7
725	AYDI_067_E7	AYDI_067	E7	100%_ETHANOL	WHOLE_ORGANISM	03/11/2022	MADAGASCAR	TOAMASINA | ATSINANANA | BRICKAVILLE | RANOMAFANA | ANTONGOBATO VILLAGE	-18.96997	48.76101	206.0	100m²	Anopheles gambiae sl	N	morphology	ADULT	FEMALE	01:00	PT1H	HUMAN_LANDING_CATCH	INDOORS	A person sits indoor or outdoor the house with his lower leg exposed and collects all the mosquitoes that come for a blood meal using a capture tube	Killed in chloroform, placed into well, held long term at RT	N	N	rural area	03/11/2022	ATB									AYDI_067_E7-ANOSPP13870236	/seq/47984/47984_1#533.cram	SQPP-24589-U:I14	6471	ANOSPP13870236	47984	1	533	AYDI_067	E7	SQPP-24589-U	I14	AYDI_067_E7
726	AYDI_067_F7	AYDI_067	F7	100%_ETHANOL	WHOLE_ORGANISM	03/11/2022	MADAGASCAR	TOAMASINA | ATSINANANA | BRICKAVILLE | RANOMAFANA | ANTONGOBATO VILLAGE	-18.96997	48.76101	206.0	100m²	Anopheles gambiae sl	N	morphology	ADULT	FEMALE	01:00	PT1H	HUMAN_LANDING_CATCH	INDOORS	A person sits indoor or outdoor the house with his lower leg exposed and collects all the mosquitoes that come for a blood meal using a capture tube	Killed in chloroform, placed into well, held long term at RT	N	N	rural area	03/11/2022	ATB									AYDI_067_F7-ANOSPP13870237	/seq/47984/47984_1#534.cram	SQPP-24589-U:K14	6471	ANOSPP13870237	47984	1	534	AYDI_067	F7	SQPP-24589-U	K14	AYDI_067_F7
727	AYDI_067_G7	AYDI_067	G7	100%_ETHANOL	WHOLE_ORGANISM	03/11/2022	MADAGASCAR	TOAMASINA | ATSINANANA | BRICKAVILLE | RANOMAFANA | ANTONGOBATO VILLAGE	-18.96997	48.76101	206.0	100m²	Anopheles gambiae sl	N	morphology	ADULT	FEMALE	01:00	PT1H	HUMAN_LANDING_CATCH	INDOORS	A person sits indoor or outdoor the house with his lower leg exposed and collects all the mosquitoes that come for a blood meal using a capture tube	Killed in chloroform, placed into well, held long term at RT	N	N	rural area	03/11/2022	ATB									AYDI_067_G7-ANOSPP13870238	/seq/47984/47984_1#535.cram	SQPP-24589-U:M14	6471	ANOSPP13870238	47984	1	535	AYDI_067	G7	SQPP-24589-U	M14	AYDI_067_G7
728	AYDI_067_H7	AYDI_067	H7	100%_ETHANOL	WHOLE_ORGANISM	03/11/2022	MADAGASCAR	TOAMASINA | ATSINANANA | BRICKAVILLE | RANOMAFANA | ANTONGOBATO VILLAGE	-18.96997	48.76101	206.0	100m²	Anopheles gambiae sl	N	morphology	ADULT	FEMALE	01:00	PT1H	HUMAN_LANDING_CATCH	INDOORS	A person sits indoor or outdoor the house with his lower leg exposed and collects all the mosquitoes that come for a blood meal using a capture tube	Killed in chloroform, placed into well, held long term at RT	N	N	rural area	03/11/2022	ATB									AYDI_067_H7-ANOSPP13870239	/seq/47984/47984_1#536.cram	SQPP-24589-U:O14	6471	ANOSPP13870239	47984	1	536	AYDI_067	H7	SQPP-24589-U	O14	AYDI_067_H7
729	AYDI_067_A8	AYDI_067	A8	100%_ETHANOL	WHOLE_ORGANISM	03/11/2022	MADAGASCAR	TOAMASINA | ATSINANANA | BRICKAVILLE | RANOMAFANA | ANTONGOBATO VILLAGE	-18.96997	48.76101	206.0	100m²	Anopheles gambiae sl	N	morphology	ADULT	FEMALE	01:00	PT1H	HUMAN_LANDING_CATCH	INDOORS	A person sits indoor or outdoor the house with his lower leg exposed and collects all the mosquitoes that come for a blood meal using a capture tube	Killed in chloroform, placed into well, held long term at RT	N	N	rural area	03/11/2022	ATB									AYDI_067_A8-ANOSPP13870240	/seq/47984/47984_1#537.cram	SQPP-24589-U:A16	6471	ANOSPP13870240	47984	1	537	AYDI_067	A8	SQPP-24589-U	A16	AYDI_067_A8
730	AYDI_067_B8	AYDI_067	B8	100%_ETHANOL	WHOLE_ORGANISM	03/11/2022	MADAGASCAR	TOAMASINA | ATSINANANA | BRICKAVILLE | RANOMAFANA | ANTONGOBATO VILLAGE	-18.96997	48.76101	206.0	100m²	Anopheles gambiae sl	N	morphology	ADULT	FEMALE	01:00	PT1H	HUMAN_LANDING_CATCH	INDOORS	A person sits indoor or outdoor the house with his lower leg exposed and collects all the mosquitoes that come for a blood meal using a capture tube	Killed in chloroform, placed into well, held long term at RT	N	N	rural area	03/11/2022	ATB									AYDI_067_B8-ANOSPP13870241	/seq/47984/47984_1#538.cram	SQPP-24589-U:C16	6471	ANOSPP13870241	47984	1	538	AYDI_067	B8	SQPP-24589-U	C16	AYDI_067_B8
731	AYDI_067_C8	AYDI_067	C8	100%_ETHANOL	WHOLE_ORGANISM	03/11/2022	MADAGASCAR	TOAMASINA | ATSINANANA | BRICKAVILLE | RANOMAFANA | ANTONGOBATO VILLAGE	-18.96997	48.76101	206.0	100m²	Anopheles gambiae sl	N	morphology	ADULT	FEMALE	01:00	PT1H	HUMAN_LANDING_CATCH	INDOORS	A person sits indoor or outdoor the house with his lower leg exposed and collects all the mosquitoes that come for a blood meal using a capture tube	Killed in chloroform, placed into well, held long term at RT	N	N	rural area	03/11/2022	ATB									AYDI_067_C8-ANOSPP13870242	/seq/47984/47984_1#539.cram	SQPP-24589-U:E16	6471	ANOSPP13870242	47984	1	539	AYDI_067	C8	SQPP-24589-U	E16	AYDI_067_C8
732	AYDI_067_D8	AYDI_067	D8	100%_ETHANOL	WHOLE_ORGANISM	03/11/2022	MADAGASCAR	TOAMASINA | ATSINANANA | BRICKAVILLE | RANOMAFANA | ANTONGOBATO VILLAGE	-18.96997	48.76101	206.0	100m²	Anopheles funestus	N	morphology	ADULT	FEMALE	01:00	PT1H	HUMAN_LANDING_CATCH	INDOORS	A person sits indoor or outdoor the house with his lower leg exposed and collects all the mosquitoes that come for a blood meal using a capture tube	Killed in chloroform, placed into well, held long term at RT	N	N	rural area	03/11/2022	ATB									AYDI_067_D8-ANOSPP13870243	/seq/47984/47984_1#540.cram	SQPP-24589-U:G16	6471	ANOSPP13870243	47984	1	540	AYDI_067	D8	SQPP-24589-U	G16	AYDI_067_D8
733	AYDI_067_E8	AYDI_067	E8	100%_ETHANOL	WHOLE_ORGANISM	03/11/2022	MADAGASCAR	TOAMASINA | ATSINANANA | BRICKAVILLE | RANOMAFANA | ANTONGOBATO VILLAGE	-18.96997	48.76101	206.0	100m²	Anopheles gambiae sl	N	morphology	ADULT	FEMALE	01:00	PT1H	HUMAN_LANDING_CATCH	OUTDOORS	A person sits indoor or outdoor the house with his lower leg exposed and collects all the mosquitoes that come for a blood meal using a capture tube	Killed in chloroform, placed into well, held long term at RT	N	N	rural area	03/11/2022	ATB									AYDI_067_E8-ANOSPP13870244	/seq/47984/47984_1#541.cram	SQPP-24589-U:I16	6471	ANOSPP13870244	47984	1	541	AYDI_067	E8	SQPP-24589-U	I16	AYDI_067_E8
734	AYDI_067_F8	AYDI_067	F8	100%_ETHANOL	WHOLE_ORGANISM	03/11/2022	MADAGASCAR	TOAMASINA | ATSINANANA | BRICKAVILLE | RANOMAFANA | ANTONGOBATO VILLAGE	-18.96997	48.76101	206.0	100m²	Anopheles gambiae sl	N	morphology	ADULT	FEMALE	01:00	PT1H	HUMAN_LANDING_CATCH	OUTDOORS	A person sits indoor or outdoor the house with his lower leg exposed and collects all the mosquitoes that come for a blood meal using a capture tube	Killed in chloroform, placed into well, held long term at RT	N	N	rural area	03/11/2022	ATB									AYDI_067_F8-ANOSPP13870245	/seq/47984/47984_1#542.cram	SQPP-24589-U:K16	6471	ANOSPP13870245	47984	1	542	AYDI_067	F8	SQPP-24589-U	K16	AYDI_067_F8
735	AYDI_067_G8	AYDI_067	G8	100%_ETHANOL	WHOLE_ORGANISM	03/11/2022	MADAGASCAR	TOAMASINA | ATSINANANA | BRICKAVILLE | RANOMAFANA | ANTONGOBATO VILLAGE	-18.96997	48.76101	206.0	100m²	Anopheles funestus	N	morphology	ADULT	FEMALE	01:00	PT1H	HUMAN_LANDING_CATCH	OUTDOORS	A person sits indoor or outdoor the house with his lower leg exposed and collects all the mosquitoes that come for a blood meal using a capture tube	Killed in chloroform, placed into well, held long term at RT	N	N	rural area	03/11/2022	ATB									AYDI_067_G8-ANOSPP13870246	/seq/47984/47984_1#543.cram	SQPP-24589-U:M16	6471	ANOSPP13870246	47984	1	543	AYDI_067	G8	SQPP-24589-U	M16	AYDI_067_G8
736	AYDI_067_H8	AYDI_067	H8	100%_ETHANOL	WHOLE_ORGANISM	03/11/2022	MADAGASCAR	TOAMASINA | ATSINANANA | BRICKAVILLE | RANOMAFANA | ANTONGOBATO VILLAGE	-18.96997	48.76101	206.0	100m²	Anopheles gambiae sl	N	morphology	ADULT	FEMALE	01:00	PT1H	HUMAN_LANDING_CATCH	INDOORS	A person sits indoor or outdoor the house with his lower leg exposed and collects all the mosquitoes that come for a blood meal using a capture tube	Killed in chloroform, placed into well, held long term at RT	N	N	rural area	03/11/2022	ATB									AYDI_067_H8-ANOSPP13870247	/seq/47984/47984_1#544.cram	SQPP-24589-U:O16	6471	ANOSPP13870247	47984	1	544	AYDI_067	H8	SQPP-24589-U	O16	AYDI_067_H8
737	AYDI_067_A9	AYDI_067	A9	100%_ETHANOL	WHOLE_ORGANISM	03/11/2022	MADAGASCAR	TOAMASINA | ATSINANANA | BRICKAVILLE | RANOMAFANA | ANTONGOBATO VILLAGE	-18.96997	48.76101	206.0	100m²	Anopheles gambiae sl	N	morphology	ADULT	FEMALE	01:00	PT1H	HUMAN_LANDING_CATCH	INDOORS	A person sits indoor or outdoor the house with his lower leg exposed and collects all the mosquitoes that come for a blood meal using a capture tube	Killed in chloroform, placed into well, held long term at RT	N	N	rural area	03/11/2022	ATB									AYDI_067_A9-ANOSPP13870248	/seq/47984/47984_1#545.cram	SQPP-24589-U:A18	6471	ANOSPP13870248	47984	1	545	AYDI_067	A9	SQPP-24589-U	A18	AYDI_067_A9
738	AYDI_067_B9	AYDI_067	B9	100%_ETHANOL	WHOLE_ORGANISM	03/11/2022	MADAGASCAR	TOAMASINA | ATSINANANA | BRICKAVILLE | RANOMAFANA | ANTONGOBATO VILLAGE	-18.96997	48.76101	206.0	100m²	Anopheles gambiae sl	N	morphology	ADULT	FEMALE	01:00	PT1H	HUMAN_LANDING_CATCH	INDOORS	A person sits indoor or outdoor the house with his lower leg exposed and collects all the mosquitoes that come for a blood meal using a capture tube	Killed in chloroform, placed into well, held long term at RT	N	N	rural area	03/11/2022	ATB									AYDI_067_B9-ANOSPP13870249	/seq/47984/47984_1#546.cram	SQPP-24589-U:C18	6471	ANOSPP13870249	47984	1	546	AYDI_067	B9	SQPP-24589-U	C18	AYDI_067_B9
739	AYDI_067_C9	AYDI_067	C9	100%_ETHANOL	WHOLE_ORGANISM	03/11/2022	MADAGASCAR	TOAMASINA | ATSINANANA | BRICKAVILLE | RANOMAFANA | ANTONGOBATO VILLAGE	-18.96997	48.76101	206.0	100m²	Anopheles gambiae sl	N	morphology	ADULT	FEMALE	02:00	PT1H	HUMAN_LANDING_CATCH	OUTDOORS	A person sits indoor or outdoor the house with his lower leg exposed and collects all the mosquitoes that come for a blood meal using a capture tube	Killed in chloroform, placed into well, held long term at RT	N	N	rural area	03/11/2022	ATB									AYDI_067_C9-ANOSPP13870250	/seq/47984/47984_1#547.cram	SQPP-24589-U:E18	6471	ANOSPP13870250	47984	1	547	AYDI_067	C9	SQPP-24589-U	E18	AYDI_067_C9
740	AYDI_067_D9	AYDI_067	D9	100%_ETHANOL	WHOLE_ORGANISM	03/11/2022	MADAGASCAR	TOAMASINA | ATSINANANA | BRICKAVILLE | RANOMAFANA | ANTONGOBATO VILLAGE	-18.96997	48.76101	206.0	100m²	Anopheles coustani	N	morphology	ADULT	FEMALE	02:00	PT1H	HUMAN_LANDING_CATCH	INDOORS	A person sits indoor or outdoor the house with his lower leg exposed and collects all the mosquitoes that come for a blood meal using a capture tube	Killed in chloroform, placed into well, held long term at RT	N	N	rural area	03/11/2022	ATB									AYDI_067_D9-ANOSPP13870251	/seq/47984/47984_1#548.cram	SQPP-24589-U:G18	6471	ANOSPP13870251	47984	1	548	AYDI_067	D9	SQPP-24589-U	G18	AYDI_067_D9
741	AYDI_067_E9	AYDI_067	E9	100%_ETHANOL	WHOLE_ORGANISM	03/11/2022	MADAGASCAR	TOAMASINA | ATSINANANA | BRICKAVILLE | RANOMAFANA | ANTONGOBATO VILLAGE	-18.96997	48.76101	206.0	100m²	Anopheles gambiae sl	N	morphology	ADULT	FEMALE	02:00	PT1H	HUMAN_LANDING_CATCH	INDOORS	A person sits indoor or outdoor the house with his lower leg exposed and collects all the mosquitoes that come for a blood meal using a capture tube	Killed in chloroform, placed into well, held long term at RT	N	N	rural area	03/11/2022	ATB									AYDI_067_E9-ANOSPP13870252	/seq/47984/47984_1#549.cram	SQPP-24589-U:I18	6471	ANOSPP13870252	47984	1	549	AYDI_067	E9	SQPP-24589-U	I18	AYDI_067_E9
742	AYDI_067_F9	AYDI_067	F9	100%_ETHANOL	WHOLE_ORGANISM	03/11/2022	MADAGASCAR	TOAMASINA | ATSINANANA | BRICKAVILLE | RANOMAFANA | ANTONGOBATO VILLAGE	-18.96997	48.76101	206.0	100m²	Anopheles gambiae sl	N	morphology	ADULT	FEMALE	02:00	PT1H	HUMAN_LANDING_CATCH	INDOORS	A person sits indoor or outdoor the house with his lower leg exposed and collects all the mosquitoes that come for a blood meal using a capture tube	Killed in chloroform, placed into well, held long term at RT	N	N	rural area	03/11/2022	ATB									AYDI_067_F9-ANOSPP13870253	/seq/47984/47984_1#550.cram	SQPP-24589-U:K18	6471	ANOSPP13870253	47984	1	550	AYDI_067	F9	SQPP-24589-U	K18	AYDI_067_F9
743	AYDI_067_G9	AYDI_067	G9	100%_ETHANOL	WHOLE_ORGANISM	03/11/2022	MADAGASCAR	TOAMASINA | ATSINANANA | BRICKAVILLE | RANOMAFANA | ANTONGOBATO VILLAGE	-18.96997	48.76101	206.0	100m²	Anopheles gambiae sl	N	morphology	ADULT	FEMALE	02:00	PT1H	HUMAN_LANDING_CATCH	INDOORS	A person sits indoor or outdoor the house with his lower leg exposed and collects all the mosquitoes that come for a blood meal using a capture tube	Killed in chloroform, placed into well, held long term at RT	N	N	rural area	03/11/2022	ATB									AYDI_067_G9-ANOSPP13870254	/seq/47984/47984_1#551.cram	SQPP-24589-U:M18	6471	ANOSPP13870254	47984	1	551	AYDI_067	G9	SQPP-24589-U	M18	AYDI_067_G9
744	AYDI_067_H9	AYDI_067	H9	100%_ETHANOL	WHOLE_ORGANISM	03/11/2022	MADAGASCAR	TOAMASINA | ATSINANANA | BRICKAVILLE | RANOMAFANA | ANTONGOBATO VILLAGE	-18.96997	48.76101	206.0	100m²	Anopheles gambiae sl	N	morphology	ADULT	FEMALE	02:00	PT1H	HUMAN_LANDING_CATCH	INDOORS	A person sits indoor or outdoor the house with his lower leg exposed and collects all the mosquitoes that come for a blood meal using a capture tube	Killed in chloroform, placed into well, held long term at RT	N	N	rural area	03/11/2022	ATB									AYDI_067_H9-ANOSPP13870255	/seq/47984/47984_1#552.cram	SQPP-24589-U:O18	6471	ANOSPP13870255	47984	1	552	AYDI_067	H9	SQPP-24589-U	O18	AYDI_067_H9
745	AYDI_067_A10	AYDI_067	A10	100%_ETHANOL	WHOLE_ORGANISM	03/11/2022	MADAGASCAR	TOAMASINA | ATSINANANA | BRICKAVILLE | RANOMAFANA | ANTONGOBATO VILLAGE	-18.96997	48.76101	206.0	100m²	Anopheles gambiae sl	N	morphology	ADULT	FEMALE	02:00	PT1H	HUMAN_LANDING_CATCH	INDOORS	A person sits indoor or outdoor the house with his lower leg exposed and collects all the mosquitoes that come for a blood meal using a capture tube	Killed in chloroform, placed into well, held long term at RT	N	N	rural area	03/11/2022	ATB									AYDI_067_A10-ANOSPP13870256	/seq/47984/47984_1#553.cram	SQPP-24589-U:A20	6471	ANOSPP13870256	47984	1	553	AYDI_067	A10	SQPP-24589-U	A20	AYDI_067_A10
746	AYDI_067_B10	AYDI_067	B10	100%_ETHANOL	WHOLE_ORGANISM	03/11/2022	MADAGASCAR	TOAMASINA | ATSINANANA | BRICKAVILLE | RANOMAFANA | ANTONGOBATO VILLAGE	-18.96997	48.76101	206.0	100m²	Anopheles gambiae sl	N	morphology	ADULT	FEMALE	02:00	PT1H	HUMAN_LANDING_CATCH	INDOORS	A person sits indoor or outdoor the house with his lower leg exposed and collects all the mosquitoes that come for a blood meal using a capture tube	Killed in chloroform, placed into well, held long term at RT	N	N	rural area	03/11/2022	ATB									AYDI_067_B10-ANOSPP13870257	/seq/47984/47984_1#554.cram	SQPP-24589-U:C20	6471	ANOSPP13870257	47984	1	554	AYDI_067	B10	SQPP-24589-U	C20	AYDI_067_B10
747	AYDI_067_C10	AYDI_067	C10	100%_ETHANOL	WHOLE_ORGANISM	03/11/2022	MADAGASCAR	TOAMASINA | ATSINANANA | BRICKAVILLE | RANOMAFANA | ANTONGOBATO VILLAGE	-18.96997	48.76101	206.0	100m²	Anopheles gambiae sl	N	morphology	ADULT	FEMALE	02:00	PT1H	HUMAN_LANDING_CATCH	INDOORS	A person sits indoor or outdoor the house with his lower leg exposed and collects all the mosquitoes that come for a blood meal using a capture tube	Killed in chloroform, placed into well, held long term at RT	N	N	rural area	03/11/2022	ATB									AYDI_067_C10-ANOSPP13870258	/seq/47984/47984_1#555.cram	SQPP-24589-U:E20	6471	ANOSPP13870258	47984	1	555	AYDI_067	C10	SQPP-24589-U	E20	AYDI_067_C10
748	AYDI_067_D10	AYDI_067	D10	100%_ETHANOL	WHOLE_ORGANISM	03/11/2022	MADAGASCAR	TOAMASINA | ATSINANANA | BRICKAVILLE | RANOMAFANA | ANTONGOBATO VILLAGE	-18.96997	48.76101	206.0	100m²	Anopheles gambiae sl	N	morphology	ADULT	FEMALE	02:00	PT1H	HUMAN_LANDING_CATCH	INDOORS	A person sits indoor or outdoor the house with his lower leg exposed and collects all the mosquitoes that come for a blood meal using a capture tube	Killed in chloroform, placed into well, held long term at RT	N	N	rural area	03/11/2022	ATB									AYDI_067_D10-ANOSPP13870259	/seq/47984/47984_1#556.cram	SQPP-24589-U:G20	6471	ANOSPP13870259	47984	1	556	AYDI_067	D10	SQPP-24589-U	G20	AYDI_067_D10
749	AYDI_067_E10	AYDI_067	E10	100%_ETHANOL	WHOLE_ORGANISM	03/11/2022	MADAGASCAR	TOAMASINA | ATSINANANA | BRICKAVILLE | RANOMAFANA | ANTONGOBATO VILLAGE	-18.96997	48.76101	206.0	100m²	Anopheles gambiae sl	N	morphology	ADULT	FEMALE	02:00	PT1H	HUMAN_LANDING_CATCH	INDOORS	A person sits indoor or outdoor the house with his lower leg exposed and collects all the mosquitoes that come for a blood meal using a capture tube	Killed in chloroform, placed into well, held long term at RT	N	N	rural area	03/11/2022	ATB									AYDI_067_E10-ANOSPP13870260	/seq/47984/47984_1#557.cram	SQPP-24589-U:I20	6471	ANOSPP13870260	47984	1	557	AYDI_067	E10	SQPP-24589-U	I20	AYDI_067_E10
750	AYDI_067_F10	AYDI_067	F10	100%_ETHANOL	WHOLE_ORGANISM	03/11/2022	MADAGASCAR	TOAMASINA | ATSINANANA | BRICKAVILLE | RANOMAFANA | ANTONGOBATO VILLAGE	-18.96997	48.76101	206.0	100m²	Anopheles gambiae sl	N	morphology	ADULT	FEMALE	02:00	PT1H	HUMAN_LANDING_CATCH	INDOORS	A person sits indoor or outdoor the house with his lower leg exposed and collects all the mosquitoes that come for a blood meal using a capture tube	Killed in chloroform, placed into well, held long term at RT	N	N	rural area	03/11/2022	ATB									AYDI_067_F10-ANOSPP13870261	/seq/47984/47984_1#558.cram	SQPP-24589-U:K20	6471	ANOSPP13870261	47984	1	558	AYDI_067	F10	SQPP-24589-U	K20	AYDI_067_F10
751	AYDI_067_G10	AYDI_067	G10	100%_ETHANOL	WHOLE_ORGANISM	03/11/2022	MADAGASCAR	TOAMASINA | ATSINANANA | BRICKAVILLE | RANOMAFANA | ANTONGOBATO VILLAGE	-18.96997	48.76101	206.0	100m²	Anopheles gambiae sl	N	morphology	ADULT	FEMALE	02:00	PT1H	HUMAN_LANDING_CATCH	INDOORS	A person sits indoor or outdoor the house with his lower leg exposed and collects all the mosquitoes that come for a blood meal using a capture tube	Killed in chloroform, placed into well, held long term at RT	N	N	rural area	03/11/2022	ATB									AYDI_067_G10-ANOSPP13870262	/seq/47984/47984_1#559.cram	SQPP-24589-U:M20	6471	ANOSPP13870262	47984	1	559	AYDI_067	G10	SQPP-24589-U	M20	AYDI_067_G10
752	AYDI_067_H10	AYDI_067	H10	100%_ETHANOL	WHOLE_ORGANISM	03/11/2022	MADAGASCAR	TOAMASINA | ATSINANANA | BRICKAVILLE | RANOMAFANA | ANTONGOBATO VILLAGE	-18.96997	48.76101	206.0	100m²	Anopheles gambiae sl	N	morphology	ADULT	FEMALE	02:00	PT1H	HUMAN_LANDING_CATCH	INDOORS	A person sits indoor or outdoor the house with his lower leg exposed and collects all the mosquitoes that come for a blood meal using a capture tube	Killed in chloroform, placed into well, held long term at RT	N	N	rural area	03/11/2022	ATB									AYDI_067_H10-ANOSPP13870263	/seq/47984/47984_1#560.cram	SQPP-24589-U:O20	6471	ANOSPP13870263	47984	1	560	AYDI_067	H10	SQPP-24589-U	O20	AYDI_067_H10
753	AYDI_067_A11	AYDI_067	A11	100%_ETHANOL	WHOLE_ORGANISM	03/11/2022	MADAGASCAR	TOAMASINA | ATSINANANA | BRICKAVILLE | RANOMAFANA | ANTONGOBATO VILLAGE	-18.96997	48.76101	206.0	100m²	Anopheles gambiae sl	N	morphology	ADULT	FEMALE	02:00	PT1H	HUMAN_LANDING_CATCH	INDOORS	A person sits indoor or outdoor the house with his lower leg exposed and collects all the mosquitoes that come for a blood meal using a capture tube	Killed in chloroform, placed into well, held long term at RT	N	N	rural area	03/11/2022	ATB									AYDI_067_A11-ANOSPP13870264	/seq/47984/47984_1#561.cram	SQPP-24589-U:A22	6471	ANOSPP13870264	47984	1	561	AYDI_067	A11	SQPP-24589-U	A22	AYDI_067_A11
754	AYDI_067_B11	AYDI_067	B11	100%_ETHANOL	WHOLE_ORGANISM	03/11/2022	MADAGASCAR	TOAMASINA | ATSINANANA | BRICKAVILLE | RANOMAFANA | ANTONGOBATO VILLAGE	-18.96997	48.76101	206.0	100m²	Anopheles gambiae sl	N	morphology	ADULT	FEMALE	02:00	PT1H	HUMAN_LANDING_CATCH	INDOORS	A person sits indoor or outdoor the house with his lower leg exposed and collects all the mosquitoes that come for a blood meal using a capture tube	Killed in chloroform, placed into well, held long term at RT	N	N	rural area	03/11/2022	ATB									AYDI_067_B11-ANOSPP13870265	/seq/47984/47984_1#562.cram	SQPP-24589-U:C22	6471	ANOSPP13870265	47984	1	562	AYDI_067	B11	SQPP-24589-U	C22	AYDI_067_B11
755	AYDI_067_C11	AYDI_067	C11	100%_ETHANOL	WHOLE_ORGANISM	03/11/2022	MADAGASCAR	TOAMASINA | ATSINANANA | BRICKAVILLE | RANOMAFANA | ANTONGOBATO VILLAGE	-18.96997	48.76101	206.0	100m²	Anopheles gambiae sl	N	morphology	ADULT	FEMALE	02:00	PT1H	HUMAN_LANDING_CATCH	INDOORS	A person sits indoor or outdoor the house with his lower leg exposed and collects all the mosquitoes that come for a blood meal using a capture tube	Killed in chloroform, placed into well, held long term at RT	N	N	rural area	03/11/2022	ATB									AYDI_067_C11-ANOSPP13870266	/seq/47984/47984_1#563.cram	SQPP-24589-U:E22	6471	ANOSPP13870266	47984	1	563	AYDI_067	C11	SQPP-24589-U	E22	AYDI_067_C11
756	AYDI_067_D11	AYDI_067	D11	100%_ETHANOL	WHOLE_ORGANISM	03/11/2022	MADAGASCAR	TOAMASINA | ATSINANANA | BRICKAVILLE | RANOMAFANA | ANTONGOBATO VILLAGE	-18.96997	48.76101	206.0	100m²	Anopheles gambiae sl	N	morphology	ADULT	FEMALE	02:00	PT1H	HUMAN_LANDING_CATCH	INDOORS	A person sits indoor or outdoor the house with his lower leg exposed and collects all the mosquitoes that come for a blood meal using a capture tube	Killed in chloroform, placed into well, held long term at RT	N	N	rural area	03/11/2022	ATB									AYDI_067_D11-ANOSPP13870267	/seq/47984/47984_1#564.cram	SQPP-24589-U:G22	6471	ANOSPP13870267	47984	1	564	AYDI_067	D11	SQPP-24589-U	G22	AYDI_067_D11
757	AYDI_067_E11	AYDI_067	E11	100%_ETHANOL	WHOLE_ORGANISM	03/11/2022	MADAGASCAR	TOAMASINA | ATSINANANA | BRICKAVILLE | RANOMAFANA | ANTONGOBATO VILLAGE	-18.96997	48.76101	206.0	100m²	Anopheles gambiae sl	N	morphology	ADULT	FEMALE	02:00	PT1H	HUMAN_LANDING_CATCH	INDOORS	A person sits indoor or outdoor the house with his lower leg exposed and collects all the mosquitoes that come for a blood meal using a capture tube	Killed in chloroform, placed into well, held long term at RT	N	N	rural area	03/11/2022	ATB									AYDI_067_E11-ANOSPP13870268	/seq/47984/47984_1#565.cram	SQPP-24589-U:I22	6471	ANOSPP13870268	47984	1	565	AYDI_067	E11	SQPP-24589-U	I22	AYDI_067_E11
758	AYDI_067_F11	AYDI_067	F11	100%_ETHANOL	WHOLE_ORGANISM	03/11/2022	MADAGASCAR	TOAMASINA | ATSINANANA | BRICKAVILLE | RANOMAFANA | ANTONGOBATO VILLAGE	-18.96997	48.76101	206.0	100m²	Anopheles gambiae sl	N	morphology	ADULT	FEMALE	02:00	PT1H	HUMAN_LANDING_CATCH	INDOORS	A person sits indoor or outdoor the house with his lower leg exposed and collects all the mosquitoes that come for a blood meal using a capture tube	Killed in chloroform, placed into well, held long term at RT	N	N	rural area	03/11/2022	ATB									AYDI_067_F11-ANOSPP13870269	/seq/47984/47984_1#566.cram	SQPP-24589-U:K22	6471	ANOSPP13870269	47984	1	566	AYDI_067	F11	SQPP-24589-U	K22	AYDI_067_F11
759	AYDI_067_G11	AYDI_067	G11	100%_ETHANOL	WHOLE_ORGANISM	03/11/2022	MADAGASCAR	TOAMASINA | ATSINANANA | BRICKAVILLE | RANOMAFANA | ANTONGOBATO VILLAGE	-18.96997	48.76101	206.0	100m²	Anopheles gambiae sl	N	morphology	ADULT	FEMALE	02:00	PT1H	HUMAN_LANDING_CATCH	INDOORS	A person sits indoor or outdoor the house with his lower leg exposed and collects all the mosquitoes that come for a blood meal using a capture tube	Killed in chloroform, placed into well, held long term at RT	N	N	rural area	03/11/2022	ATB									AYDI_067_G11-ANOSPP13870270	/seq/47984/47984_1#567.cram	SQPP-24589-U:M22	6471	ANOSPP13870270	47984	1	567	AYDI_067	G11	SQPP-24589-U	M22	AYDI_067_G11
760	AYDI_067_H11	AYDI_067	H11	100%_ETHANOL	WHOLE_ORGANISM	03/11/2022	MADAGASCAR	TOAMASINA | ATSINANANA | BRICKAVILLE | RANOMAFANA | ANTONGOBATO VILLAGE	-18.96997	48.76101	206.0	100m²	Anopheles gambiae sl	N	morphology	ADULT	FEMALE	02:00	PT1H	HUMAN_LANDING_CATCH	INDOORS	A person sits indoor or outdoor the house with his lower leg exposed and collects all the mosquitoes that come for a blood meal using a capture tube	Killed in chloroform, placed into well, held long term at RT	N	N	rural area	03/11/2022	ATB									AYDI_067_H11-ANOSPP13870271	/seq/47984/47984_1#568.cram	SQPP-24589-U:O22	6471	ANOSPP13870271	47984	1	568	AYDI_067	H11	SQPP-24589-U	O22	AYDI_067_H11
761	AYDI_067_A12	AYDI_067	A12	100%_ETHANOL	WHOLE_ORGANISM	03/11/2022	MADAGASCAR	TOAMASINA | ATSINANANA | BRICKAVILLE | RANOMAFANA | ANTONGOBATO VILLAGE	-18.96997	48.76101	206.0	100m²	Anopheles gambiae sl	N	morphology	ADULT	FEMALE	02:00	PT1H	HUMAN_LANDING_CATCH	INDOORS	A person sits indoor or outdoor the house with his lower leg exposed and collects all the mosquitoes that come for a blood meal using a capture tube	Killed in chloroform, placed into well, held long term at RT	N	N	rural area	03/11/2022	ATB									AYDI_067_A12-ANOSPP13870272	/seq/47984/47984_1#569.cram	SQPP-24589-U:A24	6471	ANOSPP13870272	47984	1	569	AYDI_067	A12	SQPP-24589-U	A24	AYDI_067_A12
762	AYDI_067_B12	AYDI_067	B12	100%_ETHANOL	WHOLE_ORGANISM	03/11/2022	MADAGASCAR	TOAMASINA | ATSINANANA | BRICKAVILLE | RANOMAFANA | ANTONGOBATO VILLAGE	-18.96997	48.76101	206.0	100m²	Anopheles gambiae sl	N	morphology	ADULT	FEMALE	02:00	PT1H	HUMAN_LANDING_CATCH	INDOORS	A person sits indoor or outdoor the house with his lower leg exposed and collects all the mosquitoes that come for a blood meal using a capture tube	Killed in chloroform, placed into well, held long term at RT	N	N	rural area	03/11/2022	ATB									AYDI_067_B12-ANOSPP13870273	/seq/47984/47984_1#570.cram	SQPP-24589-U:C24	6471	ANOSPP13870273	47984	1	570	AYDI_067	B12	SQPP-24589-U	C24	AYDI_067_B12
763	AYDI_067_C12	AYDI_067	C12	100%_ETHANOL	WHOLE_ORGANISM	03/11/2022	MADAGASCAR	TOAMASINA | ATSINANANA | BRICKAVILLE | RANOMAFANA | ANTONGOBATO VILLAGE	-18.96997	48.76101	206.0	100m²	Anopheles gambiae sl	N	morphology	ADULT	FEMALE	02:00	PT1H	HUMAN_LANDING_CATCH	INDOORS	A person sits indoor or outdoor the house with his lower leg exposed and collects all the mosquitoes that come for a blood meal using a capture tube	Killed in chloroform, placed into well, held long term at RT	N	N	rural area	03/11/2022	ATB									AYDI_067_C12-ANOSPP13870274	/seq/47984/47984_1#571.cram	SQPP-24589-U:E24	6471	ANOSPP13870274	47984	1	571	AYDI_067	C12	SQPP-24589-U	E24	AYDI_067_C12
764	AYDI_067_D12	AYDI_067	D12	100%_ETHANOL	WHOLE_ORGANISM	03/11/2022	MADAGASCAR	TOAMASINA | ATSINANANA | BRICKAVILLE | RANOMAFANA | ANTONGOBATO VILLAGE	-18.96997	48.76101	206.0	100m²	Anopheles gambiae sl	N	morphology	ADULT	FEMALE	02:00	PT1H	HUMAN_LANDING_CATCH	INDOORS	A person sits indoor or outdoor the house with his lower leg exposed and collects all the mosquitoes that come for a blood meal using a capture tube	Killed in chloroform, placed into well, held long term at RT	N	N	rural area	03/11/2022	ATB									AYDI_067_D12-ANOSPP13870275	/seq/47984/47984_1#572.cram	SQPP-24589-U:G24	6471	ANOSPP13870275	47984	1	572	AYDI_067	D12	SQPP-24589-U	G24	AYDI_067_D12
765	AYDI_067_E12	AYDI_067	E12	100%_ETHANOL	WHOLE_ORGANISM	03/11/2022	MADAGASCAR	TOAMASINA | ATSINANANA | BRICKAVILLE | RANOMAFANA | ANTONGOBATO VILLAGE	-18.96997	48.76101	206.0	100m²	Anopheles gambiae sl	N	morphology	ADULT	FEMALE	02:00	PT1H	HUMAN_LANDING_CATCH	INDOORS	A person sits indoor or outdoor the house with his lower leg exposed and collects all the mosquitoes that come for a blood meal using a capture tube	Killed in chloroform, placed into well, held long term at RT	N	N	rural area	03/11/2022	ATB									AYDI_067_E12-ANOSPP13870276	/seq/47984/47984_1#573.cram	SQPP-24589-U:I24	6471	ANOSPP13870276	47984	1	573	AYDI_067	E12	SQPP-24589-U	I24	AYDI_067_E12
766	AYDI_067_F12	AYDI_067	F12	100%_ETHANOL	WHOLE_ORGANISM	03/11/2022	MADAGASCAR	TOAMASINA | ATSINANANA | BRICKAVILLE | RANOMAFANA | ANTONGOBATO VILLAGE	-18.96997	48.76101	206.0	100m²	Anopheles gambiae sl	N	morphology	ADULT	FEMALE	02:00	PT1H	HUMAN_LANDING_CATCH	INDOORS	A person sits indoor or outdoor the house with his lower leg exposed and collects all the mosquitoes that come for a blood meal using a capture tube	Killed in chloroform, placed into well, held long term at RT	N	N	rural area	03/11/2022	ATB									AYDI_067_F12-ANOSPP13870277	/seq/47984/47984_1#574.cram	SQPP-24589-U:K24	6471	ANOSPP13870277	47984	1	574	AYDI_067	F12	SQPP-24589-U	K24	AYDI_067_F12
767	AYDI_067_G12	AYDI_067	G12	100%_ETHANOL	WHOLE_ORGANISM	03/11/2022	MADAGASCAR	TOAMASINA | ATSINANANA | BRICKAVILLE | RANOMAFANA | ANTONGOBATO VILLAGE	-18.96997	48.76101	206.0	100m²	Anopheles gambiae sl	N	morphology	ADULT	FEMALE	02:00	PT1H	HUMAN_LANDING_CATCH	OUTDOORS	A person sits indoor or outdoor the house with his lower leg exposed and collects all the mosquitoes that come for a blood meal using a capture tube	Killed in chloroform, placed into well, held long term at RT	N	N	rural area	03/11/2022	ATB									AYDI_067_G12-ANOSPP13870278	/seq/47984/47984_1#575.cram	SQPP-24589-U:M24	6471	ANOSPP13870278	47984	1	575	AYDI_067	G12	SQPP-24589-U	M24	AYDI_067_G12
768	AYDI_067_H12	AYDI_067	H12	100%_ETHANOL	NOT_APPLICABLE																																AYDI_067_H12-ANOSPP13870279	/seq/47984/47984_1#576.cram	SQPP-24589-U:O24	6471	ANOSPP13870279	47984	1	576	AYDI_067	H12	SQPP-24589-U	O24	AYDI_067_H12
769	AYDI_068_A1	AYDI_068	A1	100%_ETHANOL	WHOLE_ORGANISM	03/11/2022	MADAGASCAR	TOAMASINA | ATSINANANA | BRICKAVILLE | RANOMAFANA | ANTONGOBATO VILLAGE	-18.96997	48.76101	206.0	100m²	Anopheles gambiae sl	N	morphology	ADULT	FEMALE	02:00	PT1H	HUMAN_LANDING_CATCH	OUTDOORS	A person sits indoor or outdoor the house with his lower leg exposed and collects all the mosquitoes that come for a blood meal using a capture tube	Killed in chloroform, placed into well, held long term at RT	N	N	rural area	03/11/2022	ATB									AYDI_068_A1-ANOSPP13870280	/seq/47984/47984_1#673.cram	SQPP-24589-U:B2	6471	ANOSPP13870280	47984	1	673	AYDI_068	A1	SQPP-24589-U	B2	AYDI_068_A1
770	AYDI_068_B1	AYDI_068	B1	100%_ETHANOL	WHOLE_ORGANISM	03/11/2022	MADAGASCAR	TOAMASINA | ATSINANANA | BRICKAVILLE | RANOMAFANA | ANTONGOBATO VILLAGE	-18.96997	48.76101	206.0	100m²	Anopheles gambiae sl	N	morphology	ADULT	FEMALE	02:00	PT1H	HUMAN_LANDING_CATCH	OUTDOORS	A person sits indoor or outdoor the house with his lower leg exposed and collects all the mosquitoes that come for a blood meal using a capture tube	Killed in chloroform, placed into well, held long term at RT	N	N	rural area	03/11/2022	ATB									AYDI_068_B1-ANOSPP13870281	/seq/47984/47984_1#674.cram	SQPP-24589-U:D2	6471	ANOSPP13870281	47984	1	674	AYDI_068	B1	SQPP-24589-U	D2	AYDI_068_B1
771	AYDI_068_C1	AYDI_068	C1	100%_ETHANOL	WHOLE_ORGANISM	03/11/2022	MADAGASCAR	TOAMASINA | ATSINANANA | BRICKAVILLE | RANOMAFANA | ANTONGOBATO VILLAGE	-18.96997	48.76101	206.0	100m²	Anopheles gambiae sl	N	morphology	ADULT	FEMALE	02:00	PT1H	HUMAN_LANDING_CATCH	OUTDOORS	A person sits indoor or outdoor the house with his lower leg exposed and collects all the mosquitoes that come for a blood meal using a capture tube	Killed in chloroform, placed into well, held long term at RT	N	N	rural area	03/11/2022	ATB									AYDI_068_C1-ANOSPP13870282	/seq/47984/47984_1#675.cram	SQPP-24589-U:F2	6471	ANOSPP13870282	47984	1	675	AYDI_068	C1	SQPP-24589-U	F2	AYDI_068_C1
772	AYDI_068_D1	AYDI_068	D1	100%_ETHANOL	WHOLE_ORGANISM	03/11/2022	MADAGASCAR	TOAMASINA | ATSINANANA | BRICKAVILLE | RANOMAFANA | ANTONGOBATO VILLAGE	-18.96997	48.76101	206.0	100m²	Anopheles gambiae sl	N	morphology	ADULT	FEMALE	02:00	PT1H	HUMAN_LANDING_CATCH	OUTDOORS	A person sits indoor or outdoor the house with his lower leg exposed and collects all the mosquitoes that come for a blood meal using a capture tube	Killed in chloroform, placed into well, held long term at RT	N	N	rural area	03/11/2022	ATB									AYDI_068_D1-ANOSPP13870283	/seq/47984/47984_1#676.cram	SQPP-24589-U:H2	6471	ANOSPP13870283	47984	1	676	AYDI_068	D1	SQPP-24589-U	H2	AYDI_068_D1
773	AYDI_068_E1	AYDI_068	E1	100%_ETHANOL	WHOLE_ORGANISM	03/11/2022	MADAGASCAR	TOAMASINA | ATSINANANA | BRICKAVILLE | RANOMAFANA | ANTONGOBATO VILLAGE	-18.96997	48.76101	206.0	100m²	Anopheles gambiae sl	N	morphology	ADULT	FEMALE	02:00	PT1H	HUMAN_LANDING_CATCH	OUTDOORS	A person sits indoor or outdoor the house with his lower leg exposed and collects all the mosquitoes that come for a blood meal using a capture tube	Killed in chloroform, placed into well, held long term at RT	N	N	rural area	03/11/2022	ATB									AYDI_068_E1-ANOSPP13870284	/seq/47984/47984_1#677.cram	SQPP-24589-U:J2	6471	ANOSPP13870284	47984	1	677	AYDI_068	E1	SQPP-24589-U	J2	AYDI_068_E1
774	AYDI_068_F1	AYDI_068	F1	100%_ETHANOL	WHOLE_ORGANISM	03/11/2022	MADAGASCAR	TOAMASINA | ATSINANANA | BRICKAVILLE | RANOMAFANA | ANTONGOBATO VILLAGE	-18.96997	48.76101	206.0	100m²	Anopheles gambiae sl	N	morphology	ADULT	FEMALE	02:00	PT1H	HUMAN_LANDING_CATCH	OUTDOORS	A person sits indoor or outdoor the house with his lower leg exposed and collects all the mosquitoes that come for a blood meal using a capture tube	Killed in chloroform, placed into well, held long term at RT	N	N	rural area	03/11/2022	ATB									AYDI_068_F1-ANOSPP13870285	/seq/47984/47984_1#678.cram	SQPP-24589-U:L2	6471	ANOSPP13870285	47984	1	678	AYDI_068	F1	SQPP-24589-U	L2	AYDI_068_F1
775	AYDI_068_G1	AYDI_068	G1	100%_ETHANOL	WHOLE_ORGANISM	03/11/2022	MADAGASCAR	TOAMASINA | ATSINANANA | BRICKAVILLE | RANOMAFANA | ANTONGOBATO VILLAGE	-18.96997	48.76101	206.0	100m²	Anopheles gambiae sl	N	morphology	ADULT	FEMALE	02:00	PT1H	HUMAN_LANDING_CATCH	OUTDOORS	A person sits indoor or outdoor the house with his lower leg exposed and collects all the mosquitoes that come for a blood meal using a capture tube	Killed in chloroform, placed into well, held long term at RT	N	N	rural area	03/11/2022	ATB									AYDI_068_G1-ANOSPP13870286	/seq/47984/47984_1#679.cram	SQPP-24589-U:N2	6471	ANOSPP13870286	47984	1	679	AYDI_068	G1	SQPP-24589-U	N2	AYDI_068_G1
776	AYDI_068_H1	AYDI_068	H1	100%_ETHANOL	WHOLE_ORGANISM	03/11/2022	MADAGASCAR	TOAMASINA | ATSINANANA | BRICKAVILLE | RANOMAFANA | ANTONGOBATO VILLAGE	-18.96997	48.76101	206.0	100m²	Anopheles gambiae sl	N	morphology	ADULT	FEMALE	02:00	PT1H	HUMAN_LANDING_CATCH	OUTDOORS	A person sits indoor or outdoor the house with his lower leg exposed and collects all the mosquitoes that come for a blood meal using a capture tube	Killed in chloroform, placed into well, held long term at RT	N	N	rural area	03/11/2022	ATB									AYDI_068_H1-ANOSPP13870287	/seq/47984/47984_1#680.cram	SQPP-24589-U:P2	6471	ANOSPP13870287	47984	1	680	AYDI_068	H1	SQPP-24589-U	P2	AYDI_068_H1
777	AYDI_068_A2	AYDI_068	A2	100%_ETHANOL	WHOLE_ORGANISM	03/11/2022	MADAGASCAR	TOAMASINA | ATSINANANA | BRICKAVILLE | RANOMAFANA | ANTONGOBATO VILLAGE	-18.96997	48.76101	206.0	100m²	Anopheles gambiae sl	N	morphology	ADULT	FEMALE	02:00	PT1H	HUMAN_LANDING_CATCH	OUTDOORS	A person sits indoor or outdoor the house with his lower leg exposed and collects all the mosquitoes that come for a blood meal using a capture tube	Killed in chloroform, placed into well, held long term at RT	N	N	rural area	03/11/2022	ATB									AYDI_068_A2-ANOSPP13870288	/seq/47984/47984_1#681.cram	SQPP-24589-U:B4	6471	ANOSPP13870288	47984	1	681	AYDI_068	A2	SQPP-24589-U	B4	AYDI_068_A2
778	AYDI_068_B2	AYDI_068	B2	100%_ETHANOL	WHOLE_ORGANISM	03/11/2022	MADAGASCAR	TOAMASINA | ATSINANANA | BRICKAVILLE | RANOMAFANA | ANTONGOBATO VILLAGE	-18.96997	48.76101	206.0	100m²	Anopheles gambiae sl	N	morphology	ADULT	FEMALE	04:00	PT1H	HUMAN_LANDING_CATCH	OUTDOORS	A person sits indoor or outdoor the house with his lower leg exposed and collects all the mosquitoes that come for a blood meal using a capture tube	Killed in chloroform, placed into well, held long term at RT	N	N	rural area	03/11/2022	ATB									AYDI_068_B2-ANOSPP13870289	/seq/47984/47984_1#682.cram	SQPP-24589-U:D4	6471	ANOSPP13870289	47984	1	682	AYDI_068	B2	SQPP-24589-U	D4	AYDI_068_B2
779	AYDI_068_C2	AYDI_068	C2	100%_ETHANOL	WHOLE_ORGANISM	03/11/2022	MADAGASCAR	TOAMASINA | ATSINANANA | BRICKAVILLE | RANOMAFANA | ANTONGOBATO VILLAGE	-18.96997	48.76101	206.0	100m²	Anopheles gambiae sl	N	morphology	ADULT	FEMALE	04:00	PT1H	HUMAN_LANDING_CATCH	OUTDOORS	A person sits indoor or outdoor the house with his lower leg exposed and collects all the mosquitoes that come for a blood meal using a capture tube	Killed in chloroform, placed into well, held long term at RT	N	N	rural area	03/11/2022	ATB									AYDI_068_C2-ANOSPP13870290	/seq/47984/47984_1#683.cram	SQPP-24589-U:F4	6471	ANOSPP13870290	47984	1	683	AYDI_068	C2	SQPP-24589-U	F4	AYDI_068_C2
780	AYDI_068_D2	AYDI_068	D2	100%_ETHANOL	WHOLE_ORGANISM	03/11/2022	MADAGASCAR	TOAMASINA | ATSINANANA | BRICKAVILLE | RANOMAFANA | ANTONGOBATO VILLAGE	-18.96997	48.76101	206.0	100m²	Anopheles gambiae sl	N	morphology	ADULT	FEMALE	04:00	PT1H	HUMAN_LANDING_CATCH	OUTDOORS	A person sits indoor or outdoor the house with his lower leg exposed and collects all the mosquitoes that come for a blood meal using a capture tube	Killed in chloroform, placed into well, held long term at RT	N	N	rural area	03/11/2022	ATB									AYDI_068_D2-ANOSPP13870291	/seq/47984/47984_1#684.cram	SQPP-24589-U:H4	6471	ANOSPP13870291	47984	1	684	AYDI_068	D2	SQPP-24589-U	H4	AYDI_068_D2
781	AYDI_068_E2	AYDI_068	E2	100%_ETHANOL	WHOLE_ORGANISM	03/11/2022	MADAGASCAR	TOAMASINA | ATSINANANA | BRICKAVILLE | RANOMAFANA | ANTONGOBATO VILLAGE	-18.96997	48.76101	206.0	100m²	Anopheles gambiae sl	N	morphology	ADULT	FEMALE	04:00	PT1H	HUMAN_LANDING_CATCH	OUTDOORS	A person sits indoor or outdoor the house with his lower leg exposed and collects all the mosquitoes that come for a blood meal using a capture tube	Killed in chloroform, placed into well, held long term at RT	N	N	rural area	03/11/2022	ATB									AYDI_068_E2-ANOSPP13870292	/seq/47984/47984_1#685.cram	SQPP-24589-U:J4	6471	ANOSPP13870292	47984	1	685	AYDI_068	E2	SQPP-24589-U	J4	AYDI_068_E2
782	AYDI_068_F2	AYDI_068	F2	100%_ETHANOL	WHOLE_ORGANISM	03/11/2022	MADAGASCAR	TOAMASINA | ATSINANANA | BRICKAVILLE | RANOMAFANA | ANTONGOBATO VILLAGE	-18.96997	48.76101	206.0	100m²	Anopheles gambiae sl	N	morphology	ADULT	FEMALE	04:00	PT1H	HUMAN_LANDING_CATCH	OUTDOORS	A person sits indoor or outdoor the house with his lower leg exposed and collects all the mosquitoes that come for a blood meal using a capture tube	Killed in chloroform, placed into well, held long term at RT	N	N	rural area	03/11/2022	ATB									AYDI_068_F2-ANOSPP13870293	/seq/47984/47984_1#686.cram	SQPP-24589-U:L4	6471	ANOSPP13870293	47984	1	686	AYDI_068	F2	SQPP-24589-U	L4	AYDI_068_F2
783	AYDI_068_G2	AYDI_068	G2	100%_ETHANOL	WHOLE_ORGANISM	03/11/2022	MADAGASCAR	TOAMASINA | ATSINANANA | BRICKAVILLE | RANOMAFANA | ANTONGOBATO VILLAGE	-18.96997	48.76101	206.0	100m²	Anopheles gambiae sl	N	morphology	ADULT	FEMALE	04:00	PT1H	HUMAN_LANDING_CATCH	OUTDOORS	A person sits indoor or outdoor the house with his lower leg exposed and collects all the mosquitoes that come for a blood meal using a capture tube	Killed in chloroform, placed into well, held long term at RT	N	N	rural area	03/11/2022	ATB									AYDI_068_G2-ANOSPP13870294	/seq/47984/47984_1#687.cram	SQPP-24589-U:N4	6471	ANOSPP13870294	47984	1	687	AYDI_068	G2	SQPP-24589-U	N4	AYDI_068_G2
784	AYDI_068_H2	AYDI_068	H2	100%_ETHANOL	WHOLE_ORGANISM	03/11/2022	MADAGASCAR	TOAMASINA | ATSINANANA | BRICKAVILLE | RANOMAFANA | ANTONGOBATO VILLAGE	-18.96997	48.76101	206.0	100m²	Anopheles gambiae sl	N	morphology	ADULT	FEMALE	04:00	PT1H	HUMAN_LANDING_CATCH	OUTDOORS	A person sits indoor or outdoor the house with his lower leg exposed and collects all the mosquitoes that come for a blood meal using a capture tube	Killed in chloroform, placed into well, held long term at RT	N	N	rural area	03/11/2022	ATB									AYDI_068_H2-ANOSPP13870295	/seq/47984/47984_1#688.cram	SQPP-24589-U:P4	6471	ANOSPP13870295	47984	1	688	AYDI_068	H2	SQPP-24589-U	P4	AYDI_068_H2
785	AYDI_068_A3	AYDI_068	A3	100%_ETHANOL	WHOLE_ORGANISM	03/11/2022	MADAGASCAR	TOAMASINA | ATSINANANA | BRICKAVILLE | RANOMAFANA | ANTONGOBATO VILLAGE	-18.96997	48.76101	206.0	100m²	Anopheles gambiae sl	N	morphology	ADULT	FEMALE	04:00	PT1H	HUMAN_LANDING_CATCH	OUTDOORS	A person sits indoor or outdoor the house with his lower leg exposed and collects all the mosquitoes that come for a blood meal using a capture tube	Killed in chloroform, placed into well, held long term at RT	N	N	rural area	03/11/2022	ATB									AYDI_068_A3-ANOSPP13870296	/seq/47984/47984_1#689.cram	SQPP-24589-U:B6	6471	ANOSPP13870296	47984	1	689	AYDI_068	A3	SQPP-24589-U	B6	AYDI_068_A3
786	AYDI_068_B3	AYDI_068	B3	100%_ETHANOL	WHOLE_ORGANISM	03/11/2022	MADAGASCAR	TOAMASINA | ATSINANANA | BRICKAVILLE | RANOMAFANA | ANTONGOBATO VILLAGE	-18.96997	48.76101	206.0	100m²	Anopheles gambiae sl	N	morphology	ADULT	FEMALE	04:00	PT1H	HUMAN_LANDING_CATCH	OUTDOORS	A person sits indoor or outdoor the house with his lower leg exposed and collects all the mosquitoes that come for a blood meal using a capture tube	Killed in chloroform, placed into well, held long term at RT	N	N	rural area	03/11/2022	ATB									AYDI_068_B3-ANOSPP13870297	/seq/47984/47984_1#690.cram	SQPP-24589-U:D6	6471	ANOSPP13870297	47984	1	690	AYDI_068	B3	SQPP-24589-U	D6	AYDI_068_B3
787	AYDI_068_C3	AYDI_068	C3	100%_ETHANOL	WHOLE_ORGANISM	03/11/2022	MADAGASCAR	TOAMASINA | ATSINANANA | BRICKAVILLE | RANOMAFANA | ANTONGOBATO VILLAGE	-18.96997	48.76101	206.0	100m²	Anopheles gambiae sl	N	morphology	ADULT	FEMALE	04:00	PT1H	HUMAN_LANDING_CATCH	OUTDOORS	A person sits indoor or outdoor the house with his lower leg exposed and collects all the mosquitoes that come for a blood meal using a capture tube	Killed in chloroform, placed into well, held long term at RT	N	N	rural area	03/11/2022	ATB									AYDI_068_C3-ANOSPP13870298	/seq/47984/47984_1#691.cram	SQPP-24589-U:F6	6471	ANOSPP13870298	47984	1	691	AYDI_068	C3	SQPP-24589-U	F6	AYDI_068_C3
788	AYDI_068_D3	AYDI_068	D3	100%_ETHANOL	WHOLE_ORGANISM	03/11/2022	MADAGASCAR	TOAMASINA | ATSINANANA | BRICKAVILLE | RANOMAFANA | ANTONGOBATO VILLAGE	-18.96997	48.76101	206.0	100m²	Anopheles gambiae sl	N	morphology	ADULT	FEMALE	04:00	PT1H	HUMAN_LANDING_CATCH	OUTDOORS	A person sits indoor or outdoor the house with his lower leg exposed and collects all the mosquitoes that come for a blood meal using a capture tube	Killed in chloroform, placed into well, held long term at RT	N	N	rural area	03/11/2022	ATB									AYDI_068_D3-ANOSPP13870299	/seq/47984/47984_1#692.cram	SQPP-24589-U:H6	6471	ANOSPP13870299	47984	1	692	AYDI_068	D3	SQPP-24589-U	H6	AYDI_068_D3
789	AYDI_068_E3	AYDI_068	E3	100%_ETHANOL	WHOLE_ORGANISM	03/11/2022	MADAGASCAR	TOAMASINA | ATSINANANA | BRICKAVILLE | RANOMAFANA | ANTONGOBATO VILLAGE	-18.96997	48.76101	206.0	100m²	Anopheles gambiae sl	N	morphology	ADULT	FEMALE	04:00	PT1H	HUMAN_LANDING_CATCH	OUTDOORS	A person sits indoor or outdoor the house with his lower leg exposed and collects all the mosquitoes that come for a blood meal using a capture tube	Killed in chloroform, placed into well, held long term at RT	N	N	rural area	03/11/2022	ATB									AYDI_068_E3-ANOSPP13870300	/seq/47984/47984_1#693.cram	SQPP-24589-U:J6	6471	ANOSPP13870300	47984	1	693	AYDI_068	E3	SQPP-24589-U	J6	AYDI_068_E3
790	AYDI_068_F3	AYDI_068	F3	100%_ETHANOL	NOT_APPLICABLE																																AYDI_068_F3-ANOSPP13870301	/seq/47984/47984_1#694.cram	SQPP-24589-U:L6	6471	ANOSPP13870301	47984	1	694	AYDI_068	F3	SQPP-24589-U	L6	AYDI_068_F3
791	AYDI_068_G3	AYDI_068	G3	100%_ETHANOL	WHOLE_ORGANISM	03/11/2022	MADAGASCAR	TOAMASINA | ATSINANANA | BRICKAVILLE | RANOMAFANA | ANTONGOBATO VILLAGE	-18.96997	48.76101	206.0	100m²	Anopheles gambiae sl	N	morphology	ADULT	FEMALE	04:00	PT1H	HUMAN_LANDING_CATCH	INDOORS	A person sits indoor or outdoor the house with his lower leg exposed and collects all the mosquitoes that come for a blood meal using a capture tube	Killed in chloroform, placed into well, held long term at RT	N	N	rural area	03/11/2022	ATB									AYDI_068_G3-ANOSPP13870302	/seq/47984/47984_1#695.cram	SQPP-24589-U:N6	6471	ANOSPP13870302	47984	1	695	AYDI_068	G3	SQPP-24589-U	N6	AYDI_068_G3
792	AYDI_068_H3	AYDI_068	H3	100%_ETHANOL	WHOLE_ORGANISM	03/11/2022	MADAGASCAR	TOAMASINA | ATSINANANA | BRICKAVILLE | RANOMAFANA | ANTONGOBATO VILLAGE	-18.96997	48.76101	206.0	100m²	Anopheles gambiae sl	N	morphology	ADULT	FEMALE	04:00	PT1H	HUMAN_LANDING_CATCH	INDOORS	A person sits indoor or outdoor the house with his lower leg exposed and collects all the mosquitoes that come for a blood meal using a capture tube	Killed in chloroform, placed into well, held long term at RT	N	N	rural area	03/11/2022	ATB									AYDI_068_H3-ANOSPP13870303	/seq/47984/47984_1#696.cram	SQPP-24589-U:P6	6471	ANOSPP13870303	47984	1	696	AYDI_068	H3	SQPP-24589-U	P6	AYDI_068_H3
793	AYDI_068_A4	AYDI_068	A4	100%_ETHANOL	WHOLE_ORGANISM	03/11/2022	MADAGASCAR	TOAMASINA | ATSINANANA | BRICKAVILLE | RANOMAFANA | ANTONGOBATO VILLAGE	-18.96997	48.76101	206.0	100m²	Anopheles gambiae sl	N	morphology	ADULT	FEMALE	04:00	PT1H	HUMAN_LANDING_CATCH	INDOORS	A person sits indoor or outdoor the house with his lower leg exposed and collects all the mosquitoes that come for a blood meal using a capture tube	Killed in chloroform, placed into well, held long term at RT	N	N	rural area	03/11/2022	ATB									AYDI_068_A4-ANOSPP13870304	/seq/47984/47984_1#697.cram	SQPP-24589-U:B8	6471	ANOSPP13870304	47984	1	697	AYDI_068	A4	SQPP-24589-U	B8	AYDI_068_A4
794	AYDI_068_B4	AYDI_068	B4	100%_ETHANOL	WHOLE_ORGANISM	03/11/2022	MADAGASCAR	TOAMASINA | ATSINANANA | BRICKAVILLE | RANOMAFANA | ANTONGOBATO VILLAGE	-18.96997	48.76101	206.0	100m²	Anopheles gambiae sl	N	morphology	ADULT	FEMALE	04:00	PT1H	HUMAN_LANDING_CATCH	INDOORS	A person sits indoor or outdoor the house with his lower leg exposed and collects all the mosquitoes that come for a blood meal using a capture tube	Killed in chloroform, placed into well, held long term at RT	N	N	rural area	03/11/2022	ATB									AYDI_068_B4-ANOSPP13870305	/seq/47984/47984_1#698.cram	SQPP-24589-U:D8	6471	ANOSPP13870305	47984	1	698	AYDI_068	B4	SQPP-24589-U	D8	AYDI_068_B4
795	AYDI_068_C4	AYDI_068	C4	100%_ETHANOL	WHOLE_ORGANISM	03/11/2022	MADAGASCAR	TOAMASINA | ATSINANANA | BRICKAVILLE | RANOMAFANA | ANTONGOBATO VILLAGE	-18.96997	48.76101	206.0	100m²	Anopheles gambiae sl	N	morphology	ADULT	FEMALE	03:00	PT1H	HUMAN_LANDING_CATCH	INDOORS	A person sits indoor or outdoor the house with his lower leg exposed and collects all the mosquitoes that come for a blood meal using a capture tube	Killed in chloroform, placed into well, held long term at RT	N	N	rural area	03/11/2022	ATB									AYDI_068_C4-ANOSPP13870306	/seq/47984/47984_1#699.cram	SQPP-24589-U:F8	6471	ANOSPP13870306	47984	1	699	AYDI_068	C4	SQPP-24589-U	F8	AYDI_068_C4
796	AYDI_068_D4	AYDI_068	D4	100%_ETHANOL	WHOLE_ORGANISM	03/11/2022	MADAGASCAR	TOAMASINA | ATSINANANA | BRICKAVILLE | RANOMAFANA | ANTONGOBATO VILLAGE	-18.96997	48.76101	206.0	100m²	Anopheles gambiae sl	N	morphology	ADULT	FEMALE	04:00	PT1H	HUMAN_LANDING_CATCH	OUTDOORS	A person sits indoor or outdoor the house with his lower leg exposed and collects all the mosquitoes that come for a blood meal using a capture tube	Killed in chloroform, placed into well, held long term at RT	N	N	rural area	03/11/2022	ATB									AYDI_068_D4-ANOSPP13870307	/seq/47984/47984_1#700.cram	SQPP-24589-U:H8	6471	ANOSPP13870307	47984	1	700	AYDI_068	D4	SQPP-24589-U	H8	AYDI_068_D4
797	AYDI_068_E4	AYDI_068	E4	100%_ETHANOL	WHOLE_ORGANISM	03/11/2022	MADAGASCAR	TOAMASINA | ATSINANANA | BRICKAVILLE | RANOMAFANA | ANTONGOBATO VILLAGE	-18.96997	48.76101	206.0	100m²	Anopheles gambiae sl	N	morphology	ADULT	FEMALE	04:00	PT1H	HUMAN_LANDING_CATCH	OUTDOORS	A person sits indoor or outdoor the house with his lower leg exposed and collects all the mosquitoes that come for a blood meal using a capture tube	Killed in chloroform, placed into well, held long term at RT	N	N	rural area	03/11/2022	ATB									AYDI_068_E4-ANOSPP13870308	/seq/47984/47984_1#701.cram	SQPP-24589-U:J8	6471	ANOSPP13870308	47984	1	701	AYDI_068	E4	SQPP-24589-U	J8	AYDI_068_E4
798	AYDI_068_F4	AYDI_068	F4	100%_ETHANOL	WHOLE_ORGANISM	03/11/2022	MADAGASCAR	TOAMASINA | ATSINANANA | BRICKAVILLE | RANOMAFANA | ANTONGOBATO VILLAGE	-18.96997	48.76101	206.0	100m²	Anopheles gambiae sl	N	morphology	ADULT	FEMALE	04:00	PT1H	HUMAN_LANDING_CATCH	OUTDOORS	A person sits indoor or outdoor the house with his lower leg exposed and collects all the mosquitoes that come for a blood meal using a capture tube	Killed in chloroform, placed into well, held long term at RT	N	N	rural area	03/11/2022	ATB									AYDI_068_F4-ANOSPP13870309	/seq/47984/47984_1#702.cram	SQPP-24589-U:L8	6471	ANOSPP13870309	47984	1	702	AYDI_068	F4	SQPP-24589-U	L8	AYDI_068_F4
799	AYDI_068_G4	AYDI_068	G4	100%_ETHANOL	WHOLE_ORGANISM	03/11/2022	MADAGASCAR	TOAMASINA | ATSINANANA | BRICKAVILLE | RANOMAFANA | ANTONGOBATO VILLAGE	-18.96997	48.76101	206.0	100m²	Anopheles gambiae sl	N	morphology	ADULT	FEMALE	04:00	PT1H	HUMAN_LANDING_CATCH	OUTDOORS	A person sits indoor or outdoor the house with his lower leg exposed and collects all the mosquitoes that come for a blood meal using a capture tube	Killed in chloroform, placed into well, held long term at RT	N	N	rural area	03/11/2022	ATB									AYDI_068_G4-ANOSPP13870310	/seq/47984/47984_1#703.cram	SQPP-24589-U:N8	6471	ANOSPP13870310	47984	1	703	AYDI_068	G4	SQPP-24589-U	N8	AYDI_068_G4
800	AYDI_068_H4	AYDI_068	H4	100%_ETHANOL	WHOLE_ORGANISM	03/11/2022	MADAGASCAR	TOAMASINA | ATSINANANA | BRICKAVILLE | RANOMAFANA | ANTONGOBATO VILLAGE	-18.96997	48.76101	206.0	100m²	Anopheles gambiae sl	N	morphology	ADULT	FEMALE	04:00	PT1H	HUMAN_LANDING_CATCH	OUTDOORS	A person sits indoor or outdoor the house with his lower leg exposed and collects all the mosquitoes that come for a blood meal using a capture tube	Killed in chloroform, placed into well, held long term at RT	N	N	rural area	03/11/2022	ATB									AYDI_068_H4-ANOSPP13870311	/seq/47984/47984_1#704.cram	SQPP-24589-U:P8	6471	ANOSPP13870311	47984	1	704	AYDI_068	H4	SQPP-24589-U	P8	AYDI_068_H4
801	AYDI_068_A5	AYDI_068	A5	100%_ETHANOL	WHOLE_ORGANISM	03/11/2022	MADAGASCAR	TOAMASINA | ATSINANANA | BRICKAVILLE | RANOMAFANA | ANTONGOBATO VILLAGE	-18.96997	48.76101	206.0	100m²	Anopheles gambiae sl	N	morphology	ADULT	FEMALE	04:00	PT1H	HUMAN_LANDING_CATCH	OUTDOORS	A person sits indoor or outdoor the house with his lower leg exposed and collects all the mosquitoes that come for a blood meal using a capture tube	Killed in chloroform, placed into well, held long term at RT	N	N	rural area	03/11/2022	ATB									AYDI_068_A5-ANOSPP13870312	/seq/47984/47984_1#705.cram	SQPP-24589-U:B10	6471	ANOSPP13870312	47984	1	705	AYDI_068	A5	SQPP-24589-U	B10	AYDI_068_A5
802	AYDI_068_B5	AYDI_068	B5	100%_ETHANOL	WHOLE_ORGANISM	03/11/2022	MADAGASCAR	TOAMASINA | ATSINANANA | BRICKAVILLE | RANOMAFANA | ANTONGOBATO VILLAGE	-18.96997	48.76101	206.0	100m²	Anopheles funestus	N	morphology	ADULT	FEMALE	05:00	PT1H	HUMAN_LANDING_CATCH	INDOORS	A person sits indoor or outdoor the house with his lower leg exposed and collects all the mosquitoes that come for a blood meal using a capture tube	Killed in chloroform, placed into well, held long term at RT	N	N	rural area	03/11/2022	ATB									AYDI_068_B5-ANOSPP13870313	/seq/47984/47984_1#706.cram	SQPP-24589-U:D10	6471	ANOSPP13870313	47984	1	706	AYDI_068	B5	SQPP-24589-U	D10	AYDI_068_B5
803	AYDI_068_C5	AYDI_068	C5	100%_ETHANOL	WHOLE_ORGANISM	03/11/2022	MADAGASCAR	TOAMASINA | ATSINANANA | BRICKAVILLE | RANOMAFANA | ANTONGOBATO VILLAGE	-18.96997	48.76101	206.0	100m²	Anopheles gambiae sl	N	morphology	ADULT	FEMALE	05:00	PT1H	HUMAN_LANDING_CATCH	INDOORS	A person sits indoor or outdoor the house with his lower leg exposed and collects all the mosquitoes that come for a blood meal using a capture tube	Killed in chloroform, placed into well, held long term at RT	N	N	rural area	03/11/2022	ATB									AYDI_068_C5-ANOSPP13870314	/seq/47984/47984_1#707.cram	SQPP-24589-U:F10	6471	ANOSPP13870314	47984	1	707	AYDI_068	C5	SQPP-24589-U	F10	AYDI_068_C5
804	AYDI_068_D5	AYDI_068	D5	100%_ETHANOL	WHOLE_ORGANISM	03/11/2022	MADAGASCAR	TOAMASINA | ATSINANANA | BRICKAVILLE | RANOMAFANA | ANTONGOBATO VILLAGE	-18.96997	48.76101	206.0	100m²	Anopheles gambiae sl	N	morphology	ADULT	FEMALE	05:00	PT1H	HUMAN_LANDING_CATCH	INDOORS	A person sits indoor or outdoor the house with his lower leg exposed and collects all the mosquitoes that come for a blood meal using a capture tube	Killed in chloroform, placed into well, held long term at RT	N	N	rural area	03/11/2022	ATB									AYDI_068_D5-ANOSPP13870315	/seq/47984/47984_1#708.cram	SQPP-24589-U:H10	6471	ANOSPP13870315	47984	1	708	AYDI_068	D5	SQPP-24589-U	H10	AYDI_068_D5
805	AYDI_068_E5	AYDI_068	E5	100%_ETHANOL	WHOLE_ORGANISM	03/11/2022	MADAGASCAR	TOAMASINA | ATSINANANA | BRICKAVILLE | RANOMAFANA | ANTONGOBATO VILLAGE	-18.96997	48.76101	206.0	100m²	Anopheles mascarensis	N	morphology	ADULT	FEMALE			CDC_LIGHT_TRAP	OUTDOORS	attracting mosquitoes with a light	Killed in chloroform, placed into well, held long term at RT	Y	N	rural area	03/11/2022	ATB									AYDI_068_E5-ANOSPP13870316	/seq/47984/47984_1#709.cram	SQPP-24589-U:J10	6471	ANOSPP13870316	47984	1	709	AYDI_068	E5	SQPP-24589-U	J10	AYDI_068_E5
806	AYDI_068_F5	AYDI_068	F5	100%_ETHANOL	WHOLE_ORGANISM	03/11/2022	MADAGASCAR	TOAMASINA | ATSINANANA | BRICKAVILLE | RANOMAFANA | ANTONGOBATO VILLAGE	-18.96997	48.76101	206.0	100m²	Anopheles gambiae sl	N	morphology	ADULT	FEMALE			CDC_LIGHT_TRAP	OUTDOORS	attracting mosquitoes with a light	Killed in chloroform, placed into well, held long term at RT	N	N	rural area	03/11/2022	ATB									AYDI_068_F5-ANOSPP13870317	/seq/47984/47984_1#710.cram	SQPP-24589-U:L10	6471	ANOSPP13870317	47984	1	710	AYDI_068	F5	SQPP-24589-U	L10	AYDI_068_F5
807	AYDI_068_G5	AYDI_068	G5	100%_ETHANOL	WHOLE_ORGANISM	03/11/2022	MADAGASCAR	TOAMASINA | ATSINANANA | BRICKAVILLE | RANOMAFANA | ANTONGOBATO VILLAGE	-18.96997	48.76101	206.0	100m²	Anopheles gambiae sl	N	morphology	ADULT	FEMALE			CDC_LIGHT_TRAP	OUTDOORS	attracting mosquitoes with a light	Killed in chloroform, placed into well, held long term at RT	N	N	rural area	03/11/2022	ATB									AYDI_068_G5-ANOSPP13870318	/seq/47984/47984_1#711.cram	SQPP-24589-U:N10	6471	ANOSPP13870318	47984	1	711	AYDI_068	G5	SQPP-24589-U	N10	AYDI_068_G5
808	AYDI_068_H5	AYDI_068	H5	100%_ETHANOL	WHOLE_ORGANISM	03/11/2022	MADAGASCAR	TOAMASINA | ATSINANANA | BRICKAVILLE | RANOMAFANA | ANTONGOBATO VILLAGE	-18.96997	48.76101	206.0	100m²	Anopheles maculipalpis	N	morphology	ADULT	FEMALE			CDC_LIGHT_TRAP	OUTDOORS	attracting mosquitoes with a light	Killed in chloroform, placed into well, held long term at RT	N	N	rural area	03/11/2022	ATB									AYDI_068_H5-ANOSPP13870319	/seq/47984/47984_1#712.cram	SQPP-24589-U:P10	6471	ANOSPP13870319	47984	1	712	AYDI_068	H5	SQPP-24589-U	P10	AYDI_068_H5
809	AYDI_068_A6	AYDI_068	A6	100%_ETHANOL	WHOLE_ORGANISM	03/11/2022	MADAGASCAR	TOAMASINA | ATSINANANA | BRICKAVILLE | RANOMAFANA | ANTONGOBATO VILLAGE	-18.96997	48.76101	206.0	100m²	Anopheles funestus	N	morphology	ADULT	FEMALE			CDC_LIGHT_TRAP	OUTDOORS	attracting mosquitoes with a light	Killed in chloroform, placed into well, held long term at RT	N	N	rural area	03/11/2022	ATB									AYDI_068_A6-ANOSPP13870320	/seq/47984/47984_1#713.cram	SQPP-24589-U:B12	6471	ANOSPP13870320	47984	1	713	AYDI_068	A6	SQPP-24589-U	B12	AYDI_068_A6
810	AYDI_068_B6	AYDI_068	B6	100%_ETHANOL	WHOLE_ORGANISM	03/11/2022	MADAGASCAR	TOAMASINA | ATSINANANA | BRICKAVILLE | RANOMAFANA | ANTONGOBATO VILLAGE	-18.96997	48.76101	206.0	100m²	Anopheles gambiae sl	N	morphology	ADULT	FEMALE			CDC_LIGHT_TRAP	OUTDOORS	attracting mosquitoes with a light	Killed in chloroform, placed into well, held long term at RT	N	N	rural area	03/11/2022	ATB									AYDI_068_B6-ANOSPP13870321	/seq/47984/47984_1#714.cram	SQPP-24589-U:D12	6471	ANOSPP13870321	47984	1	714	AYDI_068	B6	SQPP-24589-U	D12	AYDI_068_B6
811	AYDI_068_C6	AYDI_068	C6	100%_ETHANOL	WHOLE_ORGANISM	03/11/2022	MADAGASCAR	TOAMASINA | ATSINANANA | BRICKAVILLE | RANOMAFANA | ANTONGOBATO VILLAGE	-18.96997	48.76101	206.0	100m²	Anopheles gambiae sl	N	morphology	ADULT	FEMALE			CDC_LIGHT_TRAP	OUTDOORS	attracting mosquitoes with a light	Killed in chloroform, placed into well, held long term at RT	N	N	rural area	03/11/2022	ATB									AYDI_068_C6-ANOSPP13870322	/seq/47984/47984_1#715.cram	SQPP-24589-U:F12	6471	ANOSPP13870322	47984	1	715	AYDI_068	C6	SQPP-24589-U	F12	AYDI_068_C6
812	AYDI_068_D6	AYDI_068	D6	100%_ETHANOL	WHOLE_ORGANISM	03/11/2022	MADAGASCAR	TOAMASINA | ATSINANANA | BRICKAVILLE | RANOMAFANA | ANTONGOBATO VILLAGE	-18.96997	48.76101	206.0	100m²	Anopheles gambiae sl	N	morphology	ADULT	FEMALE			CDC_LIGHT_TRAP	OUTDOORS	attracting mosquitoes with a light	Killed in chloroform, placed into well, held long term at RT	N	N	rural area	03/11/2022	ATB									AYDI_068_D6-ANOSPP13870323	/seq/47984/47984_1#716.cram	SQPP-24589-U:H12	6471	ANOSPP13870323	47984	1	716	AYDI_068	D6	SQPP-24589-U	H12	AYDI_068_D6
813	AYDI_068_E6	AYDI_068	E6	100%_ETHANOL	WHOLE_ORGANISM	03/11/2022	MADAGASCAR	TOAMASINA | ATSINANANA | BRICKAVILLE | RANOMAFANA | ANTONGOBATO VILLAGE	-18.96997	48.76101	206.0	100m²	Anopheles gambiae sl	N	morphology	ADULT	FEMALE			CDC_LIGHT_TRAP	OUTDOORS	attracting mosquitoes with a light	Killed in chloroform, placed into well, held long term at RT	N	N	rural area	03/11/2022	ATB									AYDI_068_E6-ANOSPP13870324	/seq/47984/47984_1#717.cram	SQPP-24589-U:J12	6471	ANOSPP13870324	47984	1	717	AYDI_068	E6	SQPP-24589-U	J12	AYDI_068_E6
814	AYDI_068_F6	AYDI_068	F6	100%_ETHANOL	WHOLE_ORGANISM	03/11/2022	MADAGASCAR	TOAMASINA | ATSINANANA | BRICKAVILLE | RANOMAFANA | ANTONGOBATO VILLAGE	-18.96997	48.76101	206.0	100m²	Anopheles gambiae sl	N	morphology	ADULT	FEMALE			CDC_LIGHT_TRAP	OUTDOORS	attracting mosquitoes with a light	Killed in chloroform, placed into well, held long term at RT	N	N	rural area	03/11/2022	ATB									AYDI_068_F6-ANOSPP13870325	/seq/47984/47984_1#718.cram	SQPP-24589-U:L12	6471	ANOSPP13870325	47984	1	718	AYDI_068	F6	SQPP-24589-U	L12	AYDI_068_F6
815	AYDI_068_G6	AYDI_068	G6	100%_ETHANOL	WHOLE_ORGANISM	03/11/2022	MADAGASCAR	TOAMASINA | ATSINANANA | BRICKAVILLE | RANOMAFANA | ANTONGOBATO VILLAGE	-18.96997	48.76101	206.0	100m²	Anopheles gambiae sl	N	morphology	ADULT	FEMALE			CDC_LIGHT_TRAP	OUTDOORS	attracting mosquitoes with a light	Killed in chloroform, placed into well, held long term at RT	Y	N	rural area	03/11/2022	ATB									AYDI_068_G6-ANOSPP13870326	/seq/47984/47984_1#719.cram	SQPP-24589-U:N12	6471	ANOSPP13870326	47984	1	719	AYDI_068	G6	SQPP-24589-U	N12	AYDI_068_G6
816	AYDI_068_H6	AYDI_068	H6	100%_ETHANOL	WHOLE_ORGANISM	03/11/2022	MADAGASCAR	TOAMASINA | ATSINANANA | BRICKAVILLE | RANOMAFANA | ANTONGOBATO VILLAGE	-18.96997	48.76101	206.0	100m²	Anopheles gambiae sl	N	morphology	ADULT	FEMALE			CDC_LIGHT_TRAP	OUTDOORS	attracting mosquitoes with a light	Killed in chloroform, placed into well, held long term at RT	Y	N	rural area	03/11/2022	ATB									AYDI_068_H6-ANOSPP13870327	/seq/47984/47984_1#720.cram	SQPP-24589-U:P12	6471	ANOSPP13870327	47984	1	720	AYDI_068	H6	SQPP-24589-U	P12	AYDI_068_H6
817	AYDI_068_A7	AYDI_068	A7	100%_ETHANOL	WHOLE_ORGANISM	03/11/2022	MADAGASCAR	TOAMASINA | ATSINANANA | BRICKAVILLE | RANOMAFANA | ANTONGOBATO VILLAGE	-18.96997	48.76101	206.0	100m²	Anopheles gambiae sl	N	morphology	ADULT	FEMALE			OTHER	OUTDOORS	make a trench of 1m3 with a total of 36 cavities on the walls. Collect the mosquitoes that are in the cavities every morning	Killed in chloroform, placed into well, held long term at RT	N	N	rural area	03/11/2022	ATB									AYDI_068_A7-ANOSPP13870328	/seq/47984/47984_1#721.cram	SQPP-24589-U:B14	6471	ANOSPP13870328	47984	1	721	AYDI_068	A7	SQPP-24589-U	B14	AYDI_068_A7
818	AYDI_068_B7	AYDI_068	B7	100%_ETHANOL	WHOLE_ORGANISM	03/11/2022	MADAGASCAR	TOAMASINA | ATSINANANA | BRICKAVILLE | RANOMAFANA | ANTONGOBATO VILLAGE	-18.96997	48.76101	206.0	100m²	Anopheles gambiae sl	N	morphology	ADULT	FEMALE			OTHER	OUTDOORS	make a trench of 1m3 with a total of 36 cavities on the walls. Collect the mosquitoes that are in the cavities every morning	Killed in chloroform, placed into well, held long term at RT	N	N	rural area	03/11/2022	ATB									AYDI_068_B7-ANOSPP13870329	/seq/47984/47984_1#722.cram	SQPP-24589-U:D14	6471	ANOSPP13870329	47984	1	722	AYDI_068	B7	SQPP-24589-U	D14	AYDI_068_B7
819	AYDI_068_C7	AYDI_068	C7	100%_ETHANOL	WHOLE_ORGANISM	03/11/2022	MADAGASCAR	TOAMASINA | ATSINANANA | BRICKAVILLE | RANOMAFANA | ANTONGOBATO VILLAGE	-18.96997	48.76101	206.0	100m²	Anopheles gambiae sl	N	morphology	ADULT	MALE			OTHER	OUTDOORS	make a trench of 1m3 with a total of 36 cavities on the walls. Collect the mosquitoes that are in the cavities every morning	Killed in chloroform, placed into well, held long term at RT	N	N	rural area	03/11/2022	ATB									AYDI_068_C7-ANOSPP13870330	/seq/47984/47984_1#723.cram	SQPP-24589-U:F14	6471	ANOSPP13870330	47984	1	723	AYDI_068	C7	SQPP-24589-U	F14	AYDI_068_C7
820	AYDI_068_D7	AYDI_068	D7	100%_ETHANOL	WHOLE_ORGANISM	03/11/2022	MADAGASCAR	TOAMASINA | ATSINANANA | BRICKAVILLE | RANOMAFANA | ANTONGOBATO VILLAGE	-18.96997	48.76101	206.0	100m²	Anopheles gambiae sl	N	morphology	ADULT	FEMALE		PT15H	OTHER	OUTDOORS	mix half a kilo of sugar and brewer's yeas with two liters of water (changed every twenty-four hours) to attract mosquitoes and collect them every fifteen hours	Killed in chloroform, placed into well, held long term at RT	N	N	rural area	03/11/2022	ATB									AYDI_068_D7-ANOSPP13870331	/seq/47984/47984_1#724.cram	SQPP-24589-U:H14	6471	ANOSPP13870331	47984	1	724	AYDI_068	D7	SQPP-24589-U	H14	AYDI_068_D7
821	AYDI_068_E7	AYDI_068	E7	100%_ETHANOL	WHOLE_ORGANISM	03/11/2022	MADAGASCAR	TOAMASINA | ATSINANANA | BRICKAVILLE | RANOMAFANA | ANTONGOBATO VILLAGE	-18.96997	48.76101	206.0	100m²	Anopheles gambiae sl	N	morphology	ADULT	FEMALE		PT15H	OTHER	OUTDOORS	mix half a kilo of sugar and brewer's yeas with two liters of water (changed every twenty-four hours) to attract mosquitoes and collect them every fifteen hours	Killed in chloroform, placed into well, held long term at RT	N	N	rural area	03/11/2022	ATB									AYDI_068_E7-ANOSPP13870332	/seq/47984/47984_1#725.cram	SQPP-24589-U:J14	6471	ANOSPP13870332	47984	1	725	AYDI_068	E7	SQPP-24589-U	J14	AYDI_068_E7
822	AYDI_068_F7	AYDI_068	F7	100%_ETHANOL	WHOLE_ORGANISM	03/11/2022	MADAGASCAR	TOAMASINA | ATSINANANA | BRICKAVILLE | RANOMAFANA | ANTONGOBATO VILLAGE	-18.96997	48.76101	206.0	100m²	Anopheles gambiae sl	N	morphology	ADULT	FEMALE		PT15H	OTHER	OUTDOORS	mix half a kilo of sugar and brewer's yeas with two liters of water (changed every twenty-four hours) to attract mosquitoes and collect them every fifteen hours	Killed in chloroform, placed into well, held long term at RT	N	N	rural area	03/11/2022	ATB									AYDI_068_F7-ANOSPP13870333	/seq/47984/47984_1#726.cram	SQPP-24589-U:L14	6471	ANOSPP13870333	47984	1	726	AYDI_068	F7	SQPP-24589-U	L14	AYDI_068_F7
823	AYDI_068_G7	AYDI_068	G7	100%_ETHANOL	WHOLE_ORGANISM	03/11/2022	MADAGASCAR	TOAMASINA | ATSINANANA | BRICKAVILLE | RANOMAFANA | ANTONGOBATO VILLAGE	-18.96997	48.76101	206.0	100m²	Anopheles gambiae sl	N	morphology	ADULT	FEMALE		PT15H	OTHER	OUTDOORS	mix half a kilo of sugar and brewer's yeas with two liters of water (changed every twenty-four hours) to attract mosquitoes and collect them every fifteen hours	Killed in chloroform, placed into well, held long term at RT	N	N	rural area	03/11/2022	ATB									AYDI_068_G7-ANOSPP13870334	/seq/47984/47984_1#727.cram	SQPP-24589-U:N14	6471	ANOSPP13870334	47984	1	727	AYDI_068	G7	SQPP-24589-U	N14	AYDI_068_G7
824	AYDI_068_H7	AYDI_068	H7	100%_ETHANOL	WHOLE_ORGANISM	03/11/2022	MADAGASCAR	TOAMASINA | ATSINANANA | BRICKAVILLE | RANOMAFANA | ANTONGOBATO VILLAGE	-18.96997	48.76101	206.0	100m²	Anopheles gambiae sl	N	morphology	ADULT	FEMALE		PT15H	OTHER	OUTDOORS	mix half a kilo of sugar and brewer's yeas with two liters of water (changed every twenty-four hours) to attract mosquitoes and collect them every fifteen hours	Killed in chloroform, placed into well, held long term at RT	N	N	rural area	03/11/2022	ATB									AYDI_068_H7-ANOSPP13870335	/seq/47984/47984_1#728.cram	SQPP-24589-U:P14	6471	ANOSPP13870335	47984	1	728	AYDI_068	H7	SQPP-24589-U	P14	AYDI_068_H7
825	AYDI_068_A8	AYDI_068	A8	100%_ETHANOL	WHOLE_ORGANISM	03/11/2022	MADAGASCAR	TOAMASINA | ATSINANANA | BRICKAVILLE | RANOMAFANA | ANTONGOBATO VILLAGE	-18.96997	48.76101	206.0	100m²	Anopheles gambiae sl	N	morphology	ADULT	FEMALE		PT15H	OTHER	OUTDOORS	mix half a kilo of sugar and brewer's yeas with two liters of water (changed every twenty-four hours) to attract mosquitoes and collect them every fifteen hours	Killed in chloroform, placed into well, held long term at RT	N	N	rural area	03/11/2022	ATB									AYDI_068_A8-ANOSPP13870336	/seq/47984/47984_1#729.cram	SQPP-24589-U:B16	6471	ANOSPP13870336	47984	1	729	AYDI_068	A8	SQPP-24589-U	B16	AYDI_068_A8
826	AYDI_068_B8	AYDI_068	B8	100%_ETHANOL	WHOLE_ORGANISM	03/11/2022	MADAGASCAR	TOAMASINA | ATSINANANA | BRICKAVILLE | RANOMAFANA | ANTONGOBATO VILLAGE	-18.96997	48.76101	206.0	100m²	Anopheles gambiae sl	N	morphology	ADULT	FEMALE		PT15H	OTHER	OUTDOORS	mix half a kilo of sugar and brewer's yeas with two liters of water (changed every twenty-four hours) to attract mosquitoes and collect them every fifteen hours	Killed in chloroform, placed into well, held long term at RT	Y	N	rural area	03/11/2022	ATB									AYDI_068_B8-ANOSPP13870337	/seq/47984/47984_1#730.cram	SQPP-24589-U:D16	6471	ANOSPP13870337	47984	1	730	AYDI_068	B8	SQPP-24589-U	D16	AYDI_068_B8
827	AYDI_068_C8	AYDI_068	C8	100%_ETHANOL	WHOLE_ORGANISM	03/11/2022	MADAGASCAR	TOAMASINA | ATSINANANA | BRICKAVILLE | RANOMAFANA | ANTONGOBATO VILLAGE	-18.96997	48.76101	206.0	100m²	Anopheles gambiae sl	N	morphology	ADULT	FEMALE		PT15H	OTHER	OUTDOORS	mix half a kilo of sugar and brewer's yeas with two liters of water (changed every twenty-four hours) to attract mosquitoes and collect them every fifteen hours	Killed in chloroform, placed into well, held long term at RT	Y	N	rural area	03/11/2022	ATB									AYDI_068_C8-ANOSPP13870338	/seq/47984/47984_1#731.cram	SQPP-24589-U:F16	6471	ANOSPP13870338	47984	1	731	AYDI_068	C8	SQPP-24589-U	F16	AYDI_068_C8
828	AYDI_068_D8	AYDI_068	D8	100%_ETHANOL	WHOLE_ORGANISM	03/11/2022	MADAGASCAR	TOAMASINA | ATSINANANA | BRICKAVILLE | RANOMAFANA | ANTONGOBATO VILLAGE	-18.96997	48.76101	206.0	100m²	Anopheles gambiae sl	N	morphology	ADULT	FEMALE		PT15H	OTHER	OUTDOORS	mix half a kilo of sugar and brewer's yeas with two liters of water (changed every twenty-four hours) to attract mosquitoes and collect them every fifteen hours	Killed in chloroform, placed into well, held long term at RT	N	N	rural area	03/11/2022	ATB									AYDI_068_D8-ANOSPP13870339	/seq/47984/47984_1#732.cram	SQPP-24589-U:H16	6471	ANOSPP13870339	47984	1	732	AYDI_068	D8	SQPP-24589-U	H16	AYDI_068_D8
829	AYDI_068_E8	AYDI_068	E8	100%_ETHANOL	WHOLE_ORGANISM	03/11/2022	MADAGASCAR	TOAMASINA | ATSINANANA | BRICKAVILLE | RANOMAFANA | ANTONGOBATO VILLAGE	-18.96997	48.76101	206.0	100m²	Anopheles gambiae sl	N	morphology	ADULT	FEMALE		PT15H	OTHER	OUTDOORS	mix half a kilo of sugar and brewer's yeas with two liters of water (changed every twenty-four hours) to attract mosquitoes and collect them every fifteen hours	Killed in chloroform, placed into well, held long term at RT	N	N	rural area	03/11/2022	ATB									AYDI_068_E8-ANOSPP13870340	/seq/47984/47984_1#733.cram	SQPP-24589-U:J16	6471	ANOSPP13870340	47984	1	733	AYDI_068	E8	SQPP-24589-U	J16	AYDI_068_E8
830	AYDI_068_F8	AYDI_068	F8	100%_ETHANOL	WHOLE_ORGANISM	03/11/2022	MADAGASCAR	TOAMASINA | ATSINANANA | BRICKAVILLE | RANOMAFANA | ANTONGOBATO VILLAGE	-18.96997	48.76101	206.0	100m²	Anopheles gambiae sl	N	morphology	ADULT	FEMALE		PT15H	OTHER	OUTDOORS	mix half a kilo of sugar and brewer's yeas with two liters of water (changed every twenty-four hours) to attract mosquitoes and collect them every fifteen hours	Killed in chloroform, placed into well, held long term at RT	N	N	rural area	03/11/2022	ATB									AYDI_068_F8-ANOSPP13870341	/seq/47984/47984_1#734.cram	SQPP-24589-U:L16	6471	ANOSPP13870341	47984	1	734	AYDI_068	F8	SQPP-24589-U	L16	AYDI_068_F8
831	AYDI_068_G8	AYDI_068	G8	100%_ETHANOL	WHOLE_ORGANISM	03/11/2022	MADAGASCAR	TOAMASINA | ATSINANANA | BRICKAVILLE | RANOMAFANA | ANTONGOBATO VILLAGE	-18.96997	48.76101	206.0	100m²	Anopheles gambiae sl	N	morphology	ADULT	FEMALE		PT15H	OTHER	OUTDOORS	mix half a kilo of sugar and brewer's yeas with two liters of water (changed every twenty-four hours) to attract mosquitoes and collect them every fifteen hours	Killed in chloroform, placed into well, held long term at RT	N	N	rural area	03/11/2022	ATB									AYDI_068_G8-ANOSPP13870342	/seq/47984/47984_1#735.cram	SQPP-24589-U:N16	6471	ANOSPP13870342	47984	1	735	AYDI_068	G8	SQPP-24589-U	N16	AYDI_068_G8
832	AYDI_068_H8	AYDI_068	H8	100%_ETHANOL	WHOLE_ORGANISM	03/11/2022	MADAGASCAR	TOAMASINA | ATSINANANA | BRICKAVILLE | RANOMAFANA | ANTONGOBATO VILLAGE	-18.96997	48.76101	206.0	100m²	Anopheles gambiae sl	N	morphology	ADULT	FEMALE		PT15H	OTHER	OUTDOORS	mix half a kilo of sugar and brewer's yeas with two liters of water (changed every twenty-four hours) to attract mosquitoes and collect them every fifteen hours	Killed in chloroform, placed into well, held long term at RT	N	N	rural area	03/11/2022	ATB									AYDI_068_H8-ANOSPP13870343	/seq/47984/47984_1#736.cram	SQPP-24589-U:P16	6471	ANOSPP13870343	47984	1	736	AYDI_068	H8	SQPP-24589-U	P16	AYDI_068_H8
833	AYDI_068_A9	AYDI_068	A9	100%_ETHANOL	WHOLE_ORGANISM	03/11/2022	MADAGASCAR	TOAMASINA | ATSINANANA | BRICKAVILLE | RANOMAFANA | ANTONGOBATO VILLAGE	-18.96997	48.76101	206.0	100m²	Anopheles gambiae sl	N	morphology	ADULT	FEMALE		PT15H	OTHER	OUTDOORS	mix half a kilo of sugar and brewer's yeas with two liters of water (changed every twenty-four hours) to attract mosquitoes and collect them every fifteen hours	Killed in chloroform, placed into well, held long term at RT	N	N	rural area	03/11/2022	ATB									AYDI_068_A9-ANOSPP13870344	/seq/47984/47984_1#737.cram	SQPP-24589-U:B18	6471	ANOSPP13870344	47984	1	737	AYDI_068	A9	SQPP-24589-U	B18	AYDI_068_A9
834	AYDI_068_B9	AYDI_068	B9	100%_ETHANOL	WHOLE_ORGANISM	03/11/2022	MADAGASCAR	TOAMASINA | ATSINANANA | BRICKAVILLE | RANOMAFANA | ANTONGOBATO VILLAGE	-18.96997	48.76101	206.0	100m²	Anopheles gambiae sl	N	morphology	ADULT	FEMALE		PT15H	OTHER	OUTDOORS	mix half a kilo of sugar and brewer's yeas with two liters of water (changed every twenty-four hours) to attract mosquitoes and collect them every fifteen hours	Killed in chloroform, placed into well, held long term at RT	N	N	rural area	03/11/2022	ATB									AYDI_068_B9-ANOSPP13870345	/seq/47984/47984_1#738.cram	SQPP-24589-U:D18	6471	ANOSPP13870345	47984	1	738	AYDI_068	B9	SQPP-24589-U	D18	AYDI_068_B9
835	AYDI_068_C9	AYDI_068	C9	100%_ETHANOL	WHOLE_ORGANISM	03/11/2022	MADAGASCAR	TOAMASINA | ATSINANANA | BRICKAVILLE | RANOMAFANA | ANTONGOBATO VILLAGE	-18.96997	48.76101	206.0	100m²	Anopheles funestus	N	morphology	ADULT	FEMALE		PT15H	OTHER	OUTDOORS	mix half a kilo of sugar and brewer's yeas with two liters of water (changed every twenty-four hours) to attract mosquitoes and collect them every fifteen hours	Killed in chloroform, placed into well, held long term at RT	N	N	rural area	03/11/2022	ATB									AYDI_068_C9-ANOSPP13870346	/seq/47984/47984_1#739.cram	SQPP-24589-U:F18	6471	ANOSPP13870346	47984	1	739	AYDI_068	C9	SQPP-24589-U	F18	AYDI_068_C9
836	AYDI_068_D9	AYDI_068	D9	100%_ETHANOL	WHOLE_ORGANISM	03/11/2022	MADAGASCAR	TOAMASINA | ATSINANANA | BRICKAVILLE | RANOMAFANA | ANTONGOBATO VILLAGE	-18.96997	48.76101	206.0	100m²	Anopheles gambiae sl	N	morphology	ADULT	FEMALE	04:00	PT1H	HUMAN_LANDING_CATCH	INDOORS	A person sits indoor or outdoor the house with his lower leg exposed and collects all the mosquitoes that come for a blood meal using a capture tube	Killed in chloroform, placed into well, held long term at RT	N	N	rural area	03/11/2022	ATB									AYDI_068_D9-ANOSPP13870347	/seq/47984/47984_1#740.cram	SQPP-24589-U:H18	6471	ANOSPP13870347	47984	1	740	AYDI_068	D9	SQPP-24589-U	H18	AYDI_068_D9
837	AYDI_068_E9	AYDI_068	E9	100%_ETHANOL	WHOLE_ORGANISM	22/04/2022	MADAGASCAR	MAHAJANGA | BOENY | AMBATO_BOENY | ANDRANOFASIKA VILLAGE	-16.33797	46.84481	98.0	100m²	Anopheles gambiae sl	N	morphology	ADULT	FEMALE			CDC_LIGHT_TRAP	OUTDOORS	attracting mosquitoes with a light	Killed in chloroform. held long term at RT	N	N	rural area	22/04/2022	ADF									AYDI_068_E9-ANOSPP13870348	/seq/47984/47984_1#741.cram	SQPP-24589-U:J18	6471	ANOSPP13870348	47984	1	741	AYDI_068	E9	SQPP-24589-U	J18	AYDI_068_E9
838	AYDI_068_F9	AYDI_068	F9	100%_ETHANOL	WHOLE_ORGANISM	22/04/2022	MADAGASCAR	MAHAJANGA | BOENY | AMBATO_BOENY | ANDRANOFASIKA VILLAGE	-16.33797	46.84481	98.0	100m²	Anopheles gambiae sl	N	morphology	ADULT	FEMALE			CDC_LIGHT_TRAP	OUTDOORS	attracting mosquitoes with a light	Killed in chloroform. held long term at RT	N	N	rural area	22/04/2022	ADF									AYDI_068_F9-ANOSPP13870349	/seq/47984/47984_1#742.cram	SQPP-24589-U:L18	6471	ANOSPP13870349	47984	1	742	AYDI_068	F9	SQPP-24589-U	L18	AYDI_068_F9
839	AYDI_068_G9	AYDI_068	G9	100%_ETHANOL	WHOLE_ORGANISM	22/04/2022	MADAGASCAR	MAHAJANGA | BOENY | AMBATO_BOENY | ANDRANOFASIKA VILLAGE	-16.33797	46.84481	98.0	100m²	Anopheles gambiae sl	N	morphology	ADULT	FEMALE			CDC_LIGHT_TRAP	OUTDOORS	attracting mosquitoes with a light	Killed in chloroform. held long term at RT	N	N	rural area	22/04/2022	ADF									AYDI_068_G9-ANOSPP13870350	/seq/47984/47984_1#743.cram	SQPP-24589-U:N18	6471	ANOSPP13870350	47984	1	743	AYDI_068	G9	SQPP-24589-U	N18	AYDI_068_G9
840	AYDI_068_H9	AYDI_068	H9	100%_ETHANOL	WHOLE_ORGANISM	22/04/2022	MADAGASCAR	MAHAJANGA | BOENY | AMBATO_BOENY | ANDRANOFASIKA VILLAGE	-16.33797	46.84481	98.0	100m²	Anopheles gambiae sl	N	morphology	ADULT	FEMALE			CDC_LIGHT_TRAP	OUTDOORS	attracting mosquitoes with a light	Killed in chloroform. held long term at RT	N	N	rural area	22/04/2022	ADF									AYDI_068_H9-ANOSPP13870351	/seq/47984/47984_1#744.cram	SQPP-24589-U:P18	6471	ANOSPP13870351	47984	1	744	AYDI_068	H9	SQPP-24589-U	P18	AYDI_068_H9
841	AYDI_068_A10	AYDI_068	A10	100%_ETHANOL	WHOLE_ORGANISM	24/04/2022	MADAGASCAR	MAHAJANGA | BOENY | AMBATO_BOENY | ANDRANOFASIKA VILLAGE	-16.33797	46.84481	98.0	100m²	Anopheles gambiae sl	N	morphology	ADULT	FEMALE			CDC_LIGHT_TRAP	OUTDOORS	attracting mosquitoes with a light	Killed in chloroform. held long term at RT	N	N	rural area	24/04/2022	ADF									AYDI_068_A10-ANOSPP13870352	/seq/47984/47984_1#745.cram	SQPP-24589-U:B20	6471	ANOSPP13870352	47984	1	745	AYDI_068	A10	SQPP-24589-U	B20	AYDI_068_A10
842	AYDI_068_B10	AYDI_068	B10	100%_ETHANOL	WHOLE_ORGANISM	24/04/2022	MADAGASCAR	MAHAJANGA | BOENY | AMBATO_BOENY | ANDRANOFASIKA VILLAGE	-16.33797	46.84481	98.0	100m²	Anopheles gambiae sl	N	morphology	ADULT	FEMALE			CDC_LIGHT_TRAP	OUTDOORS	attracting mosquitoes with a light	Killed in chloroform. held long term at RT	N	N	rural area	24/04/2022	ADF									AYDI_068_B10-ANOSPP13870353	/seq/47984/47984_1#746.cram	SQPP-24589-U:D20	6471	ANOSPP13870353	47984	1	746	AYDI_068	B10	SQPP-24589-U	D20	AYDI_068_B10
843	AYDI_068_C10	AYDI_068	C10	100%_ETHANOL	WHOLE_ORGANISM	24/11/2022	MADAGASCAR	TOLIARA | MENABE | MORONDAVA | BEROBOKA VILLAGE	-19.97665	44.60908	23.0	100m²	Anopheles gambiae sl	N	morphology	ADULT	FEMALE		PT15H	OTHER	OUTDOORS	mix half a kilo of sugar and brewer's yeas with two liters of water (changed every twenty-four hours) to attract mosquitoes and collect them every fifteen hours	Killed in chloroform, placed into well, held long term at RT	Y	N	rural area	24/11/2022	BRB									AYDI_068_C10-ANOSPP13870354	/seq/47984/47984_1#747.cram	SQPP-24589-U:F20	6471	ANOSPP13870354	47984	1	747	AYDI_068	C10	SQPP-24589-U	F20	AYDI_068_C10
844	AYDI_068_D10	AYDI_068	D10	100%_ETHANOL	WHOLE_ORGANISM	28/11/2022	MADAGASCAR	TOLIARA | MENABE | MORONDAVA | BEROBOKA VILLAGE	-19.97665	44.60908	23.0	100m²	Anopheles squamosus	N	morphology	ADULT	FEMALE		PT15H	OTHER	OUTDOORS	mix half a kilo of sugar and brewer's yeas with two liters of water (changed every twenty-four hours) to attract mosquitoes and collect them every fifteen hours	Killed in chloroform, placed into well, held long term at RT	Y	N	rural area	28/11/2022	BRB									AYDI_068_D10-ANOSPP13870355	/seq/47984/47984_1#748.cram	SQPP-24589-U:H20	6471	ANOSPP13870355	47984	1	748	AYDI_068	D10	SQPP-24589-U	H20	AYDI_068_D10
845	AYDI_068_E10	AYDI_068	E10	100%_ETHANOL	WHOLE_ORGANISM	02/11/2022	MADAGASCAR	TOAMASINA | ATSINANANA | BRICKAVILLE | RANOMAFANA | ANTONGOBATO VILLAGE	-18.96997	48.76101	206.0	100m²	Anopheles gambiae sl	N	morphology	ADULT	FEMALE	04:00	PT1H	HUMAN_LANDING_CATCH	OUTDOORS	A person sits indoor or outdoor the house with his lower leg exposed and collects all the mosquitoes that come for a blood meal using a capture tube	Killed in chloroform, placed into well, held long term at RT	N	N	rural area	02/11/2022	ATB									AYDI_068_E10-ANOSPP13870356	/seq/47984/47984_1#749.cram	SQPP-24589-U:J20	6471	ANOSPP13870356	47984	1	749	AYDI_068	E10	SQPP-24589-U	J20	AYDI_068_E10
846	AYDI_068_F10	AYDI_068	F10	100%_ETHANOL	WHOLE_ORGANISM	02/11/2022	MADAGASCAR	TOAMASINA | ATSINANANA | BRICKAVILLE | RANOMAFANA | ANTONGOBATO VILLAGE	-18.96997	48.76101	206.0	100m²	Anopheles gambiae sl	N	morphology	ADULT	FEMALE	21:00	PT1H	HUMAN_LANDING_CATCH	INDOORS	A person sits indoor or outdoor the house with his lower leg exposed and collects all the mosquitoes that come for a blood meal using a capture tube	Killed in chloroform, placed into well, held long term at RT	N	N	rural area	02/11/2022	ATB									AYDI_068_F10-ANOSPP13870357	/seq/47984/47984_1#750.cram	SQPP-24589-U:L20	6471	ANOSPP13870357	47984	1	750	AYDI_068	F10	SQPP-24589-U	L20	AYDI_068_F10
847	AYDI_068_G10	AYDI_068	G10	100%_ETHANOL	WHOLE_ORGANISM	02/11/2022	MADAGASCAR	TOAMASINA | ATSINANANA | BRICKAVILLE | RANOMAFANA | ANTONGOBATO VILLAGE	-18.96997	48.76101	206.0	100m²	Anopheles gambiae sl	N	morphology	ADULT	FEMALE	00:00	PT1H	HUMAN_LANDING_CATCH	INDOORS	A person sits indoor or outdoor the house with his lower leg exposed and collects all the mosquitoes that come for a blood meal using a capture tube	Killed in chloroform, placed into well, held long term at RT	N	N	rural area	02/11/2022	ATB									AYDI_068_G10-ANOSPP13870358	/seq/47984/47984_1#751.cram	SQPP-24589-U:N20	6471	ANOSPP13870358	47984	1	751	AYDI_068	G10	SQPP-24589-U	N20	AYDI_068_G10
848	AYDI_068_H10	AYDI_068	H10	100%_ETHANOL	WHOLE_ORGANISM	03/11/2022	MADAGASCAR	TOAMASINA | ATSINANANA | BRICKAVILLE | RANOMAFANA | ANTONGOBATO VILLAGE	-18.96997	48.76101	206.0	100m²	Anopheles gambiae sl	N	morphology	ADULT	FEMALE	02:00	PT1H	HUMAN_LANDING_CATCH	OUTDOORS	A person sits indoor or outdoor the house with his lower leg exposed and collects all the mosquitoes that come for a blood meal using a capture tube	Killed in chloroform, placed into well, held long term at RT	N	N	rural area	03/11/2022	ATB									AYDI_068_H10-ANOSPP13870359	/seq/47984/47984_1#752.cram	SQPP-24589-U:P20	6471	ANOSPP13870359	47984	1	752	AYDI_068	H10	SQPP-24589-U	P20	AYDI_068_H10
849	AYDI_068_A11	AYDI_068	A11	100%_ETHANOL	WHOLE_ORGANISM	17/10/2022	MADAGASCAR	ANTANANARIVO | BONGOLAVA | TSIROANOMANDIDY | MORAFENO_AVARATRA VILLAGE	-18.69841	46.04942	847.0	100m²	Anopheles rufipes	N	morphology	ADULT	FEMALE			CDC_LIGHT_TRAP	OUTDOORS	attracting mosquitoes with a light	Killed in chloroform, placed into well, held long term at RT	N	N	rural area	17/10/2022	MFA									AYDI_068_A11-ANOSPP13870360	/seq/47984/47984_1#753.cram	SQPP-24589-U:B22	6471	ANOSPP13870360	47984	1	753	AYDI_068	A11	SQPP-24589-U	B22	AYDI_068_A11
850	AYDI_068_B11	AYDI_068	B11	100%_ETHANOL	WHOLE_ORGANISM	17/10/2022	MADAGASCAR	ANTANANARIVO | BONGOLAVA | TSIROANOMANDIDY | MORAFENO_AVARATRA VILLAGE	-18.69841	46.04942	847.0	100m²	Anopheles rufipes	N	morphology	ADULT	FEMALE			CDC_LIGHT_TRAP	OUTDOORS	attracting mosquitoes with a light	Killed in chloroform, placed into well, held long term at RT	Y	N	rural area	17/10/2022	MFA									AYDI_068_B11-ANOSPP13870361	/seq/47984/47984_1#754.cram	SQPP-24589-U:D22	6471	ANOSPP13870361	47984	1	754	AYDI_068	B11	SQPP-24589-U	D22	AYDI_068_B11
851	AYDI_068_C11	AYDI_068	C11	100%_ETHANOL	WHOLE_ORGANISM	18/10/2022	MADAGASCAR	ANTANANARIVO | BONGOLAVA | TSIROANOMANDIDY | MORAFENO_AVARATRA VILLAGE	-18.69841	46.04942	847.0	100m²	Anopheles rufipes	N	morphology	ADULT	FEMALE			CDC_LIGHT_TRAP	OUTDOORS	attracting mosquitoes with a light	Killed in chloroform, placed into well, held long term at RT	Y	N	rural area	18/10/2022	MFA									AYDI_068_C11-ANOSPP13870362	/seq/47984/47984_1#755.cram	SQPP-24589-U:F22	6471	ANOSPP13870362	47984	1	755	AYDI_068	C11	SQPP-24589-U	F22	AYDI_068_C11
852	AYDI_068_D11	AYDI_068	D11	100%_ETHANOL	WHOLE_ORGANISM	18/10/2022	MADAGASCAR	ANTANANARIVO | BONGOLAVA | TSIROANOMANDIDY | MORAFENO_AVARATRA VILLAGE	-18.69841	46.04942	847.0	100m²	Anopheles squamosus	N	morphology	ADULT	FEMALE		PT15H	OTHER	OUTDOORS	mix half a kilo of sugar and brewer's yeas with two liters of water (changed every twenty-four hours) to attract mosquitoes and collect them every fifteen hours	Killed in chloroform held long term at RT	N	N	rural area	18/10/2022	MFA									AYDI_068_D11-ANOSPP13870363	/seq/47984/47984_1#756.cram	SQPP-24589-U:H22	6471	ANOSPP13870363	47984	1	756	AYDI_068	D11	SQPP-24589-U	H22	AYDI_068_D11
853	AYDI_068_E11	AYDI_068	E11	100%_ETHANOL	NOT_APPLICABLE																																AYDI_068_E11-ANOSPP13870364	/seq/47984/47984_1#757.cram	SQPP-24589-U:J22	6471	ANOSPP13870364	47984	1	757	AYDI_068	E11	SQPP-24589-U	J22	AYDI_068_E11
854	AYDI_068_F11	AYDI_068	F11	100%_ETHANOL	NOT_APPLICABLE																																AYDI_068_F11-ANOSPP13870365	/seq/47984/47984_1#758.cram	SQPP-24589-U:L22	6471	ANOSPP13870365	47984	1	758	AYDI_068	F11	SQPP-24589-U	L22	AYDI_068_F11
855	AYDI_068_G11	AYDI_068	G11	100%_ETHANOL	NOT_APPLICABLE																																AYDI_068_G11-ANOSPP13870366	/seq/47984/47984_1#759.cram	SQPP-24589-U:N22	6471	ANOSPP13870366	47984	1	759	AYDI_068	G11	SQPP-24589-U	N22	AYDI_068_G11
856	AYDI_068_H11	AYDI_068	H11	100%_ETHANOL	NOT_APPLICABLE																																AYDI_068_H11-ANOSPP13870367	/seq/47984/47984_1#760.cram	SQPP-24589-U:P22	6471	ANOSPP13870367	47984	1	760	AYDI_068	H11	SQPP-24589-U	P22	AYDI_068_H11
857	AYDI_068_A12	AYDI_068	A12	100%_ETHANOL	NOT_APPLICABLE																																AYDI_068_A12-ANOSPP13870368	/seq/47984/47984_1#761.cram	SQPP-24589-U:B24	6471	ANOSPP13870368	47984	1	761	AYDI_068	A12	SQPP-24589-U	B24	AYDI_068_A12
858	AYDI_068_B12	AYDI_068	B12	100%_ETHANOL	NOT_APPLICABLE																																AYDI_068_B12-ANOSPP13870369	/seq/47984/47984_1#762.cram	SQPP-24589-U:D24	6471	ANOSPP13870369	47984	1	762	AYDI_068	B12	SQPP-24589-U	D24	AYDI_068_B12
859	AYDI_068_C12	AYDI_068	C12	100%_ETHANOL	NOT_APPLICABLE																																AYDI_068_C12-ANOSPP13870370	/seq/47984/47984_1#763.cram	SQPP-24589-U:F24	6471	ANOSPP13870370	47984	1	763	AYDI_068	C12	SQPP-24589-U	F24	AYDI_068_C12
860	AYDI_068_D12	AYDI_068	D12	100%_ETHANOL	NOT_APPLICABLE																																AYDI_068_D12-ANOSPP13870371	/seq/47984/47984_1#764.cram	SQPP-24589-U:H24	6471	ANOSPP13870371	47984	1	764	AYDI_068	D12	SQPP-24589-U	H24	AYDI_068_D12
861	AYDI_068_E12	AYDI_068	E12	100%_ETHANOL	NOT_APPLICABLE																																AYDI_068_E12-ANOSPP13870372	/seq/47984/47984_1#765.cram	SQPP-24589-U:J24	6471	ANOSPP13870372	47984	1	765	AYDI_068	E12	SQPP-24589-U	J24	AYDI_068_E12
862	AYDI_068_F12	AYDI_068	F12	100%_ETHANOL	NOT_APPLICABLE																																AYDI_068_F12-ANOSPP13870373	/seq/47984/47984_1#766.cram	SQPP-24589-U:L24	6471	ANOSPP13870373	47984	1	766	AYDI_068	F12	SQPP-24589-U	L24	AYDI_068_F12
863	AYDI_068_G12	AYDI_068	G12	100%_ETHANOL	NOT_APPLICABLE																																AYDI_068_G12-ANOSPP13870374	/seq/47984/47984_1#767.cram	SQPP-24589-U:N24	6471	ANOSPP13870374	47984	1	767	AYDI_068	G12	SQPP-24589-U	N24	AYDI_068_G12
864	AYDI_068_H12	AYDI_068	H12	100%_ETHANOL	NOT_APPLICABLE																																AYDI_068_H12-ANOSPP13870375	/seq/47984/47984_1#768.cram	SQPP-24589-U:P24	6471	ANOSPP13870375	47984	1	768	AYDI_068	H12	SQPP-24589-U	P24	AYDI_068_H12
1	AYDI_076_A1	AYDI_076	A1	100%_ETHANOL	WHOLE_ORGANISM	2023-01-27	MADAGASCAR	TOLIARA|ATSIMO ANDREFANA |TOLIARA CITY	-23.26601	43.63528	5.0	100m²		Y	morphology	LARVA				LARVAL_DIPPING	OUTDOORS	Use a ladle or small container to collect water from larval site, then look for mosquito larvae	100% ethanol submersion for 3 minutes ; transferred to a plate containing 100 µl of 100% ethanol per well and held at RT			urban	2023-01-27	TOL									AYDI_076_A1-ANOSPP13985314	/seq/48518/48518_1#97.cram	SQPP-24531-C:A2	6471	ANOSPP13985314	48518	1	97	AYDI_076	A1	SQPP-24531-C	A2	AYDI_076_A1
2	AYDI_076_B1	AYDI_076	B1	100%_ETHANOL	WHOLE_ORGANISM	2023-01-27	MADAGASCAR	TOLIARA | ATSIMO ANDREFANA | TOLIARA CITY	-23.26601	43.63528	5.0	100m²		Y	morphology	LARVA				LARVAL_DIPPING	OUTDOORS	Use a ladle or small container to collect water from larval site, then look for mosquito larvae	100% ethanol submersion for 3 minutes ; transferred to a plate containing 100 µl of 100% ethanol per well and held at RT			urban	2023-01-27	TOL									AYDI_076_B1-ANOSPP13985315	/seq/48518/48518_1#98.cram	SQPP-24531-C:C2	6471	ANOSPP13985315	48518	1	98	AYDI_076	B1	SQPP-24531-C	C2	AYDI_076_B1
3	AYDI_076_C1	AYDI_076	C1	100%_ETHANOL	WHOLE_ORGANISM	2023-01-27	MADAGASCAR	TOLIARA | ATSIMO ANDREFANA | TOLIARA CITY	-23.26601	43.63528	5.0	100m²		Y	morphology	LARVA				LARVAL_DIPPING	OUTDOORS	Use a ladle or small container to collect water from larval site, then look for mosquito larvae	100% ethanol submersion for 3 minutes ; transferred to a plate containing 100 µl of 100% ethanol per well and held at RT			urban	2023-01-27	TOL									AYDI_076_C1-ANOSPP13985316	/seq/48518/48518_1#99.cram	SQPP-24531-C:E2	6471	ANOSPP13985316	48518	1	99	AYDI_076	C1	SQPP-24531-C	E2	AYDI_076_C1
4	AYDI_076_D1	AYDI_076	D1	100%_ETHANOL	WHOLE_ORGANISM	2023-01-27	MADAGASCAR	TOLIARA | ATSIMO ANDREFANA | TOLIARA CITY	-23.26601	43.63528	5.0	100m²		Y	morphology	LARVA				LARVAL_DIPPING	OUTDOORS	Use a ladle or small container to collect water from larval site, then look for mosquito larvae	100% ethanol submersion for 3 minutes ; transferred to a plate containing 100 µl of 100% ethanol per well and held at RT			urban	2023-01-27	TOL									AYDI_076_D1-ANOSPP13985317	/seq/48518/48518_1#100.cram	SQPP-24531-C:G2	6471	ANOSPP13985317	48518	1	100	AYDI_076	D1	SQPP-24531-C	G2	AYDI_076_D1
5	AYDI_076_E1	AYDI_076	E1	100%_ETHANOL	WHOLE_ORGANISM	2023-01-27	MADAGASCAR	TOLIARA | ATSIMO ANDREFANA | TOLIARA CITY	-23.26601	43.63528	5.0	100m²		Y	morphology	LARVA				LARVAL_DIPPING	OUTDOORS	Use a ladle or small container to collect water from larval site, then look for mosquito larvae	100% ethanol submersion for 3 minutes ; transferred to a plate containing 100 µl of 100% ethanol per well and held at RT			urban	2023-01-27	TOL									AYDI_076_E1-ANOSPP13985318	/seq/48518/48518_1#101.cram	SQPP-24531-C:I2	6471	ANOSPP13985318	48518	1	101	AYDI_076	E1	SQPP-24531-C	I2	AYDI_076_E1
6	AYDI_076_F1	AYDI_076	F1	100%_ETHANOL	WHOLE_ORGANISM	2023-01-27	MADAGASCAR	TOLIARA | ATSIMO ANDREFANA | TOLIARA CITY	-23.26601	43.63528	5.0	100m²		Y	morphology	LARVA				LARVAL_DIPPING	OUTDOORS	Use a ladle or small container to collect water from larval site, then look for mosquito larvae	100% ethanol submersion for 3 minutes ; transferred to a plate containing 100 µl of 100% ethanol per well and held at RT			urban	2023-01-27	TOL									AYDI_076_F1-ANOSPP13985319	/seq/48518/48518_1#102.cram	SQPP-24531-C:K2	6471	ANOSPP13985319	48518	1	102	AYDI_076	F1	SQPP-24531-C	K2	AYDI_076_F1
7	AYDI_076_G1	AYDI_076	G1	100%_ETHANOL	WHOLE_ORGANISM	2023-01-27	MADAGASCAR	TOLIARA | ATSIMO ANDREFANA | TOLIARA CITY	-23.26601	43.63528	5.0	100m²		Y	morphology	LARVA				LARVAL_DIPPING	OUTDOORS	Use a ladle or small container to collect water from larval site, then look for mosquito larvae	100% ethanol submersion for 3 minutes ; transferred to a plate containing 100 µl of 100% ethanol per well and held at RT			urban	2023-01-27	TOL									AYDI_076_G1-ANOSPP13985320	/seq/48518/48518_1#103.cram	SQPP-24531-C:M2	6471	ANOSPP13985320	48518	1	103	AYDI_076	G1	SQPP-24531-C	M2	AYDI_076_G1
8	AYDI_076_H1	AYDI_076	H1	100%_ETHANOL	WHOLE_ORGANISM	2023-01-27	MADAGASCAR	TOLIARA | ATSIMO ANDREFANA | TOLIARA CITY	-23.26601	43.63528	5.0	100m²		Y	morphology	LARVA				LARVAL_DIPPING	OUTDOORS	Use a ladle or small container to collect water from larval site, then look for mosquito larvae	100% ethanol submersion for 3 minutes ; transferred to a plate containing 100 µl of 100% ethanol per well and held at RT			urban	2023-01-27	TOL									AYDI_076_H1-ANOSPP13985321	/seq/48518/48518_1#104.cram	SQPP-24531-C:O2	6471	ANOSPP13985321	48518	1	104	AYDI_076	H1	SQPP-24531-C	O2	AYDI_076_H1
9	AYDI_076_A2	AYDI_076	A2	100%_ETHANOL	WHOLE_ORGANISM	2023-01-27	MADAGASCAR	TOLIARA | ATSIMO ANDREFANA | TOLIARA CITY	-23.26601	43.63528	5.0	100m²		Y	morphology	LARVA				LARVAL_DIPPING	OUTDOORS	Use a ladle or small container to collect water from larval site, then look for mosquito larvae	100% ethanol submersion for 3 minutes ; transferred to a plate containing 100 µl of 100% ethanol per well and held at RT			urban	2023-01-27	TOL									AYDI_076_A2-ANOSPP13985322	/seq/48518/48518_1#105.cram	SQPP-24531-C:A4	6471	ANOSPP13985322	48518	1	105	AYDI_076	A2	SQPP-24531-C	A4	AYDI_076_A2
10	AYDI_076_B2	AYDI_076	B2	100%_ETHANOL	WHOLE_ORGANISM	2023-01-27	MADAGASCAR	TOLIARA | ATSIMO ANDREFANA | TOLIARA CITY	-23.26601	43.63528	5.0	100m²		Y	morphology	LARVA				LARVAL_DIPPING	OUTDOORS	Use a ladle or small container to collect water from larval site, then look for mosquito larvae	100% ethanol submersion for 3 minutes ; transferred to a plate containing 100 µl of 100% ethanol per well and held at RT			urban	2023-01-27	TOL									AYDI_076_B2-ANOSPP13985323	/seq/48518/48518_1#106.cram	SQPP-24531-C:C4	6471	ANOSPP13985323	48518	1	106	AYDI_076	B2	SQPP-24531-C	C4	AYDI_076_B2
11	AYDI_076_C2	AYDI_076	C2	100%_ETHANOL	WHOLE_ORGANISM	2023-01-27	MADAGASCAR	TOLIARA | ATSIMO ANDREFANA | TOLIARA CITY	-23.26601	43.63528	5.0	100m²		Y	morphology	LARVA				LARVAL_DIPPING	OUTDOORS	Use a ladle or small container to collect water from larval site, then look for mosquito larvae	100% ethanol submersion for 3 minutes ; transferred to a plate containing 100 µl of 100% ethanol per well and held at RT			urban	2023-01-27	TOL									AYDI_076_C2-ANOSPP13985324	/seq/48518/48518_1#107.cram	SQPP-24531-C:E4	6471	ANOSPP13985324	48518	1	107	AYDI_076	C2	SQPP-24531-C	E4	AYDI_076_C2
12	AYDI_076_D2	AYDI_076	D2	100%_ETHANOL	WHOLE_ORGANISM	2023-01-27	MADAGASCAR	TOLIARA | ATSIMO ANDREFANA | TOLIARA CITY	-23.26601	43.63528	5.0	100m²		Y	morphology	LARVA				LARVAL_DIPPING	OUTDOORS	Use a ladle or small container to collect water from larval site, then look for mosquito larvae	100% ethanol submersion for 3 minutes ; transferred to a plate containing 100 µl of 100% ethanol per well and held at RT			urban	2023-01-27	TOL									AYDI_076_D2-ANOSPP13985325	/seq/48518/48518_1#108.cram	SQPP-24531-C:G4	6471	ANOSPP13985325	48518	1	108	AYDI_076	D2	SQPP-24531-C	G4	AYDI_076_D2
13	AYDI_076_E2	AYDI_076	E2	100%_ETHANOL	WHOLE_ORGANISM	2023-01-27	MADAGASCAR	TOLIARA | ATSIMO ANDREFANA | TOLIARA CITY	-23.26601	43.63528	5.0	100m²		Y	morphology	LARVA				LARVAL_DIPPING	OUTDOORS	Use a ladle or small container to collect water from larval site, then look for mosquito larvae	100% ethanol submersion for 3 minutes ; transferred to a plate containing 100 µl of 100% ethanol per well and held at RT			urban	2023-01-27	TOL									AYDI_076_E2-ANOSPP13985326	/seq/48518/48518_1#109.cram	SQPP-24531-C:I4	6471	ANOSPP13985326	48518	1	109	AYDI_076	E2	SQPP-24531-C	I4	AYDI_076_E2
14	AYDI_076_F2	AYDI_076	F2	100%_ETHANOL	WHOLE_ORGANISM	2023-01-27	MADAGASCAR	TOLIARA | ATSIMO ANDREFANA | TOLIARA CITY	-23.26601	43.63528	5.0	100m²		Y	morphology	LARVA				LARVAL_DIPPING	OUTDOORS	Use a ladle or small container to collect water from larval site, then look for mosquito larvae	100% ethanol submersion for 3 minutes ; transferred to a plate containing 100 µl of 100% ethanol per well and held at RT			urban	2023-01-27	TOL									AYDI_076_F2-ANOSPP13985327	/seq/48518/48518_1#110.cram	SQPP-24531-C:K4	6471	ANOSPP13985327	48518	1	110	AYDI_076	F2	SQPP-24531-C	K4	AYDI_076_F2
15	AYDI_076_G2	AYDI_076	G2	100%_ETHANOL	WHOLE_ORGANISM	2023-01-27	MADAGASCAR	TOLIARA | ATSIMO ANDREFANA | TOLIARA CITY	-23.26601	43.63528	5.0	100m²		Y	morphology	LARVA				LARVAL_DIPPING	OUTDOORS	Use a ladle or small container to collect water from larval site, then look for mosquito larvae	100% ethanol submersion for 3 minutes ; transferred to a plate containing 100 µl of 100% ethanol per well and held at RT			urban	2023-01-27	TOL									AYDI_076_G2-ANOSPP13985328	/seq/48518/48518_1#111.cram	SQPP-24531-C:M4	6471	ANOSPP13985328	48518	1	111	AYDI_076	G2	SQPP-24531-C	M4	AYDI_076_G2
16	AYDI_076_H2	AYDI_076	H2	100%_ETHANOL	WHOLE_ORGANISM	2023-01-27	MADAGASCAR	TOLIARA | ATSIMO ANDREFANA | TOLIARA CITY	-23.26601	43.63528	5.0	100m²		Y	morphology	LARVA				LARVAL_DIPPING	OUTDOORS	Use a ladle or small container to collect water from larval site, then look for mosquito larvae	100% ethanol submersion for 3 minutes ; transferred to a plate containing 100 µl of 100% ethanol per well and held at RT			urban	2023-01-27	TOL									AYDI_076_H2-ANOSPP13985329	/seq/48518/48518_1#112.cram	SQPP-24531-C:O4	6471	ANOSPP13985329	48518	1	112	AYDI_076	H2	SQPP-24531-C	O4	AYDI_076_H2
17	AYDI_076_A3	AYDI_076	A3	100%_ETHANOL	WHOLE_ORGANISM	2023-01-27	MADAGASCAR	TOLIARA | ATSIMO ANDREFANA | TOLIARA CITY	-23.26601	43.63528	5.0	100m²		Y	morphology	LARVA				LARVAL_DIPPING	OUTDOORS	Use a ladle or small container to collect water from larval site, then look for mosquito larvae	100% ethanol submersion for 3 minutes ; transferred to a plate containing 100 µl of 100% ethanol per well and held at RT			urban	2023-01-27	TOL									AYDI_076_A3-ANOSPP13985330	/seq/48518/48518_1#113.cram	SQPP-24531-C:A6	6471	ANOSPP13985330	48518	1	113	AYDI_076	A3	SQPP-24531-C	A6	AYDI_076_A3
18	AYDI_076_B3	AYDI_076	B3	100%_ETHANOL	WHOLE_ORGANISM	2023-01-27	MADAGASCAR	TOLIARA | ATSIMO ANDREFANA | TOLIARA CITY	-23.26601	43.63528	5.0	100m²		Y	morphology	LARVA				LARVAL_DIPPING	OUTDOORS	Use a ladle or small container to collect water from larval site, then look for mosquito larvae	100% ethanol submersion for 3 minutes ; transferred to a plate containing 100 µl of 100% ethanol per well and held at RT			urban	2023-01-27	TOL									AYDI_076_B3-ANOSPP13985331	/seq/48518/48518_1#114.cram	SQPP-24531-C:C6	6471	ANOSPP13985331	48518	1	114	AYDI_076	B3	SQPP-24531-C	C6	AYDI_076_B3
19	AYDI_076_C3	AYDI_076	C3	100%_ETHANOL	WHOLE_ORGANISM	2023-01-27	MADAGASCAR	TOLIARA | ATSIMO ANDREFANA | TOLIARA CITY	-23.26601	43.63528	5.0	100m²		Y	morphology	LARVA				LARVAL_DIPPING	OUTDOORS	Use a ladle or small container to collect water from larval site, then look for mosquito larvae	100% ethanol submersion for 3 minutes ; transferred to a plate containing 100 µl of 100% ethanol per well and held at RT			urban	2023-01-27	TOL									AYDI_076_C3-ANOSPP13985332	/seq/48518/48518_1#115.cram	SQPP-24531-C:E6	6471	ANOSPP13985332	48518	1	115	AYDI_076	C3	SQPP-24531-C	E6	AYDI_076_C3
20	AYDI_076_D3	AYDI_076	D3	100%_ETHANOL	WHOLE_ORGANISM	2023-01-27	MADAGASCAR	TOLIARA | ATSIMO ANDREFANA | TOLIARA CITY	-23.26601	43.63528	5.0	100m²		Y	morphology	LARVA				LARVAL_DIPPING	OUTDOORS	Use a ladle or small container to collect water from larval site, then look for mosquito larvae	100% ethanol submersion for 3 minutes ; transferred to a plate containing 100 µl of 100% ethanol per well and held at RT			urban	2023-01-27	TOL									AYDI_076_D3-ANOSPP13985333	/seq/48518/48518_1#116.cram	SQPP-24531-C:G6	6471	ANOSPP13985333	48518	1	116	AYDI_076	D3	SQPP-24531-C	G6	AYDI_076_D3
21	AYDI_076_E3	AYDI_076	E3	100%_ETHANOL	WHOLE_ORGANISM	2023-01-27	MADAGASCAR	TOLIARA | ATSIMO ANDREFANA | TOLIARA CITY	-23.26601	43.63528	5.0	100m²		Y	morphology	LARVA				LARVAL_DIPPING	OUTDOORS	Use a ladle or small container to collect water from larval site, then look for mosquito larvae	100% ethanol submersion for 3 minutes ; transferred to a plate containing 100 µl of 100% ethanol per well and held at RT			urban	2023-01-27	TOL									AYDI_076_E3-ANOSPP13985334	/seq/48518/48518_1#117.cram	SQPP-24531-C:I6	6471	ANOSPP13985334	48518	1	117	AYDI_076	E3	SQPP-24531-C	I6	AYDI_076_E3
22	AYDI_076_F3	AYDI_076	F3	100%_ETHANOL	WHOLE_ORGANISM	2023-01-27	MADAGASCAR	TOLIARA | ATSIMO ANDREFANA | TOLIARA CITY	-23.26601	43.63528	5.0	100m²		Y	morphology	LARVA				LARVAL_DIPPING	OUTDOORS	Use a ladle or small container to collect water from larval site, then look for mosquito larvae	100% ethanol submersion for 3 minutes ; transferred to a plate containing 100 µl of 100% ethanol per well and held at RT			urban	2023-01-27	TOL									AYDI_076_F3-ANOSPP13985335	/seq/48518/48518_1#118.cram	SQPP-24531-C:K6	6471	ANOSPP13985335	48518	1	118	AYDI_076	F3	SQPP-24531-C	K6	AYDI_076_F3
23	AYDI_076_G3	AYDI_076	G3	100%_ETHANOL	WHOLE_ORGANISM	2023-01-27	MADAGASCAR	TOLIARA | ATSIMO ANDREFANA | TOLIARA CITY	-23.26601	43.63528	5.0	100m²		Y	morphology	LARVA				LARVAL_DIPPING	OUTDOORS	Use a ladle or small container to collect water from larval site, then look for mosquito larvae	100% ethanol submersion for 3 minutes ; transferred to a plate containing 100 µl of 100% ethanol per well and held at RT			urban	2023-01-27	TOL									AYDI_076_G3-ANOSPP13985336	/seq/48518/48518_1#119.cram	SQPP-24531-C:M6	6471	ANOSPP13985336	48518	1	119	AYDI_076	G3	SQPP-24531-C	M6	AYDI_076_G3
24	AYDI_076_H3	AYDI_076	H3	100%_ETHANOL	WHOLE_ORGANISM	2023-01-27	MADAGASCAR	TOLIARA | ATSIMO ANDREFANA | TOLIARA CITY	-23.26601	43.63528	5.0	100m²		Y	morphology	LARVA				LARVAL_DIPPING	OUTDOORS	Use a ladle or small container to collect water from larval site, then look for mosquito larvae	100% ethanol submersion for 3 minutes ; transferred to a plate containing 100 µl of 100% ethanol per well and held at RT			urban	2023-01-27	TOL									AYDI_076_H3-ANOSPP13985337	/seq/48518/48518_1#120.cram	SQPP-24531-C:O6	6471	ANOSPP13985337	48518	1	120	AYDI_076	H3	SQPP-24531-C	O6	AYDI_076_H3
25	AYDI_076_A4	AYDI_076	A4	100%_ETHANOL	WHOLE_ORGANISM	2023-02-7	MADAGASCAR	TOLIARA | ATSIMO ANDREFANA | EFOETSE VILLAGE	-24.07701	43.7019	15.0	100m²	Anopheles pharoensis	N	morphology	ADULT				BIOGENTS_TRAP	OUTDOORS	mix half a kilo of sugar and brewer's yeas with two liters of water (changed every twenty-four hours) to attract mosquitoes and collect them every fifteen hours	Killed in chloroform for 10minutes, transferred to a plate containing 100 µl of 100% ethanol per well and held at RT			rural area	2023-02-7	EFT									AYDI_076_A4-ANOSPP13985338	/seq/48518/48518_1#121.cram	SQPP-24531-C:A8	6471	ANOSPP13985338	48518	1	121	AYDI_076	A4	SQPP-24531-C	A8	AYDI_076_A4
26	AYDI_076_B4	AYDI_076	B4	100%_ETHANOL	WHOLE_ORGANISM	2023-01-27	MADAGASCAR	TOLIARA | ATSIMO ANDREFANA | TOLIARA CITY	-23.26601	43.63528	5.0	100m²		Y	morphology	LARVA				LARVAL_DIPPING	OUTDOORS	Use a ladle or small container to collect water from larval site, then look for mosquito larvae	100% ethanol submersion for 3 minutes ; transferred to a plate containing 100 µl of 100% ethanol per well and held at RT			urban	2023-01-27	TOL									AYDI_076_B4-ANOSPP13985339	/seq/48518/48518_1#122.cram	SQPP-24531-C:C8	6471	ANOSPP13985339	48518	1	122	AYDI_076	B4	SQPP-24531-C	C8	AYDI_076_B4
27	AYDI_076_C4	AYDI_076	C4	100%_ETHANOL	WHOLE_ORGANISM	2023-01-27	MADAGASCAR	TOLIARA | ATSIMO ANDREFANA | TOLIARA CITY	-23.26601	43.63528	5.0	100m²		Y	morphology	LARVA				LARVAL_DIPPING	OUTDOORS	Use a ladle or small container to collect water from larval site, then look for mosquito larvae	100% ethanol submersion for 3 minutes ; transferred to a plate containing 100 µl of 100% ethanol per well and held at RT			urban	2023-01-27	TOL									AYDI_076_C4-ANOSPP13985340	/seq/48518/48518_1#123.cram	SQPP-24531-C:E8	6471	ANOSPP13985340	48518	1	123	AYDI_076	C4	SQPP-24531-C	E8	AYDI_076_C4
28	AYDI_076_D4	AYDI_076	D4	100%_ETHANOL	WHOLE_ORGANISM	2023-01-27	MADAGASCAR	TOLIARA | ATSIMO ANDREFANA | TOLIARA CITY	-23.26601	43.63528	5.0	100m²		Y	morphology	LARVA				LARVAL_DIPPING	OUTDOORS	Use a ladle or small container to collect water from larval site, then look for mosquito larvae	100% ethanol submersion for 3 minutes ; transferred to a plate containing 100 µl of 100% ethanol per well and held at RT			urban	2023-01-27	TOL									AYDI_076_D4-ANOSPP13985341	/seq/48518/48518_1#124.cram	SQPP-24531-C:G8	6471	ANOSPP13985341	48518	1	124	AYDI_076	D4	SQPP-24531-C	G8	AYDI_076_D4
29	AYDI_076_E4	AYDI_076	E4	100%_ETHANOL	WHOLE_ORGANISM	2023-01-27	MADAGASCAR	TOLIARA | ATSIMO ANDREFANA | TOLIARA CITY	-23.26601	43.63528	5.0	100m²		Y	morphology	LARVA				LARVAL_DIPPING	OUTDOORS	Use a ladle or small container to collect water from larval site, then look for mosquito larvae	100% ethanol submersion for 3 minutes ; transferred to a plate containing 100 µl of 100% ethanol per well and held at RT			urban	2023-01-27	TOL									AYDI_076_E4-ANOSPP13985342	/seq/48518/48518_1#125.cram	SQPP-24531-C:I8	6471	ANOSPP13985342	48518	1	125	AYDI_076	E4	SQPP-24531-C	I8	AYDI_076_E4
30	AYDI_076_F4	AYDI_076	F4	100%_ETHANOL	WHOLE_ORGANISM	2023-01-27	MADAGASCAR	TOLIARA | ATSIMO ANDREFANA | TOLIARA CITY	-23.26601	43.63528	5.0	100m²		Y	morphology	LARVA				LARVAL_DIPPING	OUTDOORS	Use a ladle or small container to collect water from larval site, then look for mosquito larvae	100% ethanol submersion for 3 minutes ; transferred to a plate containing 100 µl of 100% ethanol per well and held at RT			urban	2023-01-27	TOL									AYDI_076_F4-ANOSPP13985343	/seq/48518/48518_1#126.cram	SQPP-24531-C:K8	6471	ANOSPP13985343	48518	1	126	AYDI_076	F4	SQPP-24531-C	K8	AYDI_076_F4
31	AYDI_076_G4	AYDI_076	G4	100%_ETHANOL	WHOLE_ORGANISM	2023-01-27	MADAGASCAR	TOLIARA | ATSIMO ANDREFANA | TOLIARA CITY	-23.26601	43.63528	5.0	100m²		Y	morphology	LARVA				LARVAL_DIPPING	OUTDOORS	Use a ladle or small container to collect water from larval site, then look for mosquito larvae	100% ethanol submersion for 3 minutes ; transferred to a plate containing 100 µl of 100% ethanol per well and held at RT			urban	2023-01-27	TOL									AYDI_076_G4-ANOSPP13985344	/seq/48518/48518_1#127.cram	SQPP-24531-C:M8	6471	ANOSPP13985344	48518	1	127	AYDI_076	G4	SQPP-24531-C	M8	AYDI_076_G4
32	AYDI_076_H4	AYDI_076	H4	100%_ETHANOL	WHOLE_ORGANISM	2023-01-27	MADAGASCAR	TOLIARA | ATSIMO ANDREFANA | TOLIARA CITY	-23.26601	43.63528	5.0	100m²		Y	morphology	LARVA				LARVAL_DIPPING	OUTDOORS	Use a ladle or small container to collect water from larval site, then look for mosquito larvae	100% ethanol submersion for 3 minutes ; transferred to a plate containing 100 µl of 100% ethanol per well and held at RT			urban	2023-01-27	TOL									AYDI_076_H4-ANOSPP13985345	/seq/48518/48518_1#128.cram	SQPP-24531-C:O8	6471	ANOSPP13985345	48518	1	128	AYDI_076	H4	SQPP-24531-C	O8	AYDI_076_H4
33	AYDI_076_A5	AYDI_076	A5	100%_ETHANOL	WHOLE_ORGANISM	2023-01-27	MADAGASCAR	TOLIARA | ATSIMO ANDREFANA | TOLIARA CITY	-23.26601	43.63528	5.0	100m²		Y	morphology	LARVA				LARVAL_DIPPING	OUTDOORS	Use a ladle or small container to collect water from larval site, then look for mosquito larvae	100% ethanol submersion for 3 minutes ; transferred to a plate containing 100 µl of 100% ethanol per well and held at RT			urban	2023-01-27	TOL									AYDI_076_A5-ANOSPP13985346	/seq/48518/48518_1#129.cram	SQPP-24531-C:A10	6471	ANOSPP13985346	48518	1	129	AYDI_076	A5	SQPP-24531-C	A10	AYDI_076_A5
34	AYDI_076_B5	AYDI_076	B5	100%_ETHANOL	WHOLE_ORGANISM	2023-01-27	MADAGASCAR	TOLIARA | ATSIMO ANDREFANA | TOLIARA CITY	-23.26601	43.63528	5.0	100m²		Y	morphology	LARVA				LARVAL_DIPPING	OUTDOORS	Use a ladle or small container to collect water from larval site, then look for mosquito larvae	100% ethanol submersion for 3 minutes ; transferred to a plate containing 100 µl of 100% ethanol per well and held at RT			urban	2023-01-27	TOL									AYDI_076_B5-ANOSPP13985347	/seq/48518/48518_1#130.cram	SQPP-24531-C:C10	6471	ANOSPP13985347	48518	1	130	AYDI_076	B5	SQPP-24531-C	C10	AYDI_076_B5
35	AYDI_076_C5	AYDI_076	C5	100%_ETHANOL	WHOLE_ORGANISM	2023-01-27	MADAGASCAR	TOLIARA | ATSIMO ANDREFANA | TOLIARA CITY	-23.26601	43.63528	5.0	100m²		Y	morphology	LARVA				LARVAL_DIPPING	OUTDOORS	Use a ladle or small container to collect water from larval site, then look for mosquito larvae	100% ethanol submersion for 3 minutes ; transferred to a plate containing 100 µl of 100% ethanol per well and held at RT			urban	2023-01-27	TOL									AYDI_076_C5-ANOSPP13985348	/seq/48518/48518_1#131.cram	SQPP-24531-C:E10	6471	ANOSPP13985348	48518	1	131	AYDI_076	C5	SQPP-24531-C	E10	AYDI_076_C5
36	AYDI_076_D5	AYDI_076	D5	100%_ETHANOL	WHOLE_ORGANISM	2023-01-27	MADAGASCAR	TOLIARA | ATSIMO ANDREFANA | TOLIARA CITY	-23.26601	43.63528	5.0	100m²		Y	morphology	LARVA				LARVAL_DIPPING	OUTDOORS	Use a ladle or small container to collect water from larval site, then look for mosquito larvae	100% ethanol submersion for 3 minutes ; transferred to a plate containing 100 µl of 100% ethanol per well and held at RT			urban	2023-01-27	TOL									AYDI_076_D5-ANOSPP13985349	/seq/48518/48518_1#132.cram	SQPP-24531-C:G10	6471	ANOSPP13985349	48518	1	132	AYDI_076	D5	SQPP-24531-C	G10	AYDI_076_D5
37	AYDI_076_E5	AYDI_076	E5	100%_ETHANOL	WHOLE_ORGANISM	2023-01-27	MADAGASCAR	TOLIARA | ATSIMO ANDREFANA | TOLIARA CITY	-23.26601	43.63528	5.0	100m²		Y	morphology	LARVA				LARVAL_DIPPING	OUTDOORS	Use a ladle or small container to collect water from larval site, then look for mosquito larvae	100% ethanol submersion for 3 minutes ; transferred to a plate containing 100 µl of 100% ethanol per well and held at RT			urban	2023-01-27	TOL									AYDI_076_E5-ANOSPP13985350	/seq/48518/48518_1#133.cram	SQPP-24531-C:I10	6471	ANOSPP13985350	48518	1	133	AYDI_076	E5	SQPP-24531-C	I10	AYDI_076_E5
38	AYDI_076_F5	AYDI_076	F5	100%_ETHANOL	WHOLE_ORGANISM	2023-01-27	MADAGASCAR	TOLIARA | ATSIMO ANDREFANA | TOLIARA CITY	-23.26601	43.63528	5.0	100m²		Y	morphology	LARVA				LARVAL_DIPPING	OUTDOORS	Use a ladle or small container to collect water from larval site, then look for mosquito larvae	100% ethanol submersion for 3 minutes ; transferred to a plate containing 100 µl of 100% ethanol per well and held at RT			urban	2023-01-27	TOL									AYDI_076_F5-ANOSPP13985351	/seq/48518/48518_1#134.cram	SQPP-24531-C:K10	6471	ANOSPP13985351	48518	1	134	AYDI_076	F5	SQPP-24531-C	K10	AYDI_076_F5
39	AYDI_076_G5	AYDI_076	G5	100%_ETHANOL	WHOLE_ORGANISM	2023-01-27	MADAGASCAR	TOLIARA | ATSIMO ANDREFANA | TOLIARA CITY	-23.26601	43.63528	5.0	100m²		Y	morphology	LARVA				LARVAL_DIPPING	OUTDOORS	Use a ladle or small container to collect water from larval site, then look for mosquito larvae	100% ethanol submersion for 3 minutes ; transferred to a plate containing 100 µl of 100% ethanol per well and held at RT			urban	2023-01-27	TOL									AYDI_076_G5-ANOSPP13985352	/seq/48518/48518_1#135.cram	SQPP-24531-C:M10	6471	ANOSPP13985352	48518	1	135	AYDI_076	G5	SQPP-24531-C	M10	AYDI_076_G5
40	AYDI_076_H5	AYDI_076	H5	100%_ETHANOL	WHOLE_ORGANISM	2023-01-27	MADAGASCAR	TOLIARA | ATSIMO ANDREFANA | TOLIARA CITY	-23.26601	43.63528	5.0	100m²		Y	morphology	LARVA				LARVAL_DIPPING	OUTDOORS	Use a ladle or small container to collect water from larval site, then look for mosquito larvae	100% ethanol submersion for 3 minutes ; transferred to a plate containing 100 µl of 100% ethanol per well and held at RT			urban	2023-01-27	TOL									AYDI_076_H5-ANOSPP13985353	/seq/48518/48518_1#136.cram	SQPP-24531-C:O10	6471	ANOSPP13985353	48518	1	136	AYDI_076	H5	SQPP-24531-C	O10	AYDI_076_H5
41	AYDI_076_A6	AYDI_076	A6	100%_ETHANOL	WHOLE_ORGANISM	2023-01-27	MADAGASCAR	TOLIARA | ATSIMO ANDREFANA | TOLIARA CITY	-23.26601	43.63528	5.0	100m²		Y	morphology	LARVA				LARVAL_DIPPING	OUTDOORS	Use a ladle or small container to collect water from larval site, then look for mosquito larvae	100% ethanol submersion for 3 minutes ; transferred to a plate containing 100 µl of 100% ethanol per well and held at RT			urban	2023-01-27	TOL									AYDI_076_A6-ANOSPP13985354	/seq/48518/48518_1#137.cram	SQPP-24531-C:A12	6471	ANOSPP13985354	48518	1	137	AYDI_076	A6	SQPP-24531-C	A12	AYDI_076_A6
42	AYDI_076_B6	AYDI_076	B6	100%_ETHANOL	WHOLE_ORGANISM	2023-01-27	MADAGASCAR	TOLIARA | ATSIMO ANDREFANA | TOLIARA CITY	-23.26601	43.63528	5.0	100m²		Y	morphology	LARVA				LARVAL_DIPPING	OUTDOORS	Use a ladle or small container to collect water from larval site, then look for mosquito larvae	100% ethanol submersion for 3 minutes ; transferred to a plate containing 100 µl of 100% ethanol per well and held at RT			urban	2023-01-27	TOL									AYDI_076_B6-ANOSPP13985355	/seq/48518/48518_1#138.cram	SQPP-24531-C:C12	6471	ANOSPP13985355	48518	1	138	AYDI_076	B6	SQPP-24531-C	C12	AYDI_076_B6
43	AYDI_076_C6	AYDI_076	C6	100%_ETHANOL	WHOLE_ORGANISM	2023-01-27	MADAGASCAR	TOLIARA | ATSIMO ANDREFANA | TOLIARA CITY	-23.26601	43.63528	5.0	100m²		Y	morphology	LARVA				LARVAL_DIPPING	OUTDOORS	Use a ladle or small container to collect water from larval site, then look for mosquito larvae	100% ethanol submersion for 3 minutes ; transferred to a plate containing 100 µl of 100% ethanol per well and held at RT			urban	2023-01-27	TOL									AYDI_076_C6-ANOSPP13985356	/seq/48518/48518_1#139.cram	SQPP-24531-C:E12	6471	ANOSPP13985356	48518	1	139	AYDI_076	C6	SQPP-24531-C	E12	AYDI_076_C6
44	AYDI_076_D6	AYDI_076	D6	100%_ETHANOL	WHOLE_ORGANISM	2023-01-27	MADAGASCAR	TOLIARA | ATSIMO ANDREFANA | TOLIARA CITY	-23.26601	43.63528	5.0	100m²		Y	morphology	LARVA				LARVAL_DIPPING	OUTDOORS	Use a ladle or small container to collect water from larval site, then look for mosquito larvae	100% ethanol submersion for 3 minutes ; transferred to a plate containing 100 µl of 100% ethanol per well and held at RT			urban	2023-01-27	TOL									AYDI_076_D6-ANOSPP13985357	/seq/48518/48518_1#140.cram	SQPP-24531-C:G12	6471	ANOSPP13985357	48518	1	140	AYDI_076	D6	SQPP-24531-C	G12	AYDI_076_D6
45	AYDI_076_E6	AYDI_076	E6	100%_ETHANOL	WHOLE_ORGANISM	2023-01-27	MADAGASCAR	TOLIARA | ATSIMO ANDREFANA | TOLIARA CITY	-23.26601	43.63528	5.0	100m²		Y	morphology	LARVA				LARVAL_DIPPING	OUTDOORS	Use a ladle or small container to collect water from larval site, then look for mosquito larvae	100% ethanol submersion for 3 minutes ; transferred to a plate containing 100 µl of 100% ethanol per well and held at RT			urban	2023-01-27	TOL									AYDI_076_E6-ANOSPP13985358	/seq/48518/48518_1#141.cram	SQPP-24531-C:I12	6471	ANOSPP13985358	48518	1	141	AYDI_076	E6	SQPP-24531-C	I12	AYDI_076_E6
46	AYDI_076_F6	AYDI_076	F6	100%_ETHANOL	WHOLE_ORGANISM	2023-01-27	MADAGASCAR	TOLIARA | ATSIMO ANDREFANA | TOLIARA CITY	-23.26601	43.63528	5.0	100m²		Y	morphology	LARVA				LARVAL_DIPPING	OUTDOORS	Use a ladle or small container to collect water from larval site, then look for mosquito larvae	100% ethanol submersion for 3 minutes ; transferred to a plate containing 100 µl of 100% ethanol per well and held at RT			urban	2023-01-27	TOL									AYDI_076_F6-ANOSPP13985359	/seq/48518/48518_1#142.cram	SQPP-24531-C:K12	6471	ANOSPP13985359	48518	1	142	AYDI_076	F6	SQPP-24531-C	K12	AYDI_076_F6
47	AYDI_076_G6	AYDI_076	G6	100%_ETHANOL	WHOLE_ORGANISM	2023-01-27	MADAGASCAR	TOLIARA | ATSIMO ANDREFANA | TOLIARA CITY	-23.26601	43.63528	5.0	100m²		Y	morphology	LARVA				LARVAL_DIPPING	OUTDOORS	Use a ladle or small container to collect water from larval site, then look for mosquito larvae	100% ethanol submersion for 3 minutes ; transferred to a plate containing 100 µl of 100% ethanol per well and held at RT			urban	2023-01-27	TOL									AYDI_076_G6-ANOSPP13985360	/seq/48518/48518_1#143.cram	SQPP-24531-C:M12	6471	ANOSPP13985360	48518	1	143	AYDI_076	G6	SQPP-24531-C	M12	AYDI_076_G6
48	AYDI_076_H6	AYDI_076	H6	100%_ETHANOL	WHOLE_ORGANISM	2023-01-27	MADAGASCAR	TOLIARA | ATSIMO ANDREFANA | TOLIARA CITY	-23.26601	43.63528	5.0	100m²		Y	morphology	LARVA				LARVAL_DIPPING	OUTDOORS	Use a ladle or small container to collect water from larval site, then look for mosquito larvae	100% ethanol submersion for 3 minutes ; transferred to a plate containing 100 µl of 100% ethanol per well and held at RT			urban	2023-01-27	TOL									AYDI_076_H6-ANOSPP13985361	/seq/48518/48518_1#144.cram	SQPP-24531-C:O12	6471	ANOSPP13985361	48518	1	144	AYDI_076	H6	SQPP-24531-C	O12	AYDI_076_H6
49	AYDI_076_A7	AYDI_076	A7	100%_ETHANOL	WHOLE_ORGANISM	2023-01-27	MADAGASCAR	TOLIARA | ATSIMO ANDREFANA | TOLIARA CITY	-23.26601	43.63528	5.0	100m²		Y	morphology	LARVA				LARVAL_DIPPING	OUTDOORS	Use a ladle or small container to collect water from larval site, then look for mosquito larvae	100% ethanol submersion for 3 minutes ; transferred to a plate containing 100 µl of 100% ethanol per well and held at RT			urban	2023-01-27	TOL									AYDI_076_A7-ANOSPP13985362	/seq/48518/48518_1#145.cram	SQPP-24531-C:A14	6471	ANOSPP13985362	48518	1	145	AYDI_076	A7	SQPP-24531-C	A14	AYDI_076_A7
50	AYDI_076_B7	AYDI_076	B7	100%_ETHANOL	WHOLE_ORGANISM	2023-01-27	MADAGASCAR	TOLIARA | ATSIMO ANDREFANA | TOLIARA CITY	-23.26601	43.63528	5.0	100m²		Y	morphology	LARVA				LARVAL_DIPPING	OUTDOORS	Use a ladle or small container to collect water from larval site, then look for mosquito larvae	100% ethanol submersion for 3 minutes ; transferred to a plate containing 100 µl of 100% ethanol per well and held at RT			urban	2023-01-27	TOL									AYDI_076_B7-ANOSPP13985363	/seq/48518/48518_1#146.cram	SQPP-24531-C:C14	6471	ANOSPP13985363	48518	1	146	AYDI_076	B7	SQPP-24531-C	C14	AYDI_076_B7
51	AYDI_076_C7	AYDI_076	C7	100%_ETHANOL	WHOLE_ORGANISM	2023-01-27	MADAGASCAR	TOLIARA | ATSIMO ANDREFANA | TOLIARA CITY	-23.26601	43.63528	5.0	100m²		Y	morphology	LARVA				LARVAL_DIPPING	OUTDOORS	Use a ladle or small container to collect water from larval site, then look for mosquito larvae	100% ethanol submersion for 3 minutes ; transferred to a plate containing 100 µl of 100% ethanol per well and held at RT			urban	2023-01-27	TOL									AYDI_076_C7-ANOSPP13985364	/seq/48518/48518_1#147.cram	SQPP-24531-C:E14	6471	ANOSPP13985364	48518	1	147	AYDI_076	C7	SQPP-24531-C	E14	AYDI_076_C7
52	AYDI_076_D7	AYDI_076	D7	100%_ETHANOL	WHOLE_ORGANISM	2023-01-27	MADAGASCAR	TOLIARA | ATSIMO ANDREFANA | TOLIARA CITY	-23.26601	43.63528	5.0	100m²		Y	morphology	LARVA				LARVAL_DIPPING	OUTDOORS	Use a ladle or small container to collect water from larval site, then look for mosquito larvae	100% ethanol submersion for 3 minutes ; transferred to a plate containing 100 µl of 100% ethanol per well and held at RT			urban	2023-01-27	TOL									AYDI_076_D7-ANOSPP13985365	/seq/48518/48518_1#148.cram	SQPP-24531-C:G14	6471	ANOSPP13985365	48518	1	148	AYDI_076	D7	SQPP-24531-C	G14	AYDI_076_D7
53	AYDI_076_E7	AYDI_076	E7	100%_ETHANOL	WHOLE_ORGANISM	2023-01-27	MADAGASCAR	TOLIARA | ATSIMO ANDREFANA | TOLIARA CITY	-23.26601	43.63528	5.0	100m²		Y	morphology	LARVA				LARVAL_DIPPING	OUTDOORS	Use a ladle or small container to collect water from larval site, then look for mosquito larvae	100% ethanol submersion for 3 minutes ; transferred to a plate containing 100 µl of 100% ethanol per well and held at RT			urban	2023-01-27	TOL									AYDI_076_E7-ANOSPP13985366	/seq/48518/48518_1#149.cram	SQPP-24531-C:I14	6471	ANOSPP13985366	48518	1	149	AYDI_076	E7	SQPP-24531-C	I14	AYDI_076_E7
54	AYDI_076_F7	AYDI_076	F7	100%_ETHANOL	WHOLE_ORGANISM	2023-01-27	MADAGASCAR	TOLIARA | ATSIMO ANDREFANA | TOLIARA CITY	-23.26601	43.63528	5.0	100m²		Y	morphology	LARVA				LARVAL_DIPPING	OUTDOORS	Use a ladle or small container to collect water from larval site, then look for mosquito larvae	100% ethanol submersion for 3 minutes ; transferred to a plate containing 100 µl of 100% ethanol per well and held at RT			urban	2023-01-27	TOL									AYDI_076_F7-ANOSPP13985367	/seq/48518/48518_1#150.cram	SQPP-24531-C:K14	6471	ANOSPP13985367	48518	1	150	AYDI_076	F7	SQPP-24531-C	K14	AYDI_076_F7
55	AYDI_076_G7	AYDI_076	G7	100%_ETHANOL	WHOLE_ORGANISM	2023-01-27	MADAGASCAR	TOLIARA | ATSIMO ANDREFANA | TOLIARA CITY	-23.26601	43.63528	5.0	100m²		Y	morphology	LARVA				LARVAL_DIPPING	OUTDOORS	Use a ladle or small container to collect water from larval site, then look for mosquito larvae	100% ethanol submersion for 3 minutes ; transferred to a plate containing 100 µl of 100% ethanol per well and held at RT			urban	2023-01-27	TOL									AYDI_076_G7-ANOSPP13985368	/seq/48518/48518_1#151.cram	SQPP-24531-C:M14	6471	ANOSPP13985368	48518	1	151	AYDI_076	G7	SQPP-24531-C	M14	AYDI_076_G7
56	AYDI_076_H7	AYDI_076	H7	100%_ETHANOL	WHOLE_ORGANISM	2023-01-27	MADAGASCAR	TOLIARA | ATSIMO ANDREFANA | TOLIARA CITY	-23.26601	43.63528	5.0	100m²		Y	morphology	LARVA				LARVAL_DIPPING	OUTDOORS	Use a ladle or small container to collect water from larval site, then look for mosquito larvae	100% ethanol submersion for 3 minutes ; transferred to a plate containing 100 µl of 100% ethanol per well and held at RT			urban	2023-01-27	TOL									AYDI_076_H7-ANOSPP13985369	/seq/48518/48518_1#152.cram	SQPP-24531-C:O14	6471	ANOSPP13985369	48518	1	152	AYDI_076	H7	SQPP-24531-C	O14	AYDI_076_H7
57	AYDI_076_A8	AYDI_076	A8	100%_ETHANOL	WHOLE_ORGANISM	2023-01-27	MADAGASCAR	TOLIARA | ATSIMO ANDREFANA | TOLIARA CITY	-23.26601	43.63528	5.0	100m²		Y	morphology	LARVA				LARVAL_DIPPING	OUTDOORS	Use a ladle or small container to collect water from larval site, then look for mosquito larvae	100% ethanol submersion for 3 minutes ; transferred to a plate containing 100 µl of 100% ethanol per well and held at RT			urban	2023-01-27	TOL									AYDI_076_A8-ANOSPP13985370	/seq/48518/48518_1#153.cram	SQPP-24531-C:A16	6471	ANOSPP13985370	48518	1	153	AYDI_076	A8	SQPP-24531-C	A16	AYDI_076_A8
58	AYDI_076_B8	AYDI_076	B8	100%_ETHANOL	WHOLE_ORGANISM	2023-01-27	MADAGASCAR	TOLIARA | ATSIMO ANDREFANA | TOLIARA CITY	-23.26601	43.63528	5.0	100m²		Y	morphology	LARVA				LARVAL_DIPPING	OUTDOORS	Use a ladle or small container to collect water from larval site, then look for mosquito larvae	100% ethanol submersion for 3 minutes ; transferred to a plate containing 100 µl of 100% ethanol per well and held at RT			urban	2023-01-27	TOL									AYDI_076_B8-ANOSPP13985371	/seq/48518/48518_1#154.cram	SQPP-24531-C:C16	6471	ANOSPP13985371	48518	1	154	AYDI_076	B8	SQPP-24531-C	C16	AYDI_076_B8
59	AYDI_076_C8	AYDI_076	C8	100%_ETHANOL	WHOLE_ORGANISM	2023-01-27	MADAGASCAR	TOLIARA | ATSIMO ANDREFANA | TOLIARA CITY	-23.26601	43.63528	5.0	100m²		Y	morphology	LARVA				LARVAL_DIPPING	OUTDOORS	Use a ladle or small container to collect water from larval site, then look for mosquito larvae	100% ethanol submersion for 3 minutes ; transferred to a plate containing 100 µl of 100% ethanol per well and held at RT			urban	2023-01-27	TOL									AYDI_076_C8-ANOSPP13985372	/seq/48518/48518_1#155.cram	SQPP-24531-C:E16	6471	ANOSPP13985372	48518	1	155	AYDI_076	C8	SQPP-24531-C	E16	AYDI_076_C8
60	AYDI_076_D8	AYDI_076	D8	100%_ETHANOL	WHOLE_ORGANISM	2023-01-27	MADAGASCAR	TOLIARA | ATSIMO ANDREFANA | TOLIARA CITY	-23.26601	43.63528	5.0	100m²		Y	morphology	LARVA				LARVAL_DIPPING	OUTDOORS	Use a ladle or small container to collect water from larval site, then look for mosquito larvae	100% ethanol submersion for 3 minutes ; transferred to a plate containing 100 µl of 100% ethanol per well and held at RT			urban	2023-01-27	TOL									AYDI_076_D8-ANOSPP13985373	/seq/48518/48518_1#156.cram	SQPP-24531-C:G16	6471	ANOSPP13985373	48518	1	156	AYDI_076	D8	SQPP-24531-C	G16	AYDI_076_D8
61	AYDI_076_E8	AYDI_076	E8	100%_ETHANOL	WHOLE_ORGANISM	2023-01-27	MADAGASCAR	TOLIARA | ATSIMO ANDREFANA | TOLIARA CITY	-23.26601	43.63528	5.0	100m²		Y	morphology	LARVA				LARVAL_DIPPING	OUTDOORS	Use a ladle or small container to collect water from larval site, then look for mosquito larvae	100% ethanol submersion for 3 minutes ; transferred to a plate containing 100 µl of 100% ethanol per well and held at RT			urban	2023-01-27	TOL									AYDI_076_E8-ANOSPP13985374	/seq/48518/48518_1#157.cram	SQPP-24531-C:I16	6471	ANOSPP13985374	48518	1	157	AYDI_076	E8	SQPP-24531-C	I16	AYDI_076_E8
[truncated: 1,187 more rows]
[truncated: 44 more columns]
