# Supplementary material for: Improved species assignments across the entire Anopheles genus using targeted sequencing
Source: Front Genet. 2024 Sep 19;15:1456644. doi: 10.3389/fgene.2024.1456644 (PMC11446804; doi:10.3389/fgene.2024.1456644)
Supplement: Supplementary file 9 [file Table2.CSV]

specimen_id	source	sample_type	collector	collection_method	partner_label	ITS2_available	country	latitude	longitude	date	run_id	sample_id	mosq_targets_recovered	mosq_reads	multiallelic_mosq_targets	contamination_risk	nn_coarse	nn_int	nn_fine	ena_sample_accession
AYDI_050_D1		amplicon_panel	Diego Ayala		Anopheles funestus		Republic of the Congo	-3.889	14.453	1973	42063.0	DN806280H_D1-ANOSPP10257256	46.0	2479.0	0.0	low	Myzomyia_series	Minimus_subgroup_i	An_leesoni	ERS6804221
BEAM_001_C1		amplicon_panel	Amy Bei	HAND_CAUGHT	Anopheles gambiae		SENEGAL	12.570607	-12.162318	2022-07-15	47649.0	BEAM_001_C1-ANOSPP13786328	57.0	14798.0	0.0	low	Neocellia_series	An_rufipes_i	An_rufipes	ERS15571000
BEAM_007_G6		amplicon_panel	Amy Bei	HAND_CAUGHT	Anopheles funestus		SENEGAL	12.558125	-12.369914	2022-08-11	47649.0	BEAM_007_G6-ANOSPP13786948	51.0	5250.0	0.0	low	Myzomyia_series	An_flavicosta_i	An_flavicosta	ERS15571865
BEAM_007_A7		amplicon_panel	Amy Bei	HAND_CAUGHT	Anopheles rufipes		SENEGAL	12.558125	-12.369914	2022-08-11	47649.0	BEAM_007_A7-ANOSPP13786950	55.0	14843.0	0.0	low	Neocellia_series	An_pretoriensis_i	An_pretoriensis	ERS15571866
KAJO_013_D8		amplicon_panel	Jonathan Kayondo	HAND_CAUGHT	Anopheles gambiae s.s	yes	Uganda	0.763793	32.9710742	2017-05-23	45888.0	KAJO_013_D8-ANOSPP13105005	53.0	11030.0	0.0	low	Neocellia_series	An_rufipes_i	An_rufipes	ERS13359081
AYDI_501_G8		amplicon_panel	Diego Ayala	HUMAN_LANDING_CATCH			GABON	-0.14293	11.60983	2021-10-14	46190.0	AYDI_501_G8-ANOSPP13208739	55.0	31971.0	0.0	low	Cellia_series	An_squamosus_i	An_squamosus*	ERS13588331
AKJE_002_E5		amplicon_panel	Jewelna Akorli	LARVAL_DIPPING			Ghana	10.9773319	-0.3988712	2022-10-17	48180.0	AKJE_002_E5-ANOSPP13910273	58.0	16948.0	0.0	low	Neocellia_series	An_rufipes_i	An_rufipes	ERS16137257
AKJE_002_E9		amplicon_panel	Jewelna Akorli	LARVAL_DIPPING			Ghana	10.9773319	-0.3988712	2022-10-17	48180.0	AKJE_002_E9-ANOSPP13910305	54.0	11752.0	0.0	low	Cellia_series	An_squamosus_i	An_squamosus*	ERS16137289
AKJE_003_B5		amplicon_panel	Jewelna Akorli	LARVAL_DIPPING			Ghana	6.0410845	0.3956908	2022-08-19	48180.0	AKJE_003_B5-ANOSPP13910366	37.0	1982.0	0.0	low	Cellia_series	An_squamosus_i	An_squamosus*	ERS16137352
AKJE_003_B7		amplicon_panel	Jewelna Akorli	LARVAL_DIPPING			Ghana	6.0410845	0.3956908	2022-08-19	48180.0	AKJE_003_B7-ANOSPP13910382	49.0	5148.0	0.0	low	Cellia_series	An_pharoensis_i	An_pharoensis_cl1_f	ERS16137368
AKJE_003_C8		amplicon_panel	Jewelna Akorli	LARVAL_DIPPING			Ghana	6.0410845	0.3956908	2022-08-19	48180.0	AKJE_003_C8-ANOSPP13910391	46.0	3968.0	0.0	low	Cellia_series	An_pharoensis_i	An_pharoensis_cl1_f	ERS16137377
AKJE_004_E1		amplicon_panel	Jewelna Akorli	LARVAL_DIPPING			Ghana	6.0409038	0.3946226	2022-08-22	48180.0	AKJE_004_E1-ANOSPP13910433	51.0	3774.0	0.0	low	Cellia_series	An_pharoensis_i	An_pharoensis_cl1_f	ERS16137421
AKJE_004_G3		amplicon_panel	Jewelna Akorli	LARVAL_DIPPING			Ghana	6.0278412	0.3942404	25/8/2022	48180.0	AKJE_004_G3-ANOSPP13910451	52.0	17885.0	0.0	low	Cellia_series	An_pharoensis_i	An_pharoensis_cl1_f	ERS16137439
AKJE_004_F9		amplicon_panel	Jewelna Akorli	LARVAL_DIPPING			Ghana	6.0382558	0.3880097	2022-08-24	48180.0	AKJE_004_F9-ANOSPP13910498	53.0	6174.0	0.0	low	Cellia_series	An_pharoensis_i	An_pharoensis_cl1_f	ERS16137463
AKJE_004_F10		amplicon_panel	Jewelna Akorli	LARVAL_DIPPING			Ghana	6.0382558	0.3880097	2022-08-24	48180.0	AKJE_004_F10-ANOSPP13910506	51.0	24578.0	0.0	low	Cellia_series	An_pharoensis_i	An_pharoensis_cl1_f	ERS16137471
AKJE_005_H8		amplicon_panel	Jewelna Akorli	LARVAL_DIPPING			Ghana	5.7848293	0.5863601	2022-08-09	48186.0	AKJE_005_H8-ANOSPP13910588	52.0	22783.0	0.0	low	Cellia_series	An_pharoensis_i	An_pharoensis_cl1_f	ERS16137582
AKJE_005_H9		amplicon_panel	Jewelna Akorli	LARVAL_DIPPING			Ghana	5.7848293	0.5863601	2022-08-09	48186.0	AKJE_005_H9-ANOSPP13910596	51.0	37004.0	0.0	low	Cellia_series	An_pharoensis_i	An_pharoensis_cl1_f	ERS16137590
AKJE_005_H10		amplicon_panel	Jewelna Akorli	LARVAL_DIPPING			Ghana	5.7848293	0.5863601	2022-08-09	48186.0	AKJE_005_H10-ANOSPP13910604	52.0	66627.0	0.0	low	Cellia_series	An_pharoensis_i	An_pharoensis_cl1_f	ERS16137599
AKJE_005_F11		amplicon_panel	Jewelna Akorli	LARVAL_DIPPING			Ghana	5.7848293	0.5863601	2022-08-09	48186.0	AKJE_005_F11-ANOSPP13910610	52.0	9514.0	0.0	low	Cellia_series	An_pharoensis_i	An_pharoensis_cl1_f	ERS16137605
AKJE_005_H11		amplicon_panel	Jewelna Akorli	LARVAL_DIPPING			Ghana	5.7848293	0.5863601	2022-08-09	48186.0	AKJE_005_H11-ANOSPP13910612	53.0	14371.0	0.0	low	Cellia_series	An_pharoensis_i	An_pharoensis_cl1_f	ERS16137607
AKJE_005_F12		amplicon_panel	Jewelna Akorli	LARVAL_DIPPING			Ghana	5.7848293	0.5863601	2022-08-09	48186.0	AKJE_005_F12-ANOSPP13910618	51.0	4989.0	0.0	low	Cellia_series	An_pharoensis_i	An_pharoensis_cl1_f	ERS16137613
AKJE_006_A1		amplicon_panel	Jewelna Akorli	LARVAL_DIPPING			Ghana	5.7848293	0.5863601	2022-08-09	48186.0	AKJE_006_A1-ANOSPP13910621	52.0	12884.0	0.0	low	Cellia_series	An_pharoensis_i	An_pharoensis_cl1_f	ERS16137616
AKJE_006_A5		amplicon_panel	Jewelna Akorli	LARVAL_DIPPING			Ghana	5.7848293	0.5863601	2022-08-09	48186.0	AKJE_006_A5-ANOSPP13910653	52.0	22530.0	0.0	low	Cellia_series	An_pharoensis_i	An_pharoensis_cl1_f	ERS16137649
AKJE_006_G8		amplicon_panel	Jewelna Akorli	LARVAL_DIPPING			Ghana	6.0419655	0.3950794	2022-08-19	48186.0	AKJE_006_G8-ANOSPP13910683	51.0	11329.0	0.0	low	Cellia_series	An_squamosus_i	An_squamosus*	ERS16137693
AKJE_006_G9		amplicon_panel	Jewelna Akorli	LARVAL_DIPPING			Ghana	6.0419655	0.3950794	2022-08-19	48186.0	AKJE_006_G9-ANOSPP13910691	53.0	17427.0	0.0	low	Cellia_series	An_pharoensis_i	An_pharoensis_cl1_f	ERS16137702
AKJE_007_B1		amplicon_panel	Jewelna Akorli	LARVAL_DIPPING			Ghana	6.0419655	0.3950794	2022-08-19	48186.0	AKJE_007_B1-ANOSPP13910718	43.0	1486.0	0.0	low	Cellia_series	An_squamosus_i	An_squamosus*	ERS16137731
AKJE_007_A9		amplicon_panel	Jewelna Akorli	LARVAL_DIPPING			Ghana	6.0419655	0.3950794	2022-08-19	48186.0	AKJE_007_A9-ANOSPP13910781	52.0	28033.0	0.0	low	Cellia_series	An_squamosus_i	An_squamosus*	ERS16137781
AKJE_008_B1		amplicon_panel	Jewelna Akorli	LARVAL_DIPPING			Ghana	6.0409038	0.3946226	2022-08-22	48186.0	AKJE_008_B1-ANOSPP13910814	49.0	19142.0	0.0	low	Cellia_series	An_pharoensis_i	An_pharoensis_cl1_f	ERS16137816
AKJE_008_B4		amplicon_panel	Jewelna Akorli	LARVAL_DIPPING			Ghana	6.0409038	0.3946226	2022-08-22	48186.0	AKJE_008_B4-ANOSPP13910838	45.0	6945.0	0.0	low	Cellia_series	An_squamosus_i	An_squamosus*	ERS16137840
AKJE_008_B5		amplicon_panel	Jewelna Akorli	LARVAL_DIPPING			Ghana	6.0409038	0.3946226	2022-08-22	48186.0	AKJE_008_B5-ANOSPP13910846	48.0	4659.0	0.0	low	Cellia_series	An_pharoensis_i	An_pharoensis_cl1_f	ERS16137848
AKJE_008_B6		amplicon_panel	Jewelna Akorli	LARVAL_DIPPING			Ghana	6.0409038	0.3946226	2022-08-22	48186.0	AKJE_008_B6-ANOSPP13910854	53.0	9139.0	0.0	low	Cellia_series	An_pharoensis_i	An_pharoensis_cl1_f	ERS16137856
AKJE_008_A12		amplicon_panel	Jewelna Akorli	LARVAL_DIPPING			Ghana	6.0409038	0.3946226	2022-08-22	48186.0	AKJE_008_A12-ANOSPP13910901	49.0	2627.0	0.0	low	Cellia_series	An_pharoensis_i	An_pharoensis_cl1_f	ERS16137904
AKJE_010_G9		amplicon_panel	Jewelna Akorli	LARVAL_DIPPING			Ghana	6.0382558	0.3880097	2022-08-24	48180.0	AKJE_010_G9-ANOSPP13911075	48.0	3617.0	0.0	low	Cellia_series	An_pharoensis_i	An_pharoensis_cl1_f	ERS16138085
AKJE_012_D8		amplicon_panel	Jewelna Akorli	LARVAL_DIPPING			Ghana	11.0028812	-0.4439163	2021-09-04	48180.0	AKJE_012_D8-ANOSPP13911256	56.0	23062.0	0.0	low	Neocellia_series	An_pretoriensis_i	An_pretoriensis	ERS16138277
AKJE_012_B11		amplicon_panel	Jewelna Akorli	LARVAL_DIPPING			Ghana	10.9471743	-0.513844	2021-09-01	48180.0	AKJE_012_B11-ANOSPP13911278	50.0	6318.0	0.0	low	Cellia_series	An_squamosus_i	An_squamosus*	ERS16138298
NIEL_019_F3		amplicon_panel	El Hadji Amadou Niang	PYRETHROID_SPRAY_CATCH	Anopheles pharoensis		SENEGAL	12.48477	-16.69209	28/10/2020	48292.0	NIEL_019_F3-ANOSPP13862429	49.0	8801.0	0.0	low	Cellia_series	An_pharoensis_i	An_pharoensis_cl1_f	ERS16126817
NIEL_020_F5		amplicon_panel	El Hadji Amadou Niang	BACKPACK_ASPIRATOR	Anopheles squamosus		SENEGAL	12.48477	-16.69209	28/10/2020	48292.0	NIEL_020_F5-ANOSPP13862541	24.0	905.0	0.0	medium	Cellia_series	An_squamosus_i	An_squamosus*	ERS16126941
NIEL_040_A3		amplicon_panel	El Hadji Amadou Niang	PYRETHROID_SPRAY_CATCH	Anopheles rufipes		SENEGAL	12.91751	-12.37673	09/07/2021	48326.0	NIEL_040_A3-ANOSPP13864440	54.0	8211.0	0.0	low	Neocellia_series	An_pretoriensis_i	An_pretoriensis	ERS16129018
NIEL_047_D6		amplicon_panel	El Hadji Amadou Niang	PYRETHROID_SPRAY_CATCH	Anopheles funestus		SENEGAL	12.91751	-12.37673	19/09/2021	48419.0	NIEL_047_D6-ANOSPP13865139	57.0	17956.0	0.0	low	Myzomyia_series	Rivulorum_subgroup_i	Rivulorum_subgroup_cl1_f*	ERS16130020
NIEL_047_H7		amplicon_panel	El Hadji Amadou Niang	PYRETHROID_SPRAY_CATCH	Anopheles funestus		SENEGAL	12.91751	-12.37673	19/09/2021	48419.0	NIEL_047_H7-ANOSPP13865151	58.0	19423.0	0.0	low	Myzomyia_series	Rivulorum_subgroup_i	Rivulorum_subgroup_cl1_f*	ERS16130079
NIEL_077_B7		amplicon_panel	El Hadji Amadou Niang	PYRETHROID_SPRAY_CATCH	Anopheles gambiae		SENEGAL	16.32513	-15.767049	23/10/2022	48398.0	NIEL_077_B7-ANOSPP13868025	50.0	4591.0	0.0	low	Cellia_series	An_pharoensis_i	An_pharoensis_cl1_f	ERS16133216
NIEL_078_F6		amplicon_panel	El Hadji Amadou Niang	PYRETHROID_SPRAY_CATCH	Anopheles pharoensis	yes	SENEGAL	16.467712	-16.283621	23/10/2022	48398.0	NIEL_078_F6-ANOSPP13868117	55.0	32605.0	0.0	low	Cellia_series	An_pharoensis_i	An_pharoensis_cl1_f	ERS16133316
NIEL_078_A7		amplicon_panel	El Hadji Amadou Niang	PYRETHROID_SPRAY_CATCH	Anopheles pharoensis		SENEGAL	16.467712	-16.283621	23/10/2022	48398.0	NIEL_078_A7-ANOSPP13868120	52.0	14934.0	0.0	low	Cellia_series	An_pharoensis_i	An_pharoensis_cl1_f	ERS16133319
NIEL_078_B7		amplicon_panel	El Hadji Amadou Niang	PYRETHROID_SPRAY_CATCH	Anopheles pharoensis	yes	SENEGAL	16.467712	-16.283621	23/10/2022	48398.0	NIEL_078_B7-ANOSPP13868121	53.0	8147.0	0.0	low	Cellia_series	An_pharoensis_i	An_pharoensis_cl1_f	ERS16133320
NIEL_078_E12		amplicon_panel	El Hadji Amadou Niang	PYRETHROID_SPRAY_CATCH	Anopheles pharoensis		SENEGAL	16.528357	-15.400509	24/10/2022	48398.0	NIEL_078_E12-ANOSPP13868164	38.0	1696.0	0.0	low	Cellia_series	An_pharoensis_i	An_pharoensis_cl1_f	ERS16133367
NIEL_079_C6		amplicon_panel	El Hadji Amadou Niang	PYRETHROID_SPRAY_CATCH	Anopheles gambiae		SENEGAL	16.54016	-15.224559	24/10/2022	48344.0	NIEL_079_C6-ANOSPP13868210	50.0	5496.0	0.0	low	Cellia_series	An_pharoensis_i	An_pharoensis_cl1_f	ERS16133418
NIEL_092_G6		amplicon_panel	El Hadji Amadou Niang	PYRETHROID_SPRAY_CATCH	Anopheles rufipes		SENEGAL	14.947382	-12.73445	31/10/2022	48229.0	NIEL_092_G6-ANOSPP13869462	54.0	34877.0	0.0	low	Neocellia_series	An_rufipes_i	An_rufipes	ERS16135120
GOTZ_010_B1		amplicon_panel	Nicodem Govella	BARRIER_SCREEN	Anopheles funestus		Tanzania	-6.962137	36.922915	2022-05-11	48206.0	GOTZ_010_B1-ANOSPP14489465	54.0	41221.0	0.0	low	Myzomyia_series	Rivulorum_subgroup_i	An_rivulorum	ERS17219547
GOTZ_010_C1		amplicon_panel	Nicodem Govella	BARRIER_SCREEN	Anopheles funestus		Tanzania	-6.962137	36.922915	2022-05-11	48206.0	GOTZ_010_C1-ANOSPP14489466	52.0	24335.0	0.0	low	Myzomyia_series	Rivulorum_subgroup_i	An_rivulorum	ERS17219548
GOTZ_010_D2		amplicon_panel	Nicodem Govella	BARRIER_SCREEN	Anopheles gambiae		Tanzania	-7.37796	30.627253	2022-04-09	48206.0	GOTZ_010_D2-ANOSPP14489475	55.0	45311.0	0.0	low	Cellia_series	An_pharoensis_i	An_pharoensis_cl2_f	ERS17219557
GOTZ_010_A7		amplicon_panel	Nicodem Govella	BARRIER_SCREEN	Anopheles pharoensis		Tanzania	-7.37796	30.627253	2022-04-09	48206.0	GOTZ_010_A7-ANOSPP14489512	54.0	23020.0	0.0	low	Cellia_series	An_pharoensis_i	An_pharoensis_cl2_f	ERS17219594
GOTZ_010_B7		amplicon_panel	Nicodem Govella	BARRIER_SCREEN	Anopheles pharoensis		Tanzania	-7.37796	30.627253	2022-04-09	48206.0	GOTZ_010_B7-ANOSPP14489513	50.0	29668.0	0.0	low	Cellia_series	An_pharoensis_i	An_pharoensis_cl2_f	ERS17219595
GOTZ_010_E7		amplicon_panel	Nicodem Govella	BARRIER_SCREEN	Anopheles pharoensis		Tanzania	-7.37796	30.627253	2022-04-09	48206.0	GOTZ_010_E7-ANOSPP14489516	46.0	15520.0	0.0	low	Cellia_series	An_pharoensis_i	An_pharoensis_cl2_f	ERS17219598
GOTZ_010_F7		amplicon_panel	Nicodem Govella	BARRIER_SCREEN	Anopheles pharoensis		Tanzania	-7.37796	30.627253	2022-04-09	48206.0	GOTZ_010_F7-ANOSPP14489517	46.0	12659.0	0.0	low	Cellia_series	An_pharoensis_i	An_pharoensis_cl2_f	ERS17219599
GOTZ_010_D9		amplicon_panel	Nicodem Govella	BARRIER_SCREEN	Anopheles pharoensis		Tanzania	-7.37796	30.627253	2022-04-08	48206.0	GOTZ_010_D9-ANOSPP14489531	48.0	11872.0	0.0	low	Cellia_series	An_pharoensis_i	An_pharoensis_cl2_f	ERS17219613
GOTZ_010_E9		amplicon_panel	Nicodem Govella	BARRIER_SCREEN	Anopheles pharoensis		Tanzania	-7.37796	30.627253	2022-04-08	48206.0	GOTZ_010_E9-ANOSPP14489532	45.0	5624.0	0.0	low	Cellia_series	An_pharoensis_i	An_pharoensis_cl2_f	ERS17219614
GOTZ_010_B10		amplicon_panel	Nicodem Govella	BARRIER_SCREEN	Anopheles pharoensis		Tanzania	-7.37796	30.627253	2022-04-08	48206.0	GOTZ_010_B10-ANOSPP14489537	50.0	14237.0	0.0	low	Cellia_series	An_pharoensis_i	An_pharoensis_cl2_f	ERS17219681
GOTZ_010_C10		amplicon_panel	Nicodem Govella	BARRIER_SCREEN	Anopheles pharoensis		Tanzania	-7.37796	30.627253	2022-04-09	48206.0	GOTZ_010_C10-ANOSPP14489538	44.0	9074.0	0.0	low	Cellia_series	An_pharoensis_i	An_pharoensis_cl2_f	ERS17219683
GOTZ_010_E10		amplicon_panel	Nicodem Govella	BARRIER_SCREEN	Anopheles pharoensis		Tanzania	-7.37796	30.627253	2022-04-08	48206.0	GOTZ_010_E10-ANOSPP14489540	46.0	6759.0	0.0	low	Cellia_series	An_pharoensis_i	An_pharoensis_cl2_f	ERS17219684
GOTZ_010_F10		amplicon_panel	Nicodem Govella	BARRIER_SCREEN	Anopheles pharoensis		Tanzania	-7.37796	30.627253	2022-04-09	48206.0	GOTZ_010_F10-ANOSPP14489541	45.0	9401.0	0.0	low	Cellia_series	An_pharoensis_i	An_pharoensis_cl2_f	ERS17219685
GOTZ_010_G10		amplicon_panel	Nicodem Govella	BARRIER_SCREEN	Anopheles pharoensis		Tanzania	-7.37796	30.627253	2022-04-09	48206.0	GOTZ_010_G10-ANOSPP14489542	44.0	10160.0	0.0	low	Cellia_series	An_pharoensis_i	An_pharoensis_cl2_f	ERS17219686
GOTZ_011_B1		amplicon_panel	Nicodem Govella	BARRIER_SCREEN	Anopheles pharoensis		Tanzania	-6.962137	36.922915	2022-05-10	48206.0	GOTZ_011_B1-ANOSPP14489561	52.0	21990.0	0.0	low	Cellia_series	An_pharoensis_i	An_pharoensis_cl1_f	ERS17219704
GOTZ_011_C2		amplicon_panel	Nicodem Govella	BARRIER_SCREEN	Anopheles pharoensis		Tanzania	-6.962137	36.922915	2022-05-11	48206.0	GOTZ_011_C2-ANOSPP14489570	51.0	25379.0	0.0	low	Cellia_series	An_pharoensis_i	An_pharoensis_cl1_f	ERS17219714
GOTZ_011_B3		amplicon_panel	Nicodem Govella	BARRIER_SCREEN	Anopheles pharoensis		Tanzania	-6.962137	36.922915	2022-05-10	48206.0	GOTZ_011_B3-ANOSPP14489577	56.0	38826.0	0.0	low	Cellia_series	An_pharoensis_i	An_pharoensis_cl1_f	ERS17219721
GOTZ_011_E3		amplicon_panel	Nicodem Govella	MOSQUITO_ELECTROCUTING_TRAP	Anopheles pharoensis		Tanzania	-6.959058	36.923686	2022-05-09	48206.0	GOTZ_011_E3-ANOSPP14489580	54.0	64830.0	0.0	low	Cellia_series	An_pharoensis_i	An_pharoensis_cl1_f	ERS17219724
GOTZ_011_H3		amplicon_panel	Nicodem Govella	MOSQUITO_ELECTROCUTING_TRAP	Anopheles pharoensis		Tanzania	-10.461501	34.594	2022-04-21	48206.0	GOTZ_011_H3-ANOSPP14489583	53.0	21231.0	0.0	low	Cellia_series	An_pharoensis_i	An_pharoensis_cl1_f	ERS17219619
GOTZ_011_A4		amplicon_panel	Nicodem Govella	MOSQUITO_ELECTROCUTING_TRAP	Anopheles pharoensis		Tanzania	-6.959058	36.923686	2022-05-09	48206.0	GOTZ_011_A4-ANOSPP14489584	54.0	80523.0	0.0	low	Cellia_series	An_pharoensis_i	An_pharoensis_cl1_f	ERS17219620
GOTZ_011_B4		amplicon_panel	Nicodem Govella	MOSQUITO_ELECTROCUTING_TRAP	Anopheles pharoensis		Tanzania	-4.276627	35.703626	2021-11-28	48206.0	GOTZ_011_B4-ANOSPP14489585	55.0	157453.0	0.0	low	Cellia_series	An_pharoensis_i	An_pharoensis_cl1_f	ERS17219621
GOTZ_011_C4		amplicon_panel	Nicodem Govella	MOSQUITO_ELECTROCUTING_TRAP	Anopheles pharoensis		Tanzania	-10.461238	34.594729	2022-04-21	48206.0	GOTZ_011_C4-ANOSPP14489586	52.0	48070.0	0.0	low	Cellia_series	An_pharoensis_i	An_pharoensis_cl1_f	ERS17219622
GOTZ_011_D4		amplicon_panel	Nicodem Govella	MOSQUITO_ELECTROCUTING_TRAP	Anopheles pharoensis		Tanzania	-4.276627	35.703626	2021-11-28	48206.0	GOTZ_011_D4-ANOSPP14489587	52.0	76147.0	0.0	low	Cellia_series	An_pharoensis_i	An_pharoensis_cl1_f	ERS17219623
GOTZ_011_E4		amplicon_panel	Nicodem Govella	BARRIER_SCREEN	Anopheles pharoensis		Tanzania	-7.37796	30.627253	2022-04-08	48206.0	GOTZ_011_E4-ANOSPP14489588	49.0	12402.0	0.0	low	Cellia_series	An_pharoensis_i	An_pharoensis_cl2_f	ERS17219624
GOTZ_011_G4		amplicon_panel	Nicodem Govella	MOSQUITO_ELECTROCUTING_TRAP	Anopheles pharoensis		Tanzania	-4.273998	35.720396	2021-11-27	48206.0	GOTZ_011_G4-ANOSPP14489590	55.0	65292.0	0.0	low	Cellia_series	An_pharoensis_i	An_pharoensis_cl1_f	ERS17219625
GOTZ_011_H4		amplicon_panel	Nicodem Govella	BARRIER_SCREEN	Anopheles pharoensis		Tanzania	-6.962137	36.922915	2022-05-11	48206.0	GOTZ_011_H4-ANOSPP14489591	57.0	141227.0	0.0	low	Cellia_series	An_pharoensis_i	An_pharoensis_cl1_f	ERS17219627
GOTZ_011_A5		amplicon_panel	Nicodem Govella	BARRIER_SCREEN	Anopheles pharoensis		Tanzania	-6.962137	36.922915	2022-05-09	48206.0	GOTZ_011_A5-ANOSPP14489592	55.0	64006.0	0.0	low	Cellia_series	An_pharoensis_i	An_pharoensis_cl1_f	ERS17219628
GOTZ_017_H8		amplicon_panel	Nicodem Govella	BARRIER_SCREEN	Anopheles pharoensis		Tanzania	-6.962137	36.922915	2022-05-11	48206.0	GOTZ_017_H8-ANOSPP14490199	52.0	172494.0	0.0	low	Cellia_series	An_pharoensis_i	An_pharoensis_cl1_f	ERS17220281
GOTZ_017_D10		amplicon_panel	Nicodem Govella	BARRIER_SCREEN	Anopheles pharoensis		Tanzania	-10.448308	34.616798	2022-04-20	48206.0	GOTZ_017_D10-ANOSPP14490211	52.0	12480.0	0.0	low	Cellia_series	An_pharoensis_i	An_pharoensis_cl1_f	ERS17220293
GOTZ_017_F10		amplicon_panel	Nicodem Govella	BARRIER_SCREEN	Anopheles pharoensis		Tanzania	-10.448308	34.616798	2022-04-20	48206.0	GOTZ_017_F10-ANOSPP14490213	53.0	18212.0	0.0	low	Cellia_series	An_pharoensis_i	An_pharoensis_cl1_f	ERS17220296
GOTZ_017_G10		amplicon_panel	Nicodem Govella	BARRIER_SCREEN	Anopheles pharoensis		Tanzania	-10.448308	34.616798	2022-04-20	48206.0	GOTZ_017_G10-ANOSPP14490214	53.0	19945.0	0.0	low	Cellia_series	An_pharoensis_i	An_pharoensis_cl1_f	ERS17220295
GOTZ_017_H10		amplicon_panel	Nicodem Govella	BARRIER_SCREEN	Anopheles pharoensis		Tanzania	-10.448308	34.616798	2022-04-20	48206.0	GOTZ_017_H10-ANOSPP14490215	52.0	14554.0	0.0	low	Cellia_series	An_pharoensis_i	An_pharoensis_cl1_f	ERS17220298
GOTZ_017_A11		amplicon_panel	Nicodem Govella	BARRIER_SCREEN	Anopheles pharoensis		Tanzania	-10.448308	34.616798	2022-04-20	48206.0	GOTZ_017_A11-ANOSPP14490216	52.0	22060.0	0.0	low	Cellia_series	An_pharoensis_i	An_pharoensis_cl1_f	ERS17220297
GOTZ_017_A12		amplicon_panel	Nicodem Govella	BARRIER_SCREEN	Anopheles pharoensis		Tanzania	-10.448308	34.616798	2022-04-20	48206.0	GOTZ_017_A12-ANOSPP14490224	53.0	15510.0	0.0	low	Cellia_series	An_pharoensis_i	An_pharoensis_cl1_f	ERS17220306
GOTZ_017_F12		amplicon_panel	Nicodem Govella	BARRIER_SCREEN	Anopheles pharoensis		Tanzania	-10.448308	34.616798	2022-04-20	48206.0	GOTZ_017_F12-ANOSPP14490229	52.0	10703.0	0.0	low	Cellia_series	An_pharoensis_i	An_pharoensis_cl1_f	ERS17220311
OKFR_001_E2		amplicon_panel	Fredros Okumu	Adult cdc	Anopheles funestus		Tanzania	-5.80664	36.1198	05/03/2019	34891.0	TZ_AF_A_040-GbS9250786	57.0	86718.0	0.0	low	Myzomyia_series	Funestus_subgroup_i	Funestus_subgroup_cl2_f	ERS20581951
OKFR_001_E3		amplicon_panel	Fredros Okumu	Adult cdc	Anopheles funestus	yes	Tanzania	-5.80664	36.1198	05/03/2019	34891.0	TZ_AF_A_041-GbS9250794	54.0	9201.0	0.0	low	Neocellia_series	An_rufipes_i	An_rufipes	ERS20581952
OKFR_001_E5		amplicon_panel	Fredros Okumu	Adult cdc	Anopheles funestus	yes	Tanzania	-5.80664	36.1198	05/03/2019	34891.0	TZ_AF_A_043-GbS9250810	55.0	22578.0	0.0	low	Myzomyia_series	Rivulorum_subgroup_i	An_rivulorum	ERS20581953
OKFR_001_E9		amplicon_panel	Fredros Okumu	Adult cdc	Anopheles funestus		Tanzania	-5.80107	36.1261	07/03/2019	34891.0	TZ_AF_A_047-GbS9250842	53.0	2695.0	0.0	low	Myzomyia_series	Funestus_subgroup_i	Funestus_subgroup_cl2_f	ERS20581954
OKFR_002_C4		amplicon_panel	Fredros Okumu	Larval collection	Anopheles funestus	yes	Tanzania	-8.35382	36.70559	03/02/2019	34891.0	TZ_AF_L_033-GbS9250895	52.0	10706.0	0.0	low	Myzomyia_series	Rivulorum_subgroup_i	An_rivulorum	ERS20581957
AYDI_045_E1		amplicon_panel	Diego Ayala	NON_HUMAN_ANIMAL_BAITED_CATCH	Anopheles squamosus group	yes	GABON	-0.10128	11.61183	2019-04-15	45959.0	AYDI_045_E1-ANOSPP13151928	54.0	26013.0	0.0	low	Cellia_series	An_squamosus_i	An_squamosus*	ERS13497222
AYDI_045_H2		amplicon_panel	Diego Ayala	NON_HUMAN_ANIMAL_BAITED_CATCH	Anopheles squamosus group	yes	GABON	-0.10128	11.61183	2019-04-15	45959.0	AYDI_045_H2-ANOSPP13151939	57.0	19848.0	0.0	low	Cellia_series	An_squamosus_i	An_squamosus*	ERS13497217
AYDI_045_A3		amplicon_panel	Diego Ayala	NON_HUMAN_ANIMAL_BAITED_CATCH	Anopheles squamosus group		GABON	-0.10128	11.61183	2019-04-15	45959.0	AYDI_045_A3-ANOSPP13151940	56.0	22993.0	0.0	low	Cellia_series	An_squamosus_i	An_squamosus*	ERS13497219
AYDI_045_B3		amplicon_panel	Diego Ayala	NON_HUMAN_ANIMAL_BAITED_CATCH	Anopheles squamosus group		GABON	-0.10128	11.61183	2019-04-15	45959.0	AYDI_045_B3-ANOSPP13151941	54.0	30580.0	0.0	low	Cellia_series	An_squamosus_i	An_squamosus*	ERS13497220
AYDI_045_H3		amplicon_panel	Diego Ayala	HUMAN_LANDING_CATCH	Anopheles squamosus group	yes	GABON	-0.10128	11.61183	2019-04-15	45959.0	AYDI_045_H3-ANOSPP13151947	58.0	31563.0	0.0	low	Cellia_series	An_squamosus_i	An_squamosus*	ERS13497234
AYDI_045_F6		amplicon_panel	Diego Ayala	HUMAN_LANDING_CATCH	Anopheles squamosus group		GABON	-0.12848	11.60585	2019-09-07	45959.0	AYDI_045_F6-ANOSPP13151969	59.0	38652.0	0.0	low	Cellia_series	An_squamosus_i	An_squamosus*	ERS13497256
AYDI_045_E8		amplicon_panel	Diego Ayala	NON_HUMAN_ANIMAL_BAITED_CATCH	Anopheles squamosus group		GABON	-0.10315	11.60577	2019-11-24	45959.0	AYDI_045_E8-ANOSPP13151984	53.0	29466.0	0.0	low	Cellia_series	An_squamosus_i	An_squamosus*	ERS13497271
AYDI_045_G8		amplicon_panel	Diego Ayala	NON_HUMAN_ANIMAL_BAITED_CATCH	Anopheles squamosus group		GABON	-0.10315	11.60577	2019-11-24	45959.0	AYDI_045_G8-ANOSPP13151986	51.0	6216.0	0.0	low	Cellia_series	An_squamosus_i	An_squamosus*	ERS13497273
AYDI_045_H9		amplicon_panel	Diego Ayala	NON_HUMAN_ANIMAL_BAITED_CATCH	Anopheles squamosus group	yes	GABON	-0.10315	11.60577	2019-11-24	45959.0	AYDI_045_H9-ANOSPP13151995	54.0	12612.0	0.0	low	Cellia_series	An_squamosus_i	An_squamosus*	ERS13497282
AYDI_045_C10		amplicon_panel	Diego Ayala	HUMAN_LANDING_CATCH	Anopheles squamosus group	yes	GABON	-0.16538	11.61761	2019-11-30	45959.0	AYDI_045_C10-ANOSPP13151998	55.0	10859.0	1.0	medium	Cellia_series	An_squamosus_i	An_squamosus*	ERS13497284
AYDI_045_D10		amplicon_panel	Diego Ayala	HUMAN_LANDING_CATCH	Anopheles squamosus group		GABON	-0.15033	11.59905	2019-11-30	45959.0	AYDI_045_D10-ANOSPP13151999	55.0	21542.0	0.0	low	Cellia_series	An_squamosus_i	An_squamosus*	ERS13497286
AYDI_046_E8		amplicon_panel	Diego Ayala	NON_HUMAN_ANIMAL_BAITED_CATCH	NOT_COLLECTED	yes	GABON	-0.16538	11.61761	2019-12-01	45959.0	AYDI_046_E8-ANOSPP13152080	56.0	29289.0	0.0	low	Cellia_series	An_squamosus_i	An_squamosus*	ERS13497386
AYDI_047_F4		amplicon_panel	Diego Ayala	NON_HUMAN_ANIMAL_BAITED_CATCH	Anopheles squamosus group		GABON	-0.10315	11.60577	2019-04-15	45959.0	AYDI_047_F4-ANOSPP13152145	57.0	24105.0	0.0	low	Cellia_series	An_squamosus_i	An_squamosus*	ERS13497319
AYDI_047_G4		amplicon_panel	Diego Ayala	NON_HUMAN_ANIMAL_BAITED_CATCH	Anopheles squamosus group		GABON	-0.10315	11.60577	2019-04-15	45959.0	AYDI_047_G4-ANOSPP13152146	53.0	23401.0	0.0	low	Cellia_series	An_squamosus_i	An_squamosus*	ERS13497322
AYDI_047_D8		amplicon_panel	Diego Ayala	HUMAN_LANDING_CATCH	Anopheles maculipalpis	yes	GABON	-0.14293	11.60983	2019-04-18	45959.0	AYDI_047_D8-ANOSPP13152175	55.0	25124.0	0.0	low	Cellia_series	An_squamosus_i	An_squamosus*	ERS13497466
AYDI_047_F8		amplicon_panel	Diego Ayala	HUMAN_LANDING_CATCH	Anopheles maculipalpis		GABON	-0.14293	11.60983	2019-04-18	45959.0	AYDI_047_F8-ANOSPP13152177	55.0	17661.0	0.0	low	Cellia_series	An_squamosus_i	An_squamosus*	ERS13497464
AYDI_047_F12		amplicon_panel	Diego Ayala	NON_HUMAN_ANIMAL_BAITED_CATCH	Anopheles maculipalpis		GABON	-0.12848	11.60585	2019-04-24	45959.0	AYDI_047_F12-ANOSPP13152209	53.0	9753.0	0.0	low	Cellia_series	An_squamosus_i	An_squamosus*	ERS13497495
KIMA_007_C7	Boddé et al. (2022)	amplicon_panel		PYRETHROID_SPRAY_CATCH	Anopheles gambiae group_guess		BURKINA FASO	11.235433	-4.536547	2019-10-29	45794.0	DN806237E_C7-ANOSPP10254039	53.0	13032.0	0.0	low	Myzomyia_series	An_flavicosta_i	An_flavicosta
KIMA_008_E2	Boddé et al. (2022)	amplicon_panel		HUMAN_LANDING_CATCH	Anopheles gambiae group_guess		BURKINA FASO	11.150568	-4.234414	2017-08-22	45794.0	DN806238F_E2-ANOSPP10254097	52.0	5131.0	0.0	low	Myzomyia_series	Rivulorum_subgroup_i	Rivulorum_subgroup_cl1_f*
GOTZ_002_D1		amplicon_panel	Nicodem Govella	BARRIER_SCREEN	Anopheles gambiae	yes	Tanzania	-6.962136667	36.922915	2022-05-10	46965.0	GOTZ_002_D1-ANOSPP13621674	58.0	29184.0	0.0	low	Neocellia_series	An_pretoriensis_i	An_pretoriensis	ERS14681008
GOTZ_002_C6		amplicon_panel	Nicodem Govella	BARRIER_SCREEN	Anopheles gambiae		Tanzania	-6.962136667	36.922915	2022-05-11	46965.0	GOTZ_002_C6-ANOSPP13621713	56.0	31545.0	0.0	low	Cellia_series	An_pharoensis_i	An_pharoensis_cl2_f	ERS14681049
GOTZ_003_H5		amplicon_panel	Nicodem Govella	BARRIER_SCREEN	Anopheles gambiae		Tanzania	-7.377960157	30.62725296	2022-04-08	46965.0	GOTZ_003_H5-ANOSPP13621806	51.0	9478.0	0.0	low	Cellia_series	An_pharoensis_i	An_pharoensis_cl2_f	ERS14681158
GOTZ_005_A4		amplicon_panel	Nicodem Govella	BARRIER_SCREEN	Anopheles gambiae		Tanzania	-10.4483082	34.6167983	2022-04-20	46965.0	GOTZ_005_A4-ANOSPP13621983	48.0	3782.0	0.0	low	Myzomyia_series	Rivulorum_subgroup_i	Rivulorum_subgroup_cl1_f*	ERS14681319
GOTZ_005_B4		amplicon_panel	Nicodem Govella	BARRIER_SCREEN	Anopheles gambiae		Tanzania	-10.4483082	34.6167983	2022-04-21	46965.0	GOTZ_005_B4-ANOSPP13621984	50.0	4522.0	0.0	low	Myzomyia_series	Rivulorum_subgroup_i	Rivulorum_subgroup_cl1_f*	ERS14681321
GOTZ_005_C8		amplicon_panel	Nicodem Govella	BARRIER_SCREEN	Anopheles funestus		Tanzania	-6.962136667	36.922915	2022-05-10	46965.0	GOTZ_005_C8-ANOSPP13622017	57.0	18319.0	0.0	low	Myzomyia_series	Funestus_subgroup_i	Funestus_subgroup_cl2_f	ERS14681352
GOTZ_005_D8		amplicon_panel	Nicodem Govella	BARRIER_SCREEN	Anopheles funestus		Tanzania	-6.962136667	36.922915	2022-05-10	46965.0	GOTZ_005_D8-ANOSPP13622018	58.0	15246.0	0.0	low	Myzomyia_series	Funestus_subgroup_i	Funestus_subgroup_cl2_f	ERS14681354
GOTZ_007_G10		amplicon_panel	Nicodem Govella	BARRIER_SCREEN	Anopheles squamosus		Tanzania	-10.4483082	34.6167983	2022-04-20	46965.0	GOTZ_007_G10-ANOSPP13622229	53.0	6769.0	0.0	low	Cellia_series	An_squamosus_i	An_squamosus*	ERS14681565
GOTZ_007_H10		amplicon_panel	Nicodem Govella	BARRIER_SCREEN	Anopheles squamosus		Tanzania	-10.4483082	34.6167983	2022-04-20	46965.0	GOTZ_007_H10-ANOSPP13622230	53.0	12452.0	0.0	low	Cellia_series	An_squamosus_i	An_squamosus*	ERS14681567
GOTZ_007_A11		amplicon_panel	Nicodem Govella	BARRIER_SCREEN	Anopheles squamosus		Tanzania	-10.4483082	34.6167983	2022-04-20	46965.0	GOTZ_007_A11-ANOSPP13622231	52.0	12159.0	0.0	low	Cellia_series	An_squamosus_i	An_squamosus*	ERS14681566
GOTZ_007_B11		amplicon_panel	Nicodem Govella	BARRIER_SCREEN	Anopheles squamosus		Tanzania	-10.4483082	34.6167983	2022-04-20	46965.0	GOTZ_007_B11-ANOSPP13622232	51.0	9015.0	0.0	low	Cellia_series	An_squamosus_i	An_squamosus*	ERS14681569
GOTZ_007_D11		amplicon_panel	Nicodem Govella	BARRIER_SCREEN	Anopheles squamosus		Tanzania	-2.5099853	32.783133	2022-02-04	46965.0	GOTZ_007_D11-ANOSPP13622234	52.0	15929.0	0.0	low	Cellia_series	An_squamosus_i	An_squamosus*	ERS14681570
GOTZ_007_F11		amplicon_panel	Nicodem Govella	BARRIER_SCREEN	Anopheles squamosus	yes	Tanzania	-2.5099853	32.783133	2022-02-03	46965.0	GOTZ_007_F11-ANOSPP13622236	54.0	26202.0	0.0	low	Cellia_series	An_squamosus_i	An_squamosus*	ERS14681572
GOTZ_007_G11		amplicon_panel	Nicodem Govella	BARRIER_SCREEN	Anopheles squamosus		Tanzania	-2.5099853	32.783133	2022-02-05	46965.0	GOTZ_007_G11-ANOSPP13622237	53.0	13156.0	0.0	low	Cellia_series	An_squamosus_i	An_squamosus*	ERS14681573
GOTZ_007_A12		amplicon_panel	Nicodem Govella	BARRIER_SCREEN	Anopheles squamosus		Tanzania	-2.5099853	32.783133	2022-02-03	46965.0	GOTZ_007_A12-ANOSPP13622239	49.0	7116.0	0.0	low	Cellia_series	An_squamosus_i	An_squamosus*	ERS14681574
GOTZ_007_C12		amplicon_panel	Nicodem Govella	BARRIER_SCREEN	Anopheles squamosus		Tanzania	-1.8239601	31.4734867	2022-02-13	46965.0	GOTZ_007_C12-ANOSPP13622241	52.0	21243.0	0.0	low	Cellia_series	An_squamosus_i	An_squamosus*	ERS14681576
GOTZ_007_D12		amplicon_panel	Nicodem Govella	BARRIER_SCREEN	Anopheles squamosus	yes	Tanzania	-2.5099853	32.783133	2022-02-05	46965.0	GOTZ_007_D12-ANOSPP13622242	52.0	24857.0	0.0	low	Cellia_series	An_squamosus_i	An_squamosus*	ERS14681578
GOTZ_007_E12		amplicon_panel	Nicodem Govella	BARRIER_SCREEN	Anopheles squamosus		Tanzania	-2.5099853	32.783133	2022-02-03	46965.0	GOTZ_007_E12-ANOSPP13622243	51.0	9789.0	0.0	low	Cellia_series	An_squamosus_i	An_squamosus*	ERS14681579
GOTZ_007_F12		amplicon_panel	Nicodem Govella	BARRIER_SCREEN	Anopheles squamosus		Tanzania	-2.5099853	32.783133	2022-02-04	46965.0	GOTZ_007_F12-ANOSPP13622244	50.0	22177.0	0.0	low	Cellia_series	An_squamosus_i	An_squamosus*	ERS14681580
GOTZ_007_G12		amplicon_panel	Nicodem Govella	BARRIER_SCREEN	Anopheles squamosus		Tanzania	-2.5099853	32.783133	2022-02-05	46965.0	GOTZ_007_G12-ANOSPP13622245	52.0	6671.0	0.0	low	Cellia_series	An_squamosus_i	An_squamosus*	ERS14681581
GOTZ_008_A1		amplicon_panel	Nicodem Govella	BARRIER_SCREEN	Anopheles squamosus		Tanzania	-2.5099853	32.783133	2022-02-03	46965.0	GOTZ_008_A1-ANOSPP13622247	49.0	4842.0	0.0	low	Cellia_series	An_squamosus_i	An_squamosus*	ERS14681583
GOTZ_008_B1		amplicon_panel	Nicodem Govella	BARRIER_SCREEN	Anopheles squamosus	yes	Tanzania	-2.5099853	32.783133	2022-02-03	46965.0	GOTZ_008_B1-ANOSPP13622248	52.0	25089.0	0.0	low	Cellia_series	An_squamosus_i	An_squamosus*	ERS14681584
GOTZ_008_C1		amplicon_panel	Nicodem Govella	BARRIER_SCREEN	Anopheles squamosus		Tanzania	-2.5099853	32.783133	2022-02-04	46965.0	GOTZ_008_C1-ANOSPP13622249	49.0	9107.0	0.0	low	Cellia_series	An_squamosus_i	An_squamosus*	ERS14681585
GOTZ_008_D1		amplicon_panel	Nicodem Govella	BARRIER_SCREEN	Anopheles squamosus		Tanzania	-2.5099853	32.783133	2022-02-05	46965.0	GOTZ_008_D1-ANOSPP13622250	51.0	8492.0	0.0	low	Cellia_series	An_squamosus_i	An_squamosus*	ERS14681588
GOTZ_008_E1		amplicon_panel	Nicodem Govella	BARRIER_SCREEN	Anopheles squamosus		Tanzania	-2.5099853	32.783133	2022-02-04	46965.0	GOTZ_008_E1-ANOSPP13622251	50.0	22664.0	0.0	low	Cellia_series	An_squamosus_i	An_squamosus*	ERS14681586
GOTZ_008_A2		amplicon_panel	Nicodem Govella	BARRIER_SCREEN	Anopheles squamosus		Tanzania	-2.5099853	32.783133	2022-02-05	46965.0	GOTZ_008_A2-ANOSPP13622255	52.0	13698.0	0.0	low	Cellia_series	An_squamosus_i	An_squamosus*	ERS14681591
GOTZ_008_E2		amplicon_panel	Nicodem Govella	BARRIER_SCREEN	Anopheles squamosus		Tanzania	-6.548496345	30.6898521	2022-03-31	46965.0	GOTZ_008_E2-ANOSPP13622259	50.0	14903.0	0.0	low	Cellia_series	An_squamosus_i	An_squamosus*	ERS14681597
GOTZ_008_G2		amplicon_panel	Nicodem Govella	BARRIER_SCREEN	Anopheles squamosus	yes	Tanzania	-2.5099853	32.783133	2022-02-03	46965.0	GOTZ_008_G2-ANOSPP13622261	52.0	15264.0	0.0	low	Cellia_series	An_pharoensis_i	An_pharoensis_cl2_f	ERS14681594
GOTZ_008_H2		amplicon_panel	Nicodem Govella	BARRIER_SCREEN	Anopheles squamosus		Tanzania	-2.5099853	32.783133	2022-02-03	46965.0	GOTZ_008_H2-ANOSPP13622262	52.0	19444.0	0.0	low	Cellia_series	An_pharoensis_i	An_pharoensis_cl2_f	ERS14681598
GOTZ_008_A3		amplicon_panel	Nicodem Govella	BARRIER_SCREEN	Anopheles squamosus	yes	Tanzania	-2.5099853	32.783133	2022-02-03	46965.0	GOTZ_008_A3-ANOSPP13622263	53.0	30276.0	0.0	low	Cellia_series	An_pharoensis_i	An_pharoensis_cl2_f	ERS14681600
GOTZ_008_B3		amplicon_panel	Nicodem Govella	BARRIER_SCREEN	Anopheles squamosus	yes	Tanzania	-2.511214	32.7814048	2022-02-03	46965.0	GOTZ_008_B3-ANOSPP13622264	53.0	26153.0	0.0	low	Cellia_series	An_pharoensis_i	An_pharoensis_cl2_f	ERS14681599
GOTZ_008_A4		amplicon_panel	Nicodem Govella	BARRIER_SCREEN	Anopheles squamosus	yes	Tanzania	-7.377960157	30.62725296	2022-04-09	46965.0	GOTZ_008_A4-ANOSPP13622271	53.0	17736.0	0.0	low	Cellia_series	An_pharoensis_i	An_pharoensis_cl2_f	ERS14681607
