# Supplementary material for: Improved species assignments across the entire Anopheles genus using targeted sequencing
Source: Front Genet. 2024 Sep 19;15:1456644. doi: 10.3389/fgene.2024.1456644 (PMC11446804; doi:10.3389/fgene.2024.1456644)
Supplement: Supplementary file 10 [file Table1.CSV]

specimen_id	source	sample_type	collector	collection_method	partner_label	ITS2_available	country	latitude	longitude	date	run_id	sample_id	mosq_targets_recovered	mosq_reads	multiallelic_mosq_targets	contamination_risk	nn_fine	nn_int	nn_coarse	ena_sample_accession
BEAM_002_D10		amplicon_panel	Amy Bei	HAND_CAUGHT	Anopheles funestus		SENEGAL	12.50319	12.50319	2022-08-06	47649	BEAM_002_D10-ANOSPP13786497	59	16033		low	Funestus_subgroup_cl1_f§	Funestus_subgroup_i	Myzomyia_series	ERS15571171
NIEL_060_D5		amplicon_panel	El Hadji Amadou Niang	PYRETHROID_SPRAY_CATCH	Anopheles funestus		SENEGAL	13.63817	13.63817	02/10/2022	48315	NIEL_060_D5-ANOSPP13866379	61	16001		low	Funestus_subgroup_cl1_f§	Funestus_subgroup_i	Myzomyia_series	ERS16131424
AYDI_056_F7		amplicon_panel	Diego Ayala	HUMAN_LANDING_CATCH	Anopheles funestus		MADAGASCAR	-17.43552	-17.43552	13/02/2022	48229	AYDI_056_F7-ANOSPP14591289	60	37595		low	Funestus_subgroup_cl1_f§	Funestus_subgroup_i	Myzomyia_series	ERS17496384
KAJO_028_G11		amplicon_panel	Jonathan Kayondo	HAND_CAUGHT	Anopheles gambiae s.s		Uganda	0.763793	0.763793	2018-05-10	45825	KAJO_028_G11-ANOSPP13105992	59	18762		low	Funestus_subgroup_cl1_f§	Funestus_subgroup_i	Myzomyia_series	ERS13360070
OKFR_001_A10		amplicon_panel	Fredros Okumu	Larval collection	Anopheles funestus		Tanzania	-6.38499	-6.38499	30/08/2019	34891	TZ_AF_L_009-GbS9250846	60	32407		low	Funestus_subgroup_cl1_f§	Funestus_subgroup_i	Myzomyia_series	ERS20581955
AYDI_042_B9		amplicon_panel	Diego Ayala	HUMAN_LANDING_CATCH	Anopheles funestus group		GABON	-0.14293	-0.14293	2020-05-28	45958	AYDI_042_B9-ANOSPP13151701	61	36793		low	Funestus_subgroup_cl1_f§	Funestus_subgroup_i	Myzomyia_series	ERS13496966
OMOL_004_D8		amplicon_panel	Uwem Ekpo	PYRETHROID_SPRAY_CATCH	Anopheles gambiae		NIGERIA	7.41953	7.41953	2018-08-14	34891	NG_4_60-GbS9251214	62	63937		low	Funestus_subgroup_cl1_f§	Funestus_subgroup_i	Myzomyia_series	ERS20581961
GOTZ_006_H3		amplicon_panel	Nicodem Govella	MOSQUITO_ELECTROCUTING_TRAP	Anopheles funestus		Tanzania	-6.9590582	-6.9590582	2022-05-09	46965	GOTZ_006_H3-ANOSPP13622078	61	34671		low	Funestus_subgroup_cl1_f§	Funestus_subgroup_i	Myzomyia_series	ERS14681434
SRR12281356	Small et al. (2020)	public_wgs			Anopheles funestus-like						10001	SRR12281357	60	0		low	Funestus_subgroup_cl1_f§	Funestus_subgroup_i	Myzomyia_series
SRR12281365	Small et al. (2020)	public_wgs			Anopheles vaneedeni						10001	SRR12281366	61	0		low	Funestus_subgroup_cl1_f§	Funestus_subgroup_i	Myzomyia_series
SRR12281337	Small et al. (2020)	public_wgs			Anopheles longipalpis						10001	SRR12281338	60	0		low	Funestus_subgroup_cl2_f§	Funestus_subgroup_i	Myzomyia_series
SRR12281336	Small et al. (2020)	public_wgs			Anopheles longipalpis						10001	SRR12281337	59	0		low	Funestus_subgroup_cl2_f§	Funestus_subgroup_i	Myzomyia_series
SRR12281388	Small et al. (2020)	public_wgs			Anopheles longipalpis						10001	SRR12281389	54	0		low	Funestus_subgroup_cl2_f§	Funestus_subgroup_i	Myzomyia_series
SRR12281387	Small et al. (2020)	public_wgs			Anopheles longipalpis						10001	SRR12281388	59	0		low	Funestus_subgroup_cl2_f§	Funestus_subgroup_i	Myzomyia_series
SRR12281386	Small et al. (2020)	public_wgs			Anopheles longipalpis						10001	SRR12281387	60	0		low	Funestus_subgroup_cl2_f§	Funestus_subgroup_i	Myzomyia_series
SRR12281381	Small et al. (2020)	public_wgs			Anopheles parensis						10001	SRR12281382	60	0		low	Funestus_subgroup_cl2_f§	Funestus_subgroup_i	Myzomyia_series
SRR12281380	Small et al. (2020)	public_wgs			Anopheles parensis						10001	SRR12281381	60	0		low	Funestus_subgroup_cl2_f§	Funestus_subgroup_i	Myzomyia_series
SRR12281379	Small et al. (2020)	public_wgs			Anopheles parensis						10001	SRR12281380	60	0		low	Funestus_subgroup_cl2_f§	Funestus_subgroup_i	Myzomyia_series
SRR12281376	Small et al. (2020)	public_wgs			Anopheles parensis						10001	SRR12281377	60	0		low	Funestus_subgroup_cl2_f§	Funestus_subgroup_i	Myzomyia_series
SRR12281375	Small et al. (2020)	public_wgs			Anopheles parensis						10001	SRR12281376	60	0		low	Funestus_subgroup_cl2_f§	Funestus_subgroup_i	Myzomyia_series
OKFR_002_A10		amplicon_panel	Fredros Okumu	Larval collection	Anopheles funestus	yes	Tanzania	-5.20053	-5.20053	16/04/2019	34891	TZ_AF_L_025-GbS9250941	57	14588		low	An_rhodesiensis*†	An_rhodesiensis_i*	Myzomyia_series	ERS20581959
OKFR_002_A11		amplicon_panel	Fredros Okumu	Larval collection	Anopheles funestus	yes	Tanzania	-5.19863	-5.19863	19/04/2019	34891	TZ_AF_L_026-GbS9250949	60	23063		low	An_rhodesiensis*†	An_rhodesiensis_i*	Myzomyia_series	ERS20581960
BEAM_003_F8		amplicon_panel	Amy Bei	HAND_CAUGHT	Anopheles funestus	yes	SENEGAL	12.500696	12.500696	2022-08-09	47649	BEAM_003_F8-ANOSPP13786579	54	13105		low	An_rhodesiensis*†	An_rhodesiensis_i*	Myzomyia_series	ERS15571214
BEAM_007_H6		amplicon_panel	Amy Bei	HAND_CAUGHT	Anopheles funestus	yes	SENEGAL	12.558125	12.558125	2022-08-11	47649	BEAM_007_H6-ANOSPP13786949	53	18009	1.0	medium	An_rhodesiensis*†	An_rhodesiensis_i*	Myzomyia_series	ERS15571864
BEAM_005_A1		amplicon_panel	Amy Bei	HAND_CAUGHT	Anopheles funestus	yes	SENEGAL	12.518798	12.518798	2022-08-05	47649	BEAM_005_A1-ANOSPP13786710	54	24336		low	An_rhodesiensis*†	An_rhodesiensis_i*	Myzomyia_series	ERS15571641
NIEL_062_H4		amplicon_panel	El Hadji Amadou Niang	PYRETHROID_SPRAY_CATCH	Anopheles funestus		SENEGAL	13.04646	13.04646	08/10/2022	48344	NIEL_062_H4-ANOSPP13866567	58	17898		low	An_rhodesiensis*†	An_rhodesiensis_i*	Myzomyia_series	ERS16131628
Arho-7-3	Makunin et al. (2022)	amplicon_panel			Anopheles_rhodesiensis	yes					10000	Arho-7-3	59	0	1.0	medium	An_rhodesiensis*†	An_rhodesiensis_i*	Myzomyia_series
Arho-7-4	Makunin et al. (2022)	amplicon_panel			Anopheles_rhodesiensis	yes					10000	Arho-7-4	59	0		low	An_rhodesiensis*†	An_rhodesiensis_i*	Myzomyia_series
Arho-7-1	Makunin et al. (2022)	amplicon_panel			Anopheles_rhodesiensis	yes					10000	Arho-7-1	60	0		low	An_rhodesiensis*†	An_rhodesiensis_i*	Myzomyia_series
Adem-15	Makunin et al. (2022)	amplicon_panel			Anopheles_demeilloni						10000	Adem-15	55	0		low	Myzomyia_series_cl1_f^	Myzomyia_series_cl1_i^	Myzomyia_series
anopheles-culicifacies-37scaffoldsacula1	Neafsey et al. (2015)	reference_genome			Anopheles_culicifacies						10000	anopheles-culicifacies-37scaffoldsacula1	55	0		low	An_culicifacies	An_culicifacies_i	Myzomyia_series
CHVI_015_E10		amplicon_panel	Victor Chaumeau	NON_HUMAN_ANIMAL_BAITED_CATCH	Anopheles culicifacies	yes	Thailand	17.135027	17.135027	2015-08-26	48247	CHVI_015_E10-ANOSPP14481284	60	40184		low	An_culicifacies	An_culicifacies_i	Myzomyia_series	ERS17178987
CHVI_019_A6		amplicon_panel	Victor Chaumeau	NON_HUMAN_ANIMAL_BAITED_CATCH	Anopheles culicifacies	yes	Thailand	17.116312	17.116312	2014-09-20	48398	CHVI_019_A6-ANOSPP14481632	61	59620		low	An_culicifacies	An_culicifacies_i	Myzomyia_series	ERS17179353
CHVI_019_H5		amplicon_panel	Victor Chaumeau	NON_HUMAN_ANIMAL_BAITED_CATCH	Anopheles culicifacies	yes	Thailand	17.116312	17.116312	2014-09-20	48398	CHVI_019_H5-ANOSPP14481631	57	12091		low	An_culicifacies	An_culicifacies_i	Myzomyia_series	ERS17179350
POAL_003_C1		amplicon_panel	Alongkot Ponlawat	CDC_LIGHT_TRAP	Anopheles culicifacies		THAILAND	15.2133	15.2133	2021-07-07	48550	POAL_003_C1-ANOSPP14622053	52	3313		low	An_culicifacies	An_culicifacies_i	Myzomyia_series	ERS18017322
POAL_003_B1		amplicon_panel	Alongkot Ponlawat	CDC_LIGHT_TRAP	Anopheles culicifacies		THAILAND	15.2133	15.2133	2021-07-07	48550	POAL_003_B1-ANOSPP14622052	60	38585		low	An_culicifacies	An_culicifacies_i	Myzomyia_series	ERS18017320
POAL_003_D1		amplicon_panel	Alongkot Ponlawat	CDC_LIGHT_TRAP	Anopheles culicifacies		THAILAND	15.2133	15.2133	2021-07-07	48550	POAL_003_D1-ANOSPP14622054	60	24867		low	An_culicifacies	An_culicifacies_i	Myzomyia_series	ERS18017321
VBS00055	Makunin et al. (2022)	amplicon_panel			Anopheles_aconitus						10000	VBS00055	41	0		low	An_aconitus	An_aconitus_i	Myzomyia_series
VBS00053	Makunin et al. (2022)	amplicon_panel			Anopheles_aconitus	yes					10000	VBS00053	31	0		low	An_aconitus	An_aconitus_i	Myzomyia_series
NIEL_024_A2		amplicon_panel	El Hadji Amadou Niang	PYRETHROID_SPRAY_CATCH	Anopheles funestus		SENEGAL	12.55338	12.55338	03/12/2020	48292	NIEL_024_A2-ANOSPP13862896	53	6503	1.0	medium	An_leesoni	Minimus_subgroup_i	Myzomyia_series	ERS16127313
VBS00059	Makunin et al. (2022)	amplicon_panel			Anopheles_minimus_A	yes					10000	VBS00059	57	0		low	An_minimus_A	Minimus_subgroup_i	Myzomyia_series
CHVI_001_H4		amplicon_panel	Victor Chaumeau	HUMAN_LANDING_CATCH	Anopheles minimus	yes	Thailand	17.11042	17.11042	2014-09-10	48186	CHVI_001_H4-ANOSPP14479895	58	7282		low	An_minimus_A	Minimus_subgroup_i	Myzomyia_series	ERS17177626
CHVI_002_F3		amplicon_panel	Victor Chaumeau	NON_HUMAN_ANIMAL_BAITED_CATCH	Anopheles minimus	yes	Thailand	17.133725	17.133725	2014-09-13	48255	CHVI_002_F3-ANOSPP14479981	59	10475		low	An_minimus_A	Minimus_subgroup_i	Myzomyia_series	ERS17177700
anopheles-minimus-minimus1scaffoldsaminm1	Neafsey et al. (2015)	reference_genome			Anopheles_minimus_A						10000	anopheles-minimus-minimus1scaffoldsaminm1	54	0		low	An_minimus_A	Minimus_subgroup_i	Myzomyia_series
CHVI_002_F4		amplicon_panel	Victor Chaumeau	NON_HUMAN_ANIMAL_BAITED_CATCH	Anopheles minimus	yes	Thailand	17.11042	17.11042	2014-09-16	48255	CHVI_002_F4-ANOSPP14479989	57	11996		low	An_minimus_A	Minimus_subgroup_i	Myzomyia_series	ERS17177708
VBS00061	Makunin et al. (2022)	amplicon_panel			Anopheles_minimus_A	yes					10000	VBS00061	55	0	1.0	medium	An_minimus_A	Minimus_subgroup_i	Myzomyia_series
CHVI_001_G10		amplicon_panel	Victor Chaumeau	NON_HUMAN_ANIMAL_BAITED_CATCH	Anopheles minimus	yes	Thailand	17.130801	17.130801	2014-09-11	48186	CHVI_001_G10-ANOSPP14479942	60	70717		low	An_minimus_A	Minimus_subgroup_i	Myzomyia_series	ERS17177661
POAL_004_A9		amplicon_panel	Alongkot Ponlawat	CDC_LIGHT_TRAP	Anopheles minimus		THAILAND	15.2133	15.2133	2016-07-12	48550	POAL_004_A9-ANOSPP14622211	59	18086		low	An_minimus_A	Minimus_subgroup_i	Myzomyia_series	ERS18017454
POAL_004_F8		amplicon_panel	Alongkot Ponlawat	CDC_LIGHT_TRAP	Anopheles minimus		THAILAND	15.2133	15.2133	2016-07-12	48550	POAL_004_F8-ANOSPP14622208	59	22654		low	An_minimus_A	Minimus_subgroup_i	Myzomyia_series	ERS18017453
POAL_004_G8		amplicon_panel	Alongkot Ponlawat	CDC_LIGHT_TRAP	Anopheles minimus		THAILAND	15.2133	15.2133	2016-07-12	48550	POAL_004_G8-ANOSPP14622209	59	57877		low	An_minimus_A	Minimus_subgroup_i	Myzomyia_series	ERS18017452
POAL_008_B10		amplicon_panel	Alongkot Ponlawat	CDC_LIGHT_TRAP	Anopheles varuna		THAILAND	14.10067	14.10067	2021-09-28	48550	POAL_008_B10-ANOSPP14622604	57	103121		low	An_varuna	An_varuna_i	Myzomyia_series	ERS18017849
POAL_008_C10		amplicon_panel	Alongkot Ponlawat	CDC_LIGHT_TRAP	Anopheles varuna		THAILAND	14.10067	14.10067	2021-09-28	48550	POAL_008_C10-ANOSPP14622605	57	20097		low	An_varuna	An_varuna_i	Myzomyia_series	ERS18017848
POAL_008_D10		amplicon_panel	Alongkot Ponlawat	CDC_LIGHT_TRAP	Anopheles varuna		THAILAND	14.10067	14.10067	2021-09-28	48550	POAL_008_D10-ANOSPP14622606	54	10944		low	An_varuna	An_varuna_i	Myzomyia_series	ERS18017850
POAL_008_H9		amplicon_panel	Alongkot Ponlawat	CDC_LIGHT_TRAP	Anopheles varuna		THAILAND	14.10067	14.10067	2021-09-28	48550	POAL_008_H9-ANOSPP14622602	59	165057		low	An_varuna	An_varuna_i	Myzomyia_series	ERS18017846
VBS22277		amplicon_panel	David Tchouassi	CDC light trap	An. funestus		Kenya	-3.61298	39.75352	2017-06-08	34891	VBS22277-GbS9250766	55	3459		low	An_rivulorum	Rivulorum_subgroup_i	Myzomyia_series	ERS20581948
VBS22276		amplicon_panel	David Tchouassi	CDC light trap	An. funestus		Kenya	-3.61298	39.75352	2017-06-08	34891	VBS22276-GbS9250765	33	1357		low	An_rivulorum	Rivulorum_subgroup_i	Myzomyia_series	ERS20581947
VBS22281		amplicon_panel	David Tchouassi	CDC light trap	An. funestus		Kenya	-3.61298	39.75352	2017-06-08	34891	VBS22281-GbS9250770	34	1446		low	An_rivulorum	Rivulorum_subgroup_i	Myzomyia_series	ERS20581949
GOTZ_005_H10		amplicon_panel	Nicodem Govella	MOSQUITO_ELECTROCUTING_TRAP	Anopheles funestus	yes	Tanzania	-6.9661627	-6.9661627	2022-05-11	46965	GOTZ_005_H10-ANOSPP13622038	56	20661		low	An_rivulorum	Rivulorum_subgroup_i	Myzomyia_series	ERS14681374
GOTZ_006_E2		amplicon_panel	Nicodem Govella	BARRIER_SCREEN	Anopheles funestus	yes	Tanzania	-6.962136667	-6.962136667	2022-05-11	46965	GOTZ_006_E2-ANOSPP13622067	57	20000		low	An_rivulorum	Rivulorum_subgroup_i	Myzomyia_series	ERS14681421
OKFR_001_E10		amplicon_panel	Fredros Okumu	Adult cdc	Anopheles funestus	yes	Tanzania	-5.80107	-5.80107	07/03/2019	34891	TZ_AF_A_048-GbS9250850	55	38710		low	An_rivulorum	Rivulorum_subgroup_i	Myzomyia_series	ERS20581956
OKFR_002_C7		amplicon_panel	Fredros Okumu	Larval collection	Anopheles funestus	yes	Tanzania	-8.35382	-8.35382	03/02/2019	34891	TZ_AF_L_036-GbS9250919	56	25684		low	An_rivulorum	Rivulorum_subgroup_i	Myzomyia_series	ERS20581958
VBS22271		amplicon_panel	David Tchouassi	CDC light trap	An. funestus		Kenya	-3.61298	39.75352	2017-06-08	34891	VBS22271-GbS9250760	57	41408		low	An_rivulorum	Rivulorum_subgroup_i	Myzomyia_series	ERS20581946
BEAM_003_D8		amplicon_panel	Amy Bei	HAND_CAUGHT	Anopheles funestus	yes	SENEGAL	12.500696	12.500696	2022-08-09	47649	BEAM_003_D8-ANOSPP13786577	51	10906		low	Rivulorum_subgroup_cl1_f^	Rivulorum_subgroup_i	Myzomyia_series	ERS15571210
BEAM_003_H4		amplicon_panel	Amy Bei	HAND_CAUGHT	Anopheles funestus	yes	SENEGAL	12.542167	12.542167	2022-08-08	47649	BEAM_003_H4-ANOSPP13786549	52	9283		low	Rivulorum_subgroup_cl1_f^	Rivulorum_subgroup_i	Myzomyia_series	ERS15571183
BEAM_003_F2		amplicon_panel	Amy Bei	HAND_CAUGHT	Anopheles funestus	yes	SENEGAL	12.518798	12.518798	2022-08-07	47649	BEAM_003_F2-ANOSPP13786531	51	8626		low	Rivulorum_subgroup_cl1_f^	Rivulorum_subgroup_i	Myzomyia_series	ERS15571263
BEAM_008_B7		amplicon_panel	Amy Bei	HAND_CAUGHT	Anopheles funestus	yes	SENEGAL	12.686456	12.686456	2022-08-12	47649	BEAM_008_B7-ANOSPP13787047	53	10118	1.0	medium	Rivulorum_subgroup_cl1_f^	Rivulorum_subgroup_i	Myzomyia_series	ERS15572038
BEAM_001_H4		amplicon_panel	Amy Bei	HAND_CAUGHT	Anopheles domicola	yes	SENEGAL	12.606975	12.606975	2022-07-18	47649	BEAM_001_H4-ANOSPP13786357	53	8003		low	Rivulorum_subgroup_cl1_f^	Rivulorum_subgroup_i	Myzomyia_series	ERS15571031
BEAM_003_F9		amplicon_panel	Amy Bei	HAND_CAUGHT	Anopheles flavicosta		SENEGAL	12.500696	12.500696	2022-08-09	47649	BEAM_003_F9-ANOSPP13786587	48	12464	1.0	medium	An_flavicosta	An_flavicosta_i	Myzomyia_series	ERS15571219
BEAM_003_G9		amplicon_panel	Amy Bei	HAND_CAUGHT	Anopheles flavicosta		SENEGAL	12.500696	12.500696	2022-08-09	47649	BEAM_003_G9-ANOSPP13786588	49	11683	1.0	medium	An_flavicosta	An_flavicosta_i	Myzomyia_series	ERS15571221
BEAM_008_F11		amplicon_panel	Amy Bei	HAND_CAUGHT	Anopheles flavicosta		SENEGAL	12.530887	12.530887	2022-08-13	47649	BEAM_008_F11-ANOSPP13787083	54	16476	2.0	medium	An_flavicosta	An_flavicosta_i	Myzomyia_series	ERS15571965
AYDI_056_D5		amplicon_panel	Diego Ayala	HUMAN_LANDING_CATCH	Anopheles flavicosta		MADAGASCAR	-17.43553	-17.43553	11/02/2022	48229	AYDI_056_D5-ANOSPP13869547	57	16804		low	An_flavicosta	An_flavicosta_i	Myzomyia_series	ERS16135231
BEAM_004_C11		amplicon_panel	Amy Bei	HAND_CAUGHT	Anopheles flavicosta		SENEGAL	12.558125	12.558125	2022-08-11	47649	BEAM_004_C11-ANOSPP13786696	51	15358		low	An_flavicosta	An_flavicosta_i	Myzomyia_series	ERS15571611
BEAM_003_H11		amplicon_panel	Amy Bei	HAND_CAUGHT	Anopheles flavicosta		SENEGAL	12.542167	12.542167	2022-08-09	47649	BEAM_003_H11-ANOSPP13786605	45	5689	1.0	medium	An_flavicosta	An_flavicosta_i	Myzomyia_series	ERS15571280
Amar-3-1	Makunin et al. (2022)	amplicon_panel			Anopheles_marshallii	yes					10000	Amar-3-1	56	0		low	Marshallii_group_cl1_f§	Marshallii_group_i*	Myzomyia_series
AYDI_501_C1		amplicon_panel	Diego Ayala	HUMAN_LANDING_CATCH		yes	GABON	-0.17258	-0.17258	2019-07-09	46190	AYDI_501_C1-ANOSPP13208679	53	12666		low	Marshallii_group_cl1_f§	Marshallii_group_i*	Myzomyia_series	ERS13588335
AYDI_501_B1		amplicon_panel	Diego Ayala	HUMAN_LANDING_CATCH		yes	GABON	-0.17258	-0.17258	2019-07-09	46190	AYDI_501_B1-ANOSPP13208678	53	8237		low	Marshallii_group_cl1_f§	Marshallii_group_i*	Myzomyia_series	ERS13588333
Abro-22	Makunin et al. (2022)	amplicon_panel			Anopheles_brohieri	yes					10000	Abro-22	62	0		low	Marshallii_group_cl2_f§	Marshallii_group_i*	Myzomyia_series
Ahan-6-1	Makunin et al. (2022)	amplicon_panel			Anopheles_hancocki	yes					10000	Ahan-6-1	59	0		low	Marshallii_group_cl2_f§	Marshallii_group_i*	Myzomyia_series
AYDI_045_G5		amplicon_panel	Diego Ayala	HUMAN_LANDING_CATCH	Anopheles hancocki group	yes	GABON	-0.17258	-0.17258	2019-07-09	45959	AYDI_045_G5-ANOSPP13151962	60	17057		low	Marshallii_group_cl2_f§	Marshallii_group_i*	Myzomyia_series	ERS13497248
AYDI_501_H8		amplicon_panel	Diego Ayala	HUMAN_LANDING_CATCH			GABON	-0.18695	-0.18695	2021-10-14	46190	AYDI_501_H8-ANOSPP13208740	58	29096		low	Marshallii_group_cl2_f§	Marshallii_group_i*	Myzomyia_series	ERS13588319
Adem-34	Makunin et al. (2022)	amplicon_panel			Anopheles_demeilloni	yes					10000	Adem-34	58	0		low	Marshallii_group_cl2_f§	Marshallii_group_i*	Myzomyia_series
AYDI_045_F11		amplicon_panel	Diego Ayala	HUMAN_LANDING_CATCH	Anopheles marshallii group	yes	GABON	-0.18695	-0.18695	2020-02-12	45959	AYDI_045_F11-ANOSPP13152009	59	8170		low	Marshallii_group_cl2_f§	Marshallii_group_i*	Myzomyia_series	ERS13497297
GOTZ_007_H4		amplicon_panel	Nicodem Govella	BARRIER_SCREEN	Anopheles funestus	yes	Tanzania	-2.479552	-2.479552	2022-03-10	46965	GOTZ_007_H4-ANOSPP13622182	50	8253		low	Marshallii_group_cl3_f§	Marshallii_group_i*	Myzomyia_series	ERS14681518
GOTZ_006_F11		amplicon_panel	Nicodem Govella	MOSQUITO_ELECTROCUTING_TRAP	Anopheles funestus	yes	Tanzania	-1.0802201	-1.0802201	2022-03-01	46965	GOTZ_006_F11-ANOSPP13622140	47	3085	1.0	medium	Marshallii_group_cl3_f§	Marshallii_group_i*	Myzomyia_series	ERS14681494
GOTZ_005_D12		amplicon_panel	Nicodem Govella	MOSQUITO_ELECTROCUTING_TRAP	Anopheles funestus	yes	Tanzania	-6.9667383	-6.9667383	2022-05-11	46965	GOTZ_005_D12-ANOSPP13622050	51	4740		low	Marshallii_group_cl3_f§	Marshallii_group_i*	Myzomyia_series	ERS14681404
GOTZ_016_C8		amplicon_panel	Nicodem Govella	MOSQUITO_ELECTROCUTING_TRAP	Anopheles gambiae		Tanzania	-2.511682	-2.511682	2022-03-10	48206	GOTZ_016_C8-ANOSPP14490098	50	5560		low	Marshallii_group_cl3_f§	Marshallii_group_i*	Myzomyia_series	ERS17220179
Athe-2	Makunin et al. (2022)	amplicon_panel			Anopheles_theileri	yes					10000	Athe-2	61	0		low	An_theileri*	Marshallii_group_i*	Myzomyia_series
Athe-6-1	Makunin et al. (2022)	amplicon_panel			Anopheles_theileri	yes					10000	Athe-6-1	61	0		low	An_theileri*	Marshallii_group_i*	Myzomyia_series
AYDI_045_G7		amplicon_panel	Diego Ayala	HUMAN_LANDING_CATCH	Anopheles theileri		GABON	-0.1981	-0.1981	2019-09-11	45959	AYDI_045_G7-ANOSPP13151978	56	23105		low	An_theileri*	Marshallii_group_i*	Myzomyia_series	ERS13497263
Athe-1	Makunin et al. (2022)	amplicon_panel			Anopheles_theileri	yes					10000	Athe-1	60	0		low	An_theileri*	Marshallii_group_i*	Myzomyia_series
AYDI_045_E5		amplicon_panel	Diego Ayala	HUMAN_LANDING_CATCH	Anopheles theileri	yes	GABON	-0.17258	-0.17258	2019-07-08	45959	AYDI_045_E5-ANOSPP13151960	57	26619		low	An_theileri*	Marshallii_group_i*	Myzomyia_series	ERS13497247
AYDI_100_B1		amplicon_panel	Diego Ayala	CDC_LIGHT_TRAP	Anopheles gambiae		MADAGASCAR	-14.5673	-14.5673	2023-03-15	48485	AYDI_100_B1-ANOSPP13983587	50	16819		low	An_mascarensis*	Marshallii_group_i*	Myzomyia_series	ERS17752961
AYDI_068_E5		amplicon_panel	Diego Ayala	CDC_LIGHT_TRAP	Anopheles mascarensis		MADAGASCAR	-18.96997	-18.96997	03/11/2022	47984	AYDI_068_E5-ANOSPP13870316	50	4030		low	An_mascarensis*	Marshallii_group_i*	Myzomyia_series	ERS16136059
AYDI_081_B11		amplicon_panel	Diego Ayala	BIOGENTS_TRAP	Anopheles mascarensis		MADAGASCAR	-24.56321	-24.56321	2023-05-19	48485	AYDI_081_B11-ANOSPP13983475	52	16080		low	An_mascarensis*	Marshallii_group_i*	Myzomyia_series	ERS17752858
AYDI_068_D5		amplicon_panel	Diego Ayala	HUMAN_LANDING_CATCH	Anopheles gambiae sl		MADAGASCAR	-18.96997	-18.96997	03/11/2022	47984	AYDI_068_D5-ANOSPP13870315	55	12920		low	An_mascarensis*	Marshallii_group_i*	Myzomyia_series	ERS16136062
Amou-2-5	Makunin et al. (2022)	amplicon_panel			Anopheles_moucheti	yes					10000	Amou-2-5	59	0		low	An_moucheti	Moucheti_complex_i*	Myzomyia_series
AYDI_045_D9		amplicon_panel	Diego Ayala	HUMAN_LANDING_CATCH	Anopheles moucheti	yes	GABON	-0.322465	-0.322465	2019-11-28	45959	AYDI_045_D9-ANOSPP13151991	56	25269		low	An_moucheti	Moucheti_complex_i*	Myzomyia_series	ERS13497278
Amou-2-2	Makunin et al. (2022)	amplicon_panel			Anopheles_moucheti						10000	Amou-2-2	60	0	1.0	medium	An_moucheti	Moucheti_complex_i*	Myzomyia_series
Amou-2-4	Makunin et al. (2022)	amplicon_panel			Anopheles_moucheti	yes					10000	Amou-2-4	58	0	1.0	medium	An_moucheti	Moucheti_complex_i*	Myzomyia_series
Amou-2-3	Makunin et al. (2022)	amplicon_panel			Anopheles_moucheti	yes					10000	Amou-2-3	59	0		low	An_moucheti	Moucheti_complex_i*	Myzomyia_series
Ajab-B620	Makunin et al. (2022)	amplicon_panel			Anopheles_jebudensis	yes					10000	Ajab-B620	59	0		low	An_jebudensis*	Moucheti_complex_i*	Myzomyia_series
AYDI_501_A2		amplicon_panel	Diego Ayala	HUMAN_LANDING_CATCH		yes	GABON	-0.1694	-0.1694	2019-09-09	46190	AYDI_501_A2-ANOSPP13208685	54	20316		low	An_jebudensis*	Moucheti_complex_i*	Myzomyia_series	ERS13588341
AYDI_501_B9		amplicon_panel	Diego Ayala	NON_HUMAN_ANIMAL_BAITED_CATCH		yes	GABON	-0.1981	-0.1981	2021-10-10	46190	AYDI_501_B9-ANOSPP13208742	55	25769		low	An_jebudensis*	Moucheti_complex_i*	Myzomyia_series	ERS13588323
Amar-42	Makunin et al. (2022)	amplicon_panel			Anopheles_marshallii	yes					10000	Amar-42	59	0		low	An_jebudensis*	Moucheti_complex_i*	Myzomyia_series
AYDI_510_A6		amplicon_panel	Diego Ayala	HUMAN_LANDING_CATCH	Anopheles gambiae	yes	GABON	-0.18695	-0.18695	2019-04-18	46966	AYDI_510_A6-ANOSPP13209581	57	23109		low	An_jebudensis*	Moucheti_complex_i*	Myzomyia_series	ERS13589171
AYDI_045_G11		amplicon_panel	Diego Ayala	HUMAN_LANDING_CATCH	Anopheles marshallii group	yes	GABON	-0.1694	-0.1694	2020-02-13	45959	AYDI_045_G11-ANOSPP13152010	56	14452		low	An_jebudensis*	Moucheti_complex_i*	Myzomyia_series	ERS13497296
AYDI_044_C4		amplicon_panel	Diego Ayala	HUMAN_LANDING_CATCH	Anopheles brunnipes	yes	GABON	-0.21878	-0.21878	2020-06-04	45958	AYDI_044_C4-ANOSPP13151854	56	12193		low	An_brunnipes	An_brunnipes_i	Myzomyia_series	ERS13497140
AYDI_044_B4		amplicon_panel	Diego Ayala	HUMAN_LANDING_CATCH	Anopheles brunnipes	yes	GABON	-0.21878	-0.21878	2020-06-04	45958	AYDI_044_B4-ANOSPP13151853	54	24295		low	An_brunnipes	An_brunnipes_i	Myzomyia_series	ERS13497141
Agab-M192	Makunin et al. (2022)	amplicon_panel			Anopheles_gabonensis	yes					10000	Agab-M192	55	0		low	An_gabonensis	An_gabonensis_i	Myzomyia_series
POAL_003_F11		amplicon_panel	Alongkot Ponlawat	CDC_LIGHT_TRAP	Anopheles karwari		THAILAND	14.52625	14.52625	2018-02-07	48550	POAL_003_F11-ANOSPP14622136	55	24605		low	An_karwari	An_karwari_i	Neocellia_series	ERS18017380
POAL_003_G11		amplicon_panel	Alongkot Ponlawat	CDC_LIGHT_TRAP	Anopheles karwari		THAILAND	14.52625	14.52625	2018-02-07	48550	POAL_003_G11-ANOSPP14622137	55	66629		low	An_karwari	An_karwari_i	Neocellia_series	ERS18017382
POAL_003_H11		amplicon_panel	Alongkot Ponlawat	CDC_LIGHT_TRAP	Anopheles karwari		THAILAND	14.52625	14.52625	2018-02-07	48550	POAL_003_H11-ANOSPP14622138	52	19984		low	An_karwari	An_karwari_i	Neocellia_series	ERS18017381
POAL_003_H10		amplicon_panel	Alongkot Ponlawat	CDC_LIGHT_TRAP	Anopheles karwari		THAILAND	15.2133	15.2133	2016-07-12	48550	POAL_003_H10-ANOSPP14622130	53	7246		low	An_karwari	An_karwari_i	Neocellia_series	ERS18017373
VBS00004	Makunin et al. (2022)	amplicon_panel			Anopheles_annularis	yes					10000	VBS00004	56	0	1.0	medium	An_annularis	An_annularis_i	Neocellia_series
VBS00003	Makunin et al. (2022)	amplicon_panel			Anopheles_annularis	yes					10000	VBS00003	50	0	1.0	medium	An_annularis	An_annularis_i	Neocellia_series
VBS00001	Makunin et al. (2022)	amplicon_panel			Anopheles_annularis	yes					10000	VBS00001	33	0	1.0	medium	An_annularis	An_annularis_i	Neocellia_series
VBS00002	Makunin et al. (2022)	amplicon_panel			Anopheles_annularis	yes					10000	VBS00002	50	0	1.0	medium	An_annularis	An_annularis_i	Neocellia_series
KOKE_008_F3		amplicon_panel	Kevin Kobylinski	HUMAN_LANDING_CATCH	Anopheles philippinensis		THAILAND	9.052065	9.052065	2022-08-10	48551	KOKE_008_F3-ANOSPP14623320	54	15536		low	An_philippinensis	An_philippinensis_i	Neocellia_series	ERS18018565
KOKE_008_F5		amplicon_panel	Kevin Kobylinski	HUMAN_LANDING_CATCH	Anopheles philippinensis		THAILAND	8.88887	8.88887	2022-08-16	48551	KOKE_008_F5-ANOSPP14623336	56	34015		low	An_philippinensis	An_philippinensis_i	Neocellia_series	ERS18018578
KOKE_007_F10		amplicon_panel	Kevin Kobylinski	HUMAN_LANDING_CATCH	Anopheles philippinensis		THAILAND	8.88887	8.88887	2022-07-31	48551	KOKE_007_F10-ANOSPP14623280	53	2830		low	An_philippinensis	An_philippinensis_i	Neocellia_series	ERS18018523
KOKE_007_F7		amplicon_panel	Kevin Kobylinski	HUMAN_LANDING_CATCH	Anopheles philippinensis		THAILAND	9.304143	9.304143	2022-07-26	48551	KOKE_007_F7-ANOSPP14623256	58	66542		low	An_philippinensis	An_philippinensis_i	Neocellia_series	ERS18018501
POAL_007_B1		amplicon_panel	Alongkot Ponlawat	CDC_LIGHT_TRAP	Anopheles pseudojamesi		THAILAND	20.09372	20.09372	2020-03-18	48550	POAL_007_B1-ANOSPP14622436	59	55608		low	An_pseudojamesii	An_pseudojamesii_i	Neocellia_series	ERS18017681
POAL_007_C1		amplicon_panel	Alongkot Ponlawat	CDC_LIGHT_TRAP	Anopheles pseudojamesi		THAILAND	20.09372	20.09372	2020-03-18	48550	POAL_007_C1-ANOSPP14622437	56	38095		low	An_pseudojamesii	An_pseudojamesii_i	Neocellia_series	ERS18017680
POAL_007_A1		amplicon_panel	Alongkot Ponlawat	CDC_LIGHT_TRAP	Anopheles pseudojamesi		THAILAND	20.09372	20.09372	2018-03-20	48550	POAL_007_A1-ANOSPP14622435	57	73685		low	An_pseudojamesii	An_pseudojamesii_i	Neocellia_series	ERS18017679
POAL_007_D1		amplicon_panel	Alongkot Ponlawat	CDC_LIGHT_TRAP	Anopheles pseudojamesi		THAILAND	20.09372	20.09372	2020-03-18	48550	POAL_007_D1-ANOSPP14622438	57	80926		low	An_pseudojamesii	An_pseudojamesii_i	Neocellia_series	ERS18017683
POAL_003_A7		amplicon_panel	Alongkot Ponlawat	CDC_LIGHT_TRAP	Anopheles jamesii		THAILAND	15.1804	15.1804	2015-11-12	48550	POAL_003_A7-ANOSPP14622099	40	10313		low	An_jamesii	An_jamesii_i	Neocellia_series	ERS18017367
POAL_003_B7		amplicon_panel	Alongkot Ponlawat	CDC_LIGHT_TRAP	Anopheles jamesii		THAILAND	15.2133	15.2133	2015-11-13	48550	POAL_003_B7-ANOSPP14622100	51	13669		low	An_jamesii	An_jamesii_i	Neocellia_series	ERS18017368
POAL_003_H6		amplicon_panel	Alongkot Ponlawat	CDC_LIGHT_TRAP	Anopheles jamesii		THAILAND	15.2133	15.2133	2015-11-10	48550	POAL_003_H6-ANOSPP14622098	53	40197		low	An_jamesii	An_jamesii_i	Neocellia_series	ERS18017366
CHVI_015_E8		amplicon_panel	Victor Chaumeau	NON_HUMAN_ANIMAL_BAITED_CATCH	Anopheles jamesii	yes	Thailand	17.135027	17.135027	2015-08-26	48247	CHVI_015_E8-ANOSPP14481268	57	70616		low	An_jamesii	An_jamesii_i	Neocellia_series	ERS17178971
CHVI_016_G11		amplicon_panel	Victor Chaumeau	NON_HUMAN_ANIMAL_BAITED_CATCH	Anopheles jamesii	yes	Thailand	17.135027	17.135027	2015-08-28	48247	CHVI_016_G11-ANOSPP14481390	57	56965		low	An_jamesii	An_jamesii_i	Neocellia_series	ERS17179110
VBS00127	Makunin et al. (2022)	amplicon_panel			Anopheles_jamesii	yes					10000	VBS00127	55	0	1.0	medium	An_jamesii	An_jamesii_i	Neocellia_series
VBS00128	Makunin et al. (2022)	amplicon_panel			Anopheles_jamesii	yes					10000	VBS00128	52	0	3.0	high	An_jamesii	An_jamesii_i	Neocellia_series
VBS00125	Makunin et al. (2022)	amplicon_panel			Anopheles_jamesii	yes					10000	VBS00125	59	0		low	An_jamesii	An_jamesii_i	Neocellia_series
CHVI_016_B7		amplicon_panel	Victor Chaumeau	NON_HUMAN_ANIMAL_BAITED_CATCH	Anopheles jamesii	yes	Thailand	17.130801	17.130801	2015-08-27	48247	CHVI_016_B7-ANOSPP14481353	57	75312		low	An_jamesii	An_jamesii_i	Neocellia_series	ERS17179073
POAL_003_D4		amplicon_panel	Alongkot Ponlawat	CDC_LIGHT_TRAP	Anopheles dravidicus		THAILAND	17.05225	17.05225	2019-08-08	48550	POAL_003_D4-ANOSPP14622078	57	26114		low	An_dravidicus	Maculatus_group_i	Neocellia_series	ERS18017345
POAL_003_E4		amplicon_panel	Alongkot Ponlawat	CDC_LIGHT_TRAP	Anopheles dravidicus		THAILAND	17.05225	17.05225	2020-06-15	48550	POAL_003_E4-ANOSPP14622079	61	192426		low	An_dravidicus	Maculatus_group_i	Neocellia_series	ERS18017348
POAL_003_B4		amplicon_panel	Alongkot Ponlawat	CDC_LIGHT_TRAP	Anopheles dravidicus		THAILAND	17.05225	17.05225	2015-07-07	48550	POAL_003_B4-ANOSPP14622076	43	9724		low	An_dravidicus	Maculatus_group_i	Neocellia_series	ERS18017341
CHVI_001_C6		amplicon_panel	Victor Chaumeau	NON_HUMAN_ANIMAL_BAITED_CATCH	Anopheles maculatus	yes	Thailand	17.116312	17.116312	2014-09-10	48186	CHVI_001_C6-ANOSPP14479906	60	12487		low	An_maculatus_B	Maculatus_group_i	Neocellia_series	ERS17177639
CHVI_001_B6		amplicon_panel	Victor Chaumeau	HUMAN_LANDING_CATCH	Anopheles maculatus	yes	Thailand	17.116312	17.116312	2014-09-10	48186	CHVI_001_B6-ANOSPP14479905	60	31324		low	An_maculatus_B	Maculatus_group_i	Neocellia_series	ERS17177637
CHVI_001_H6		amplicon_panel	Victor Chaumeau	NON_HUMAN_ANIMAL_BAITED_CATCH	Anopheles maculatus	yes	Thailand	17.135027	17.135027	2014-09-10	48186	CHVI_001_H6-ANOSPP14479911	61	74907		low	An_maculatus_B	Maculatus_group_i	Neocellia_series	ERS17177643
POAL_004_H4		amplicon_panel	Alongkot Ponlawat	CDC_LIGHT_TRAP	Anopheles maculatus		THAILAND	17.05225	17.05225	2015-07-06	48550	POAL_004_H4-ANOSPP14622178	60	24468		low	An_maculatus_B	Maculatus_group_i	Neocellia_series	ERS18017423
POAL_004_G5		amplicon_panel	Alongkot Ponlawat	HAND_CAUGHT	Anopheles maculatus		THAILAND	18.14298	18.14298	2023-07-05	48550	POAL_004_G5-ANOSPP14622185	60	40301		low	An_maculatus_B	Maculatus_group_i	Neocellia_series	ERS18017429
POAL_004_F5		amplicon_panel	Alongkot Ponlawat	CDC_LIGHT_TRAP	Anopheles maculatus		THAILAND	17.05225	17.05225	2015-07-07	48550	POAL_004_F5-ANOSPP14622184	36	3285		low	An_maculatus_B	Maculatus_group_i	Neocellia_series	ERS18017428
VBS00107	Makunin et al. (2022)	amplicon_panel			Anopheles_maculatus_A	yes					10000	VBS00107	46	0	1.0	medium	An_sawadwongporni	Maculatus_group_i	Neocellia_series
VBS00108	Makunin et al. (2022)	amplicon_panel			Anopheles_maculatus_A	yes					10000	VBS00108	53	0	1.0	medium	An_sawadwongporni	Maculatus_group_i	Neocellia_series
CHVI_012_E3		amplicon_panel	Victor Chaumeau	NON_HUMAN_ANIMAL_BAITED_CATCH	Anopheles jamesii	yes	Thailand	17.11042	17.11042	2015-08-18	48247	CHVI_012_E3-ANOSPP14480940	60	26081		low	An_sawadwongporni	Maculatus_group_i	Neocellia_series	ERS17178700
CHVI_005_E10		amplicon_panel	Victor Chaumeau	HUMAN_LANDING_CATCH	Anopheles maculatus		Thailand	17.133725	17.133725	2015-08-04	48255	CHVI_005_E10-ANOSPP14480324	60	60633		low	An_sawadwongporni	Maculatus_group_i	Neocellia_series	ERS17178044
CHVI_005_D10		amplicon_panel	Victor Chaumeau	HUMAN_LANDING_CATCH	Anopheles maculatus		Thailand	17.133725	17.133725	2015-08-04	48255	CHVI_005_D10-ANOSPP14480323	60	88299		low	An_sawadwongporni	Maculatus_group_i	Neocellia_series	ERS17178042
POAL_007_B4		amplicon_panel	Alongkot Ponlawat	CDC_LIGHT_TRAP	Anopheles sawadwongporni		THAILAND	20.09372	20.09372	2019-08-19	48550	POAL_007_B4-ANOSPP14622460	60	103829		low	An_sawadwongporni	Maculatus_group_i	Neocellia_series	ERS18017704
POAL_007_A4		amplicon_panel	Alongkot Ponlawat	CDC_LIGHT_TRAP	Anopheles sawadwongporni		THAILAND	20.09372	20.09372	2019-08-19	48550	POAL_007_A4-ANOSPP14622459	60	299255		low	An_sawadwongporni	Maculatus_group_i	Neocellia_series	ERS18017702
POAL_007_H3		amplicon_panel	Alongkot Ponlawat	CDC_LIGHT_TRAP	Anopheles sawadwongporni		THAILAND	20.09372	20.09372	2019-08-19	48550	POAL_007_H3-ANOSPP14622458	59	27563		low	An_sawadwongporni	Maculatus_group_i	Neocellia_series	ERS18017703
VBS00114	Makunin et al. (2022)	amplicon_panel			Anopheles_rampae	yes					10000	VBS00114	54	0	2.0	medium	An_rampae	Maculatus_group_i	Neocellia_series
VBS00113	Makunin et al. (2022)	amplicon_panel			Anopheles_rampae	yes					10000	VBS00113	51	0	1.0	medium	An_rampae	Maculatus_group_i	Neocellia_series
VBS00112	Makunin et al. (2022)	amplicon_panel			Anopheles_rampae	yes					10000	VBS00112	57	0	2.0	medium	An_rampae	Maculatus_group_i	Neocellia_series
VBS00115	Makunin et al. (2022)	amplicon_panel			Anopheles_rampae	yes					10000	VBS00115	59	0	1.0	medium	An_rampae	Maculatus_group_i	Neocellia_series
BEAM_006_A8		amplicon_panel	Amy Bei	HAND_CAUGHT	Anopheles rufipes	yes	SENEGAL	12.542167	12.542167	2022-08-10	47649	BEAM_006_A8-ANOSPP13786862	57	34617	1.0	medium	An_rufipes	An_rufipes_i	Neocellia_series	ERS15571779
NIEL_085_F4		amplicon_panel	El Hadji Amadou Niang	PYRETHROID_SPRAY_CATCH	Anopheles rufipes		SENEGAL	16.065294	16.065294	26/10/2022	48305	NIEL_085_F4-ANOSPP13868773	58	28393		low	An_rufipes	An_rufipes_i	Neocellia_series	ERS16134333
AYDI_068_B11		amplicon_panel	Diego Ayala	CDC_LIGHT_TRAP	Anopheles rufipes		MADAGASCAR	-18.69841	-18.69841	17/10/2022	47984	AYDI_068_B11-ANOSPP13870361	59	27252		low	An_rufipes	An_rufipes_i	Neocellia_series	ERS16136111
NIEL_092_B5		amplicon_panel	El Hadji Amadou Niang	PYRETHROID_SPRAY_CATCH	Anopheles rufipes		SENEGAL	15.084813	15.084813	30/10/2022	48229	NIEL_092_B5-ANOSPP14591173	62	29821		low	An_rufipes	An_rufipes_i	Neocellia_series	ERS17496304
AYDI_068_C11		amplicon_panel	Diego Ayala	CDC_LIGHT_TRAP	Anopheles rufipes		MADAGASCAR	-18.69841	-18.69841	18/10/2022	47984	AYDI_068_C11-ANOSPP13870362	57	21912		low	An_rufipes	An_rufipes_i	Neocellia_series	ERS16136112
BEAM_002_G4		amplicon_panel	Amy Bei	HAND_CAUGHT	Anopheles rufipes	yes	SENEGAL	12.50319	12.50319	2022-07-23	47649	BEAM_002_G4-ANOSPP13786452	58	14466		low	An_rufipes	An_rufipes_i	Neocellia_series	ERS15571126
BEAM_006_B7		amplicon_panel	Amy Bei	HAND_CAUGHT	Anopheles rufipes	yes	SENEGAL	12.570607	12.570607	2022-08-10	47649	BEAM_006_B7-ANOSPP13786855	58	15631		low	An_rufipes	An_rufipes_i	Neocellia_series	ERS15571770
AYDI_068_A11		amplicon_panel	Diego Ayala	CDC_LIGHT_TRAP	Anopheles rufipes		MADAGASCAR	-18.69841	-18.69841	17/10/2022	47984	AYDI_068_A11-ANOSPP13870360	58	14164		low	An_rufipes	An_rufipes_i	Neocellia_series	ERS16136109
NIEL_059_G9		amplicon_panel	El Hadji Amadou Niang	PYRETHROID_SPRAY_CATCH	Anopheles pretoriensis	yes	SENEGAL	14.09587	14.09587	28/09/2022	48315	NIEL_059_G9-ANOSPP13866318	57	17840		low	An_pretoriensis	An_pretoriensis_i	Neocellia_series	ERS16131361
GOTZ_007_D10		amplicon_panel	Nicodem Govella	BARRIER_SCREEN	Anopheles maculipalpis	yes	Tanzania	-6.962136667	-6.962136667	2022-05-10	46965	GOTZ_007_D10-ANOSPP13622226	51	10932		low	An_pretoriensis	An_pretoriensis_i	Neocellia_series	ERS14681563
GOTZ_007_B10		amplicon_panel	Nicodem Govella	BARRIER_SCREEN	Anopheles maculipalpis	yes	Tanzania	-10.4483082	-10.4483082	2022-04-20	46965	GOTZ_007_B10-ANOSPP13622224	49	2950		low	An_pretoriensis	An_pretoriensis_i	Neocellia_series	ERS14681560
GOTZ_007_C10		amplicon_panel	Nicodem Govella	BARRIER_SCREEN	Anopheles maculipalpis	yes	Tanzania	-6.962136667	-6.962136667	2022-05-11	46965	GOTZ_007_C10-ANOSPP13622225	54	13076		low	An_pretoriensis	An_pretoriensis_i	Neocellia_series	ERS14681561
Amac-42	Makunin et al. (2022)	amplicon_panel			Anopheles_maculipalpis						10000	Amac-42	58	0	1.0	medium	An_maculipalpis	An_maculipalpis_i	Neocellia_series
Amac-44	Makunin et al. (2022)	amplicon_panel			Anopheles_maculipalpis	yes					10000	Amac-44	56	0		low	An_maculipalpis	An_maculipalpis_i	Neocellia_series
KAJO_023_H1		amplicon_panel	Jonathan Kayondo	HUMAN_LANDING_CATCH	Anopheles gambiae s.s		Uganda	0.7358884	0.7358884	2018-10-05	45792	KAJO_023_H1-ANOSPP13032359	55	19007		low	An_maculipalpis	An_maculipalpis_i	Neocellia_series	ERS12460451
AYDI_045_H4		amplicon_panel	Diego Ayala	HUMAN_LANDING_CATCH	Anopheles maculipalpis	yes	GABON	-0.18695	-0.18695	2019-04-18	45959	AYDI_045_H4-ANOSPP13151955	58	27754		low	An_maculipalpis	An_maculipalpis_i	Neocellia_series	ERS13497242
AYDI_047_E6		amplicon_panel	Diego Ayala	HUMAN_LANDING_CATCH	Anopheles maculipalpis	yes	GABON	-0.10315	-0.10315	2019-04-15	45959	AYDI_047_E6-ANOSPP13152160	57	36856		low	An_maculipalpis	An_maculipalpis_i	Neocellia_series	ERS13497447
AYDI_066_A6		amplicon_panel	Diego Ayala	HUMAN_LANDING_CATCH	Anopheles maculipalpis		MADAGASCAR	-18.96997	-18.96997	02/11/2022	47984	AYDI_066_A6-ANOSPP13870128	56	13432		low	An_maculipalpis	An_maculipalpis_i	Neocellia_series	ERS16135860
GOTZ_007_F10		amplicon_panel	Nicodem Govella	BARRIER_SCREEN	Anopheles maculipalpis	yes	Tanzania	-6.548496345	-6.548496345	2022-03-31	46965	GOTZ_007_F10-ANOSPP13622228	57	20221		low	An_maculipalpis	An_maculipalpis_i	Neocellia_series	ERS14681564
AYDI_056_G9		amplicon_panel	Diego Ayala	OTHER	Anopheles maculipalpis		MADAGASCAR	-17.43552	-17.43552	14/02/2022	48229	AYDI_056_G9-ANOSPP14591306	55	10857		low	An_maculipalpis	An_maculipalpis_i	Neocellia_series	ERS17496403
Amac-50	Makunin et al. (2022)	amplicon_panel			Anopheles_maculipalpis						10000	Amac-50	58	0	1.0	medium	An_maculipalpis	An_maculipalpis_i	Neocellia_series
POAL_007_H8		amplicon_panel	Alongkot Ponlawat	CDC_LIGHT_TRAP	Anopheles splendidus		THAILAND	15.2133	15.2133	2015-12-07	48550	POAL_007_H8-ANOSPP14622498	58	41147		low	An_splendidus	An_splendidus_i	Neocellia_series	ERS18017743
POAL_007_D9		amplicon_panel	Alongkot Ponlawat	CDC_LIGHT_TRAP	Anopheles splendidus		THAILAND	15.2133	15.2133	2015-10-19	48550	POAL_007_D9-ANOSPP14622502	59	53072		low	An_splendidus	An_splendidus_i	Neocellia_series	ERS18017747
POAL_007_C9		amplicon_panel	Alongkot Ponlawat	CDC_LIGHT_TRAP	Anopheles splendidus		THAILAND	15.2133	15.2133	2015-10-19	48550	POAL_007_C9-ANOSPP14622501	59	10824		low	An_splendidus	An_splendidus_i	Neocellia_series	ERS18017744
POAL_007_B9		amplicon_panel	Alongkot Ponlawat	CDC_LIGHT_TRAP	Anopheles splendidus		THAILAND	15.2133	15.2133	2015-10-19	48550	POAL_007_B9-ANOSPP14622500	58	26741		low	An_splendidus	An_splendidus_i	Neocellia_series	ERS18017745
anopheles-stephensi-sda-500scaffoldsastes1	Neafsey et al. (2015)	reference_genome			Anopheles_stephensi						10000	anopheles-stephensi-sda-500scaffoldsastes1	59	0		low	An_stephensi	An_stephensi_i	Neocellia_series
anopheles-stephensi-indianscaffoldsastei2	Jiang et al. (2014)	reference_genome			Anopheles_stephensi						10000	anopheles-stephensi-indianscaffoldsastei2	59	0		low	An_stephensi	An_stephensi_i	Neocellia_series
MOM_FUST_D3	Makunin et al. (2022)	amplicon_panel			An. stephensi						47671	MOM_FUST_D3-7264STDY13891131	53	8888		low	An_stephensi	An_stephensi_i	Neocellia_series
MOM_FUST_D10	Makunin et al. (2022)	amplicon_panel			An. stephensi						47671	MOM_FUST_D10-7264STDY13891187	59	19012		low	An_stephensi	An_stephensi_i	Neocellia_series
AYDI_045_F6		amplicon_panel	Diego Ayala	HUMAN_LANDING_CATCH	Anopheles squamosus group		GABON	-0.12848	-0.12848	2019-09-07	45959	AYDI_045_F6-ANOSPP13151969	59	38652		low	An_squamosus†	An_squamosus_i	Cellia_series	ERS13497256
AYDI_045_H2		amplicon_panel	Diego Ayala	NON_HUMAN_ANIMAL_BAITED_CATCH	Anopheles squamosus group	yes	GABON	-0.10128	-0.10128	2019-04-15	45959	AYDI_045_H2-ANOSPP13151939	57	19848		low	An_squamosus†	An_squamosus_i	Cellia_series	ERS13497217
AYDI_056_B3		amplicon_panel	Diego Ayala	OTHER	Anopheles squamosus	yes	MADAGASCAR	-20.07642	-20.07642	26/11/2022	48229	AYDI_056_B3-ANOSPP14591253	55	22512		low	An_squamosus†	An_squamosus_i	Cellia_series	ERS17496446
AYDI_056_H2		amplicon_panel	Diego Ayala	OTHER	Anopheles squamosus		MADAGASCAR	-20.07642	-20.07642	26/11/2022	48229	AYDI_056_H2-ANOSPP14591251	56	13432		low	An_squamosus†	An_squamosus_i	Cellia_series	ERS17496444
GOTZ_008_B1		amplicon_panel	Nicodem Govella	BARRIER_SCREEN	Anopheles squamosus	yes	Tanzania	-2.5099853	-2.5099853	2022-02-03	46965	GOTZ_008_B1-ANOSPP13622248	52	25089		low	An_squamosus†	An_squamosus_i	Cellia_series	ERS14681584
GOTZ_007_D12		amplicon_panel	Nicodem Govella	BARRIER_SCREEN	Anopheles squamosus	yes	Tanzania	-2.5099853	-2.5099853	2022-02-05	46965	GOTZ_007_D12-ANOSPP13622242	52	24857		low	An_squamosus†	An_squamosus_i	Cellia_series	ERS14681578
AKJE_007_A9		amplicon_panel	Jewelna Akorli	LARVAL_DIPPING			Ghana	6.0419655	6.0419655	2022-08-19	48186	AKJE_007_A9-ANOSPP13910781	52	28033		low	An_squamosus†	An_squamosus_i	Cellia_series	ERS16137781
AKJE_002_E9		amplicon_panel	Jewelna Akorli	LARVAL_DIPPING			Ghana	10.9773319	10.9773319	2022-10-17	48180	AKJE_002_E9-ANOSPP13910305	54	11752		low	An_squamosus†	An_squamosus_i	Cellia_series	ERS16137289
GOTZ_011_A5		amplicon_panel	Nicodem Govella	BARRIER_SCREEN	Anopheles pharoensis		Tanzania	-6.962137	-6.962137	2022-05-09	48206	GOTZ_011_A5-ANOSPP14489592	55	64006		low	An_pharoensis_cl1_f	An_pharoensis_i	Cellia_series	ERS17219628
NIEL_078_F6		amplicon_panel	El Hadji Amadou Niang	PYRETHROID_SPRAY_CATCH	Anopheles pharoensis	yes	SENEGAL	16.467712	16.467712	23/10/2022	48398	NIEL_078_F6-ANOSPP13868117	55	32605		low	An_pharoensis_cl1_f	An_pharoensis_i	Cellia_series	ERS16133316
NIEL_078_B7		amplicon_panel	El Hadji Amadou Niang	PYRETHROID_SPRAY_CATCH	Anopheles pharoensis	yes	SENEGAL	16.467712	16.467712	23/10/2022	48398	NIEL_078_B7-ANOSPP13868121	53	8147		low	An_pharoensis_cl1_f	An_pharoensis_i	Cellia_series	ERS16133320
GOTZ_011_B4		amplicon_panel	Nicodem Govella	MOSQUITO_ELECTROCUTING_TRAP	Anopheles pharoensis		Tanzania	-4.276627	-4.276627	2021-11-28	48206	GOTZ_011_B4-ANOSPP14489585	55	157453		low	An_pharoensis_cl1_f	An_pharoensis_i	Cellia_series	ERS17219621
GOTZ_017_G10		amplicon_panel	Nicodem Govella	BARRIER_SCREEN	Anopheles pharoensis		Tanzania	-10.448308	-10.448308	2022-04-20	48206	GOTZ_017_G10-ANOSPP14490214	53	19945		low	An_pharoensis_cl1_f	An_pharoensis_i	Cellia_series	ERS17220295
NIEL_019_F3		amplicon_panel	El Hadji Amadou Niang	PYRETHROID_SPRAY_CATCH	Anopheles pharoensis		SENEGAL	12.48477	12.48477	28/10/2020	48292	NIEL_019_F3-ANOSPP13862429	49	8801		low	An_pharoensis_cl1_f	An_pharoensis_i	Cellia_series	ERS16126817
AYDI_076_E12		amplicon_panel	Diego Ayala	BIOGENTS_TRAP			MADAGASCAR	-23.07155	-23.07155	2023-01-30	48518	AYDI_076_E12-ANOSPP13985406	55	139692		low	An_pharoensis_cl1_f	An_pharoensis_i	Cellia_series	ERS17754764
AYDI_076_F12		amplicon_panel	Diego Ayala	BIOGENTS_TRAP			MADAGASCAR	-23.07155	-23.07155	2023-01-30	48518	AYDI_076_F12-ANOSPP13985407	53	39707		low	An_pharoensis_cl1_f	An_pharoensis_i	Cellia_series	ERS17754762
AKJE_005_H9		amplicon_panel	Jewelna Akorli	LARVAL_DIPPING			Ghana	5.7848293	5.7848293	2022-08-09	48186	AKJE_005_H9-ANOSPP13910596	51	37004		low	An_pharoensis_cl1_f	An_pharoensis_i	Cellia_series	ERS16137590
AKJE_005_H10		amplicon_panel	Jewelna Akorli	LARVAL_DIPPING			Ghana	5.7848293	5.7848293	2022-08-09	48186	AKJE_005_H10-ANOSPP13910604	52	66627		low	An_pharoensis_cl1_f	An_pharoensis_i	Cellia_series	ERS16137599
GOTZ_008_B3		amplicon_panel	Nicodem Govella	BARRIER_SCREEN	Anopheles squamosus	yes	Tanzania	-2.511214	-2.511214	2022-02-03	46965	GOTZ_008_B3-ANOSPP13622264	53	26153		low	An_pharoensis_cl2_f	An_pharoensis_i	Cellia_series	ERS14681599
GOTZ_008_A3		amplicon_panel	Nicodem Govella	BARRIER_SCREEN	Anopheles squamosus	yes	Tanzania	-2.5099853	-2.5099853	2022-02-03	46965	GOTZ_008_A3-ANOSPP13622263	53	30276		low	An_pharoensis_cl2_f	An_pharoensis_i	Cellia_series	ERS14681600
GOTZ_008_G2		amplicon_panel	Nicodem Govella	BARRIER_SCREEN	Anopheles squamosus	yes	Tanzania	-2.5099853	-2.5099853	2022-02-03	46965	GOTZ_008_G2-ANOSPP13622261	52	15264		low	An_pharoensis_cl2_f	An_pharoensis_i	Cellia_series	ERS14681594
GOTZ_008_H2		amplicon_panel	Nicodem Govella	BARRIER_SCREEN	Anopheles squamosus		Tanzania	-2.5099853	-2.5099853	2022-02-03	46965	GOTZ_008_H2-ANOSPP13622262	52	19444		low	An_pharoensis_cl2_f	An_pharoensis_i	Cellia_series	ERS14681598
GOTZ_010_A7		amplicon_panel	Nicodem Govella	BARRIER_SCREEN	Anopheles pharoensis		Tanzania	-7.37796	-7.37796	2022-04-09	48206	GOTZ_010_A7-ANOSPP14489512	54	23020		low	An_pharoensis_cl2_f	An_pharoensis_i	Cellia_series	ERS17219594
anopheles-christyi-achkn1017scaffoldsachra1	Neafsey et al. (2015)	reference_genome			Anopheles_christyi						10000	anopheles-christyi-achkn1017scaffoldsachra1	49	0		low	An_christyi	An_christyi_i	Pyretophorus_series
AYDI_056_A2		amplicon_panel	Diego Ayala	OTHER	Anopheles gambiae sl		MADAGASCAR	-20.79998	-20.79998	23/11/2022	48229	AYDI_056_A2-ANOSPP13869520	60	26071		low	An_arabiensis	Gambiae_complex_i	Pyretophorus_series	ERS16135140
EKUW_053_C4		amplicon_panel	Uwem Ekpo	LARVAL_DIPPING			NIGERIA	6.68153	6.68153	2022-11-14	46966	EKUW_053_C4-ANOSPP13647503	58	10542		low	An_arabiensis	Gambiae_complex_i	Pyretophorus_series	ERS14751846
AKJE_001_A5		amplicon_panel	Jewelna Akorli	LARVAL_DIPPING			Ghana	10.9279505	10.9279505	2021-08-31	48180	AKJE_001_A5-ANOSPP13910173	59	24402		low	An_arabiensis	Gambiae_complex_i	Pyretophorus_series	ERS16137154
KAJO_013_H8		amplicon_panel	Jonathan Kayondo	HAND_CAUGHT	Anopheles gambiae s.s		Uganda	0.763793	0.763793	2017-05-23	45888	KAJO_013_H8-ANOSPP13105009	60	41895		low	An_arabiensis	Gambiae_complex_i	Pyretophorus_series	ERS13359082
KIMA_007_E9	Boddé et al. (2022)	amplicon_panel		PYRETHROID_SPRAY_CATCH	Anopheles gambiae group_guess		BURKINA FASO	11.235433	11.235433	2019-10-29	45794	DN806237E_E9-ANOSPP10254057	59	33836		low	An_arabiensis	Gambiae_complex_i	Pyretophorus_series
KIMA_007_G9	Boddé et al. (2022)	amplicon_panel		PYRETHROID_SPRAY_CATCH	Anopheles gambiae group_guess		BURKINA FASO	11.235433	11.235433	2019-10-29	45794	DN806237E_G9-ANOSPP10254059	60	48916		low	An_arabiensis	Gambiae_complex_i	Pyretophorus_series
NIEL_090_H9		amplicon_panel	El Hadji Amadou Niang	PYRETHROID_SPRAY_CATCH	Anopheles gambiae		SENEGAL	15.512749	15.512749	29/10/2022	48305	NIEL_090_H9-ANOSPP13869295	60	39403		low	An_arabiensis	Gambiae_complex_i	Pyretophorus_series	ERS16134937
GOTZ_002_G2		amplicon_panel	Nicodem Govella	MOSQUITO_ELECTROCUTING_TRAP	Anopheles gambiae		Tanzania	-2.5123888	-2.5123888	2022-03-10	46965	GOTZ_002_G2-ANOSPP13621685	60	39418		low	An_arabiensis	Gambiae_complex_i	Pyretophorus_series	ERS14681020
BEAM_005_E7		amplicon_panel	Amy Bei	HAND_CAUGHT	Anopheles gambiae		SENEGAL	12.518798	12.518798	2022-08-07	47649	BEAM_005_E7-ANOSPP13786762	59	36845		low	An_arabiensis	Gambiae_complex_i	Pyretophorus_series	ERS15571693
AYDI_006_C9		amplicon_panel	Diego Ayala		Anopheles arabiensis		Madagascar	-18.922	-18.922	1999-02	35022	MADA3_67-GbS9284839	59	12681		low	An_arabiensis	Gambiae_complex_i	Pyretophorus_series	ERS20581963
EKUW_053_D10		amplicon_panel	Uwem Ekpo	LARVAL_DIPPING			NIGERIA	6.82837	6.82837	2022-11-16	46966	EKUW_053_D10-ANOSPP13647552	61	19793		low	An_gambiae_coluzzii§	Gambiae_complex_i	Pyretophorus_series	ERS14751862
AKJE_012_G11		amplicon_panel	Jewelna Akorli	LARVAL_DIPPING			Ghana	5.4422234	5.4422234	2021-10-15	48180	AKJE_012_G11-ANOSPP13911283	61	11798		low	An_gambiae_coluzzii§	Gambiae_complex_i	Pyretophorus_series	ERS16138303
KIMA_004_A4	Boddé et al. (2022)	amplicon_panel		PYRETHROID_SPRAY_CATCH	Anopheles gambiae group_guess		BURKINA FASO	11.2339822	11.2339822	2019-10-29	45794	DN806234B_A4-ANOSPP10253725	61	57331		low	An_gambiae_coluzzii§	Gambiae_complex_i	Pyretophorus_series
AYDI_510_E9		amplicon_panel	Diego Ayala	HUMAN_LANDING_CATCH	Anopheles gambiae		GABON	-0.18695	-0.18695	2019-04-18	46966	AYDI_510_E9-ANOSPP13209609	61	43308		low	An_gambiae_coluzzii§	Gambiae_complex_i	Pyretophorus_series	ERS13589198
NIEL_059_D4		amplicon_panel	El Hadji Amadou Niang	PYRETHROID_SPRAY_CATCH	Anopheles gambiae		SENEGAL	13.89597	13.89597	27/09/2022	48315	NIEL_059_D4-ANOSPP13866275	61	16518		low	An_gambiae_coluzzii§	Gambiae_complex_i	Pyretophorus_series	ERS16131314
BEAM_004_E5		amplicon_panel	Amy Bei	HAND_CAUGHT	Anopheles gambiae		SENEGAL	12.519034	12.519034	2022-08-11	47649	BEAM_004_E5-ANOSPP13786650	60	13972		low	An_gambiae_coluzzii§	Gambiae_complex_i	Pyretophorus_series	ERS15571324
OMOL_004_G9		amplicon_panel	Uwem Ekpo	PYRETHROID_SPRAY_CATCH	Anopheles gambiae		NIGERIA	7.41953	7.41953	2018-08-15	34891	NG_4_71-GbS9251225	61	37460		low	An_gambiae_coluzzii§	Gambiae_complex_i	Pyretophorus_series	ERS20581962
AYDI_066_D9		amplicon_panel	Diego Ayala	HUMAN_LANDING_CATCH	Anopheles gambiae sl		MADAGASCAR	-18.96997	-18.96997	02/11/2022	47984	AYDI_066_D9-ANOSPP13870155	59	12475		low	An_gambiae_coluzzii§	Gambiae_complex_i	Pyretophorus_series	ERS16135889
AYDI_504_G3		amplicon_panel	Diego Ayala	HUMAN_LANDING_CATCH	Anopheles gambiae		GABON	-0.10712	-0.10712	2021-10-12	46190	AYDI_504_G3-ANOSPP13208987	61	32597		low	An_gambiae_coluzzii§	Gambiae_complex_i	Pyretophorus_series	ERS13588511
BEAM_005_E3		amplicon_panel	Amy Bei	HAND_CAUGHT	Anopheles gambiae		SENEGAL	12.50319	12.50319	2022-08-06	47649	BEAM_005_E3-ANOSPP13786730	61	32533		low	An_gambiae_coluzzii§	Gambiae_complex_i	Pyretophorus_series	ERS15571661
GOTZ_016_A3		amplicon_panel	Nicodem Govella	MOSQUITO_ELECTROCUTING_TRAP	Anopheles gambiae		Tanzania	-2.489379	-2.489379	2022-03-08	48206	GOTZ_016_A3-ANOSPP14490056	58	33142		low	An_gambiae_coluzzii§	Gambiae_complex_i	Pyretophorus_series	ERS17220140
NIEL_060_B4		amplicon_panel	El Hadji Amadou Niang	PYRETHROID_SPRAY_CATCH	Anopheles gambiae		SENEGAL	13.63817	13.63817	02/10/2022	48315	NIEL_060_B4-ANOSPP13866369	61	86854		low	An_gambiae_coluzzii§	Gambiae_complex_i	Pyretophorus_series	ERS16131414
OMOL_006_C11	Boddé et al. (2022)	amplicon_panel		PYRETHROID_SPRAY_CATCH	Anopheles gambiae			7.41953	7.41953	2018-09-26	34891	NG_6_83-GbS9251524	61	39000		low	An_gambiae_coluzzii§	Gambiae_complex_i	Pyretophorus_series
KIMA_007_B4	Boddé et al. (2022)	amplicon_panel		PYRETHROID_SPRAY_CATCH	Anopheles gambiae group_guess		BURKINA FASO	11.235433	11.235433	2019-08-07	45794	DN806237E_B4-ANOSPP10254014	61	72202		low	An_gambiae_coluzzii§	Gambiae_complex_i	Pyretophorus_series
KAJO_022_D5		amplicon_panel	Jonathan Kayondo	PYRETHROID_SPRAY_CATCH	Anopheles gambiae s.s		Uganda	0.7358884	0.7358884	2018-05-10	45888	KAJO_022_D5-ANOSPP13105461	62	46987		low	An_gambiae_coluzzii§	Gambiae_complex_i	Pyretophorus_series	ERS13359538
AKJE_003_D3		amplicon_panel	Jewelna Akorli	LARVAL_DIPPING			Ghana	9.2336715	9.2336715	2022-10-14	48180	AKJE_003_D3-ANOSPP13910352	61	18754		low	An_gambiae_coluzzii§	Gambiae_complex_i	Pyretophorus_series	ERS16137337
AYDI_029_G12		amplicon_panel	Diego Ayala	NON_HUMAN_ANIMAL_BAITED_CATCH	Anopheles gambiae group		GABON	-0.17483	-0.17483	2019-11-25	45970	AYDI_029_G12-ANOSPP13167642	60	11409		low	An_fontenillei	Gambiae_complex_i	Pyretophorus_series	ERS13498367
AYDI_501_E11		amplicon_panel	Diego Ayala	NON_HUMAN_ANIMAL_BAITED_CATCH	Anopheles gambiae		GABON	-0.1981	-0.1981	2021-10-10	46190	AYDI_501_E11-ANOSPP13208761	60	38954		low	An_fontenillei	Gambiae_complex_i	Pyretophorus_series	ERS13588351
AYDI_501_A12		amplicon_panel	Diego Ayala	NON_HUMAN_ANIMAL_BAITED_CATCH	Anopheles gambiae		GABON	-0.1981	-0.1981	2021-10-10	46190	AYDI_501_A12-ANOSPP13208765	60	29583		low	An_fontenillei	Gambiae_complex_i	Pyretophorus_series	ERS13588357
AYDI_501_F11		amplicon_panel	Diego Ayala	NON_HUMAN_ANIMAL_BAITED_CATCH	Anopheles gambiae		GABON	-0.1981	-0.1981	2021-10-10	46190	AYDI_501_F11-ANOSPP13208762	60	28174		low	An_fontenillei	Gambiae_complex_i	Pyretophorus_series	ERS13588352
AYDI_027_F10		amplicon_panel	Diego Ayala	HUMAN_LANDING_CATCH	Anopheles gambiae group		GABON	-0.20282	-0.20282	2020-06-04	38847	DN806201P_F10-ANOSPP10251570	61	27603		low	An_fontenillei	Gambiae_complex_i	Pyretophorus_series	ERS6473382
anopheles-quadriannulatus-sangwescaffoldsaquas1	Neafsey et al. (2015)	reference_genome			Anopheles_quadriannulatus						10000	anopheles-quadriannulatus-sangwescaffoldsaquas1	61	0		low	An_quadriannulatus	Gambiae_complex_i	Pyretophorus_series
AquaSAMN01760641	Fontaine et al. (2015)	public_wgs			Anopheles_quadriannulatus						10000	AquaSAMN01760641	54	0		low	An_quadriannulatus	Gambiae_complex_i	Pyretophorus_series
AquaSAMN01760635	Fontaine et al. (2015)	public_wgs			Anopheles_quadriannulatus						10000	AquaSAMN01760635	58	0		low	An_quadriannulatus	Gambiae_complex_i	Pyretophorus_series
AquaSAMN01760639	Fontaine et al. (2015)	public_wgs			Anopheles_quadriannulatus						10000	AquaSAMN01760639	54	0		low	An_quadriannulatus	Gambiae_complex_i	Pyretophorus_series
AquaSAMN01760633	Fontaine et al. (2015)	public_wgs			Anopheles_quadriannulatus						10000	AquaSAMN01760633	56	0	1.0	medium	An_quadriannulatus	Gambiae_complex_i	Pyretophorus_series
AquaSAMN01760642	Fontaine et al. (2015)	public_wgs			Anopheles_quadriannulatus						10000	AquaSAMN01760642	52	0		low	An_quadriannulatus	Gambiae_complex_i	Pyretophorus_series
NIEL_057_A7		amplicon_panel	El Hadji Amadou Niang	PYRETHROID_SPRAY_CATCH	Anopheles gambiae		SENEGAL	12.48477	12.48477	30/11/2021	48305	NIEL_057_A7-ANOSPP13866104	57	37442		low	An_melas	Gambiae_complex_i	Pyretophorus_series	ERS16131126
AmelSAMN01760619	Fontaine et al. (2015)	public_wgs			Anopheles_melas						10000	AmelSAMN01760619	33	0		low	An_melas	Gambiae_complex_i	Pyretophorus_series
AmelSAMN01760618	Fontaine et al. (2015)	public_wgs			Anopheles_melas						10000	AmelSAMN01760618	50	0	1.0	medium	An_melas	Gambiae_complex_i	Pyretophorus_series
NIEL_092_A8		amplicon_panel	El Hadji Amadou Niang	LARVAL_DIPPING	Anopheles gambiae		SENEGAL	14.33	14.33	28/09/2017	48229	NIEL_092_A8-ANOSPP14591196	58	14360		low	An_melas	Gambiae_complex_i	Pyretophorus_series	ERS17496328
anopheles-melas-cm1001059ascaffoldsamelc2	Neafsey et al. (2015)	reference_genome			Anopheles_melas						10000	anopheles-melas-cm1001059ascaffoldsamelc2	60	0		low	An_melas	Gambiae_complex_i	Pyretophorus_series
NIEL_020_A12		amplicon_panel	El Hadji Amadou Niang	PYRETHROID_SPRAY_CATCH	Anopheles gambiae		SENEGAL	12.48477	12.48477	26/11/2020	48292	NIEL_020_A12-ANOSPP13862592	57	31279		low	An_melas	Gambiae_complex_i	Pyretophorus_series	ERS16127029
NIEL_020_F12		amplicon_panel	El Hadji Amadou Niang	PYRETHROID_SPRAY_CATCH	Anopheles gambiae		SENEGAL	12.48477	12.48477	26/11/2020	48292	NIEL_020_F12-ANOSPP13862597	57	33947		low	An_melas	Gambiae_complex_i	Pyretophorus_series	ERS16127034
AYDI_056_B2		amplicon_panel	Diego Ayala	OTHER	Anopheles gambiae sl		MADAGASCAR	-20.79998	-20.79998	23/11/2022	48229	AYDI_056_B2-ANOSPP13869521	60	6333		low	An_merus	Gambiae_complex_i	Pyretophorus_series	ERS16135139
AYDI_056_B1		amplicon_panel	Diego Ayala	OTHER	Anopheles sp	yes	MADAGASCAR	-20.79998	-20.79998	22/11/2022	48229	AYDI_056_B1-ANOSPP13869513	61	36160		low	An_merus	Gambiae_complex_i	Pyretophorus_series	ERS16135227
AYDI_056_B1		amplicon_panel	Diego Ayala	OTHER	Anopheles sp	yes	MADAGASCAR	-20.79998	-20.79998	22/11/2022	48229	AYDI_056_B1-ANOSPP14591237	61	29280		low	An_merus	Gambiae_complex_i	Pyretophorus_series	ERS17496429
anopheles-merus-mafscaffoldsamerm2	Neafsey et al. (2015)	reference_genome			Anopheles_merus						10000	anopheles-merus-mafscaffoldsamerm2	61	0		low	An_merus	Gambiae_complex_i	Pyretophorus_series
AmerSAMN01760627	Fontaine et al. (2015)	public_wgs			Anopheles_merus						10000	AmerSAMN01760627	49	0		low	An_merus	Gambiae_complex_i	Pyretophorus_series
AmerSAMN01760628	Fontaine et al. (2015)	public_wgs			Anopheles_merus						10000	AmerSAMN01760628	52	0		low	An_merus	Gambiae_complex_i	Pyretophorus_series
AYDI_056_B2		amplicon_panel	Diego Ayala	OTHER	Anopheles gambiae sl		MADAGASCAR	-20.79998	-20.79998	23/11/2022	48229	AYDI_056_B2-ANOSPP14591245	59	7487		low	An_merus	Gambiae_complex_i	Pyretophorus_series	ERS17496438
anopheles-epiroticus-epiroticus2scaffoldsaepie1	Neafsey et al. (2015)	reference_genome			Anopheles_epiroticus						10000	anopheles-epiroticus-epiroticus2scaffoldsaepie1	53	0		low	Sundaicus_complex_f§	Sundaicus_subpictus_complex_i§	Pyretophorus_series
VBS00146	Makunin et al. (2022)	amplicon_panel			Anopheles_sundaicus	yes					10000	VBS00146	55	0	1.0	medium	Sundaicus_complex_f§	Sundaicus_subpictus_complex_i§	Pyretophorus_series
VBS00147	Makunin et al. (2022)	amplicon_panel			Anopheles_sundaicus	yes					10000	VBS00147	54	0	1.0	medium	Sundaicus_complex_f§	Sundaicus_subpictus_complex_i§	Pyretophorus_series
VBS00144	Makunin et al. (2022)	amplicon_panel			Anopheles_sundaicus	yes					10000	VBS00144	45	0		low	Sundaicus_complex_f§	Sundaicus_subpictus_complex_i§	Pyretophorus_series
VBS00148	Makunin et al. (2022)	amplicon_panel			Anopheles_sundaicus	yes					10000	VBS00148	57	0	2.0	medium	Sundaicus_complex_f§	Sundaicus_subpictus_complex_i§	Pyretophorus_series
POAL_003_D5		amplicon_panel	Alongkot Ponlawat	CDC_LIGHT_TRAP	Anopheles epiroticus		THAILAND	7.2392	7.2392	2018-01-30	48550	POAL_003_D5-ANOSPP14622086	55	47515		low	Sundaicus_complex_f§	Sundaicus_subpictus_complex_i§	Pyretophorus_series	ERS18017353
POAL_003_E5		amplicon_panel	Alongkot Ponlawat	CDC_LIGHT_TRAP	Anopheles epiroticus		THAILAND	7.2392	7.2392	2018-01-30	48550	POAL_003_E5-ANOSPP14622087	58	69710		low	Sundaicus_complex_f§	Sundaicus_subpictus_complex_i§	Pyretophorus_series	ERS18017355
POAL_003_F5		amplicon_panel	Alongkot Ponlawat	CDC_LIGHT_TRAP	Anopheles epiroticus		THAILAND	7.2392	7.2392	2018-01-30	48550	POAL_003_F5-ANOSPP14622088	58	110166		low	Sundaicus_complex_f§	Sundaicus_subpictus_complex_i§	Pyretophorus_series	ERS18017356
POAL_007_G11		amplicon_panel	Alongkot Ponlawat	CDC_LIGHT_TRAP	Anopheles subpictus		THAILAND	13.05488	13.05488	2015-02-28	48550	POAL_007_G11-ANOSPP14622521	59	60361		low	An_subpictus	Sundaicus_subpictus_complex_i§	Pyretophorus_series	ERS18017764
POAL_007_E11		amplicon_panel	Alongkot Ponlawat	CDC_LIGHT_TRAP	Anopheles subpictus		THAILAND	13.05488	13.05488	2015-02-28	48550	POAL_007_E11-ANOSPP14622519	57	15344		low	An_subpictus	Sundaicus_subpictus_complex_i§	Pyretophorus_series	ERS18017763
POAL_007_F11		amplicon_panel	Alongkot Ponlawat	CDC_LIGHT_TRAP	Anopheles subpictus		THAILAND	13.05488	13.05488	2015-02-28	48550	POAL_007_F11-ANOSPP14622520	50	2072		low	An_subpictus	Sundaicus_subpictus_complex_i§	Pyretophorus_series	ERS18017765
POAL_007_D11		amplicon_panel	Alongkot Ponlawat	CDC_LIGHT_TRAP	Anopheles subpictus		THAILAND	13.05488	13.05488	2015-02-27	48550	POAL_007_D11-ANOSPP14622518	57	20049		low	An_subpictus	Sundaicus_subpictus_complex_i§	Pyretophorus_series	ERS18017762
VBS00156	Makunin et al. (2022)	amplicon_panel			Anopheles_vagus	yes					10000	VBS00156	57	0		low	An_vagus	An_vagus_i	Pyretophorus_series
VBS00158	Makunin et al. (2022)	amplicon_panel			Anopheles_vagus	yes					10000	VBS00158	56	0		low	An_vagus	An_vagus_i	Pyretophorus_series
VBS00157	Makunin et al. (2022)	amplicon_panel			Anopheles_vagus	yes					10000	VBS00157	56	0	2.0	medium	An_vagus	An_vagus_i	Pyretophorus_series
CHVI_017_H5		amplicon_panel	Victor Chaumeau	NON_HUMAN_ANIMAL_BAITED_CATCH	Anopheles subpictus		Thailand	17.135027	17.135027	2014-09-10	48247	CHVI_017_H5-ANOSPP14481439	49	5574		low	An_vagus	An_vagus_i	Pyretophorus_series	ERS17179198
CHVI_012_G5		amplicon_panel	Victor Chaumeau	NON_HUMAN_ANIMAL_BAITED_CATCH	Anopheles subpictus	yes	Thailand	17.135027	17.135027	2015-08-18	48247	CHVI_012_G5-ANOSPP14480958	56	50693		low	An_vagus	An_vagus_i	Pyretophorus_series	ERS17178622
CHVI_015_F10		amplicon_panel	Victor Chaumeau	NON_HUMAN_ANIMAL_BAITED_CATCH	Anopheles subpictus	yes	Thailand	17.135027	17.135027	2015-08-26	48247	CHVI_015_F10-ANOSPP14481285	57	30947		low	An_vagus	An_vagus_i	Pyretophorus_series	ERS17178989
POAL_008_H5		amplicon_panel	Alongkot Ponlawat	CDC_LIGHT_TRAP	Anopheles vagus		THAILAND	14.52625	14.52625	2018-05-07	48550	POAL_008_H5-ANOSPP14622570	54	41460		low	An_vagus	An_vagus_i	Pyretophorus_series	ERS18017815
POAL_008_G5		amplicon_panel	Alongkot Ponlawat	CDC_LIGHT_TRAP	Anopheles vagus		THAILAND	14.52625	14.52625	2018-05-07	48550	POAL_008_G5-ANOSPP14622569	56	22513		low	An_vagus	An_vagus_i	Pyretophorus_series	ERS18017812
POAL_008_B6		amplicon_panel	Alongkot Ponlawat	CDC_LIGHT_TRAP	Anopheles vagus		THAILAND	14.52625	14.52625	2018-05-07	48550	POAL_008_B6-ANOSPP14622572	59	58091		low	An_vagus	An_vagus_i	Pyretophorus_series	ERS18017816
AYDI_054_F2		amplicon_panel	Diego Ayala		Anopheles listeri	yes	Angola	-12.37	-12.37	2010-12-13	46966	AYDI_054_F2-ANOSPP13209722	36	1460		low	An_listeri	An_listeri_i	Paramyzomyia_series	ERS13589266
AYDI_054_G2		amplicon_panel	Diego Ayala		Anopheles listeri		Angola	-12.37	-12.37	2010-12-13	46966	AYDI_054_G2-ANOSPP13209723	38	1624		low	An_listeri	An_listeri_i	Paramyzomyia_series	ERS13589267
AYDI_054_H2		amplicon_panel	Diego Ayala		Anopheles multicolor	yes	Mauritania	18.08	18.08	2016-11	46966	AYDI_054_H2-ANOSPP13209724	44	2525		low	An_multicolor	An_multicolor_i	Paramyzomyia_series	ERS13589268
Aimp-M0030	Makunin et al. (2022)	amplicon_panel			Anopheles_implexus						10000	Aimp-M0030	46	0	1.0	medium	An_implexus	Christya_series_i	Christya_series
Aimp-M0001	Makunin et al. (2022)	amplicon_panel			Anopheles_implexus						10000	Aimp-M0001	48	0		low	An_implexus	Christya_series_i	Christya_series
Aimp-M1449	Makunin et al. (2022)	amplicon_panel			Anopheles_implexus						10000	Aimp-M1449	48	0		low	An_implexus	Christya_series_i	Christya_series
GOTZ_008_G4		amplicon_panel	Nicodem Govella	BARRIER_SCREEN	Anopheles cinctus		Tanzania	-1.8239601	-1.8239601	2022-02-13	46965	GOTZ_008_G4-ANOSPP13622277	34	3648		low	Christya_series_cl1_f^	Christya_series_i	Christya_series	ERS14681614
anopheles-atroparvus-ebrochromosomesaatre3	Neafsey et al. (2015)	reference_genome			Anopheles_atroparvus						10000	anopheles-atroparvus-ebrochromosomesaatre3	34	0		low	An_atroparvus	An_atroparvus_i	Anopheles_series
AYDI_047_G12		amplicon_panel	Diego Ayala	CDC_LIGHT_TRAP	Anopheles obscurus	yes	GABON	-0.18078	-0.18078	2019-04-24	45959	AYDI_047_G12-ANOSPP13152210	42	5975		low	An_obscurus	An_obscurus_i	Myzorhynchus_series	ERS13497496
VBS00025	Makunin et al. (2022)	amplicon_panel			Anopheles_barbirostris						10000	VBS00025	41	0	1.0	medium	Barbirostris_group_cl1_f	Barbirostris_group_i	Myzorhynchus_series
CHVI_011_G7		amplicon_panel	Victor Chaumeau	NON_HUMAN_ANIMAL_BAITED_CATCH	Anopheles barbirostris	yes	Thailand	17.135027	17.135027	2015-08-14	48247	CHVI_011_G7-ANOSPP14480878	46	102789		low	Barbirostris_group_cl1_f	Barbirostris_group_i	Myzorhynchus_series	ERS17178598
CHVI_012_E8		amplicon_panel	Victor Chaumeau	NON_HUMAN_ANIMAL_BAITED_CATCH	Anopheles barbirostris		Thailand	17.135027	17.135027	2015-08-19	48247	CHVI_012_E8-ANOSPP14480980	46	65393		low	Barbirostris_group_cl1_f	Barbirostris_group_i	Myzorhynchus_series	ERS17178644
CHVI_008_F9		amplicon_panel	Victor Chaumeau	NON_HUMAN_ANIMAL_BAITED_CATCH	Anopheles barbirostris		Thailand	17.135027	17.135027	2015-08-08	48255	CHVI_008_F9-ANOSPP14480605	44	38409		low	Barbirostris_group_cl1_f	Barbirostris_group_i	Myzorhynchus_series	ERS17178327
VBS00023	Makunin et al. (2022)	amplicon_panel			Anopheles_barbirostris						10000	VBS00023	46	0	1.0	medium	Barbirostris_group_cl1_f	Barbirostris_group_i	Myzorhynchus_series
VBS00021	Makunin et al. (2022)	amplicon_panel			Anopheles_barbirostris						10000	VBS00021	46	0	1.0	medium	Barbirostris_group_cl1_f	Barbirostris_group_i	Myzorhynchus_series
KOKE_008_D4		amplicon_panel	Kevin Kobylinski	HUMAN_LANDING_CATCH	Anopheles barbirostris		THAILAND	9.304143	9.304143	2022-08-14	48551	KOKE_008_D4-ANOSPP14623326	41	12718		low	Barbirostris_group_cl1_f	Barbirostris_group_i	Myzorhynchus_series	ERS18018570
KOKE_004_H4		amplicon_panel	Kevin Kobylinski	HUMAN_LANDING_CATCH	Anopheles barbirostris		THAILAND	9.07147	9.07147	2022-05-29	48551	KOKE_004_H4-ANOSPP14622946	40	37701		low	Barbirostris_group_cl1_f	Barbirostris_group_i	Myzorhynchus_series	ERS18018190
KOKE_007_F4		amplicon_panel	Kevin Kobylinski	HUMAN_LANDING_CATCH	Anopheles barbirostris		THAILAND	8.86962	8.86962	2022-07-20	48551	KOKE_007_F4-ANOSPP14623232	40	40640		low	Barbirostris_group_cl2_f	Barbirostris_group_i	Myzorhynchus_series	ERS18018476
KOKE_003_A4		amplicon_panel	Kevin Kobylinski	HUMAN_LANDING_CATCH	Anopheles barbirostris		THAILAND	8.86962	8.86962	2022-05-13	48551	KOKE_003_A4-ANOSPP14622843	41	163109		low	Barbirostris_group_cl2_f	Barbirostris_group_i	Myzorhynchus_series	ERS18018092
KOKE_007_F6		amplicon_panel	Kevin Kobylinski	HUMAN_LANDING_CATCH	Anopheles barbirostris		THAILAND	8.86962	8.86962	2022-07-25	48551	KOKE_007_F6-ANOSPP14623248	41	13923		low	Barbirostris_group_cl2_f	Barbirostris_group_i	Myzorhynchus_series	ERS18018492
KOKE_008_D8		amplicon_panel	Kevin Kobylinski	HUMAN_LANDING_CATCH	Anopheles barbirostris		THAILAND	8.86962	8.86962	2022-08-22	48551	KOKE_008_D8-ANOSPP14623358	42	57681		low	Barbirostris_group_cl2_f	Barbirostris_group_i	Myzorhynchus_series	ERS18018604
AYDI_047_G6		amplicon_panel	Diego Ayala	NON_HUMAN_ANIMAL_BAITED_CATCH	Anopheles coustani	yes	GABON	-0.10315	-0.10315	2019-04-16	45959	AYDI_047_G6-ANOSPP13152162	51	28616	1.0	medium	Coustani_group_cl1_f§	Coustani_group_i	Myzorhynchus_series	ERS13497449
Aten-191	Makunin et al. (2022)	amplicon_panel			Anopheles_tenebrosus	yes					10000	Aten-191	47	0	2.0	medium	Coustani_group_cl1_f§	Coustani_group_i	Myzorhynchus_series
AYDI_047_D5		amplicon_panel	Diego Ayala	NON_HUMAN_ANIMAL_BAITED_CATCH	Anopheles coustani	yes	GABON	-0.10315	-0.10315	2019-04-15	45959	AYDI_047_D5-ANOSPP13152151	49	32311	1.0	medium	Coustani_group_cl1_f§	Coustani_group_i	Myzorhynchus_series	ERS13497327
AYDI_056_G5		amplicon_panel	Diego Ayala	HUMAN_LANDING_CATCH	Anopheles coustani	yes	MADAGASCAR	-17.43553	-17.43553	11/02/2022	48229	AYDI_056_G5-ANOSPP13869550	49	46103	1.0	medium	Coustani_group_cl1_f§	Coustani_group_i	Myzorhynchus_series	ERS16135234
Acou-959	Makunin et al. (2022)	amplicon_panel			Anopheles_coustani						10000	Acou-959	52	0	1.0	medium	Coustani_group_cl1_f§	Coustani_group_i	Myzorhynchus_series
AYDI_501_H2		amplicon_panel	Diego Ayala	NON_HUMAN_ANIMAL_BAITED_CATCH		yes	GABON	-0.10436	-0.10436	2019-11-23	46190	AYDI_501_H2-ANOSPP13208692	46	18344	1.0	medium	Coustani_group_cl1_f§	Coustani_group_i	Myzorhynchus_series	ERS13588272
AYDI_056_D7		amplicon_panel	Diego Ayala	HUMAN_LANDING_CATCH	Anopheles coustani	yes	MADAGASCAR	-17.43552	-17.43552	12/02/2022	48229	AYDI_056_D7-ANOSPP13869563	48	45977	1.0	medium	Coustani_group_cl1_f§	Coustani_group_i	Myzorhynchus_series	ERS16135249
KAJO_023_H9		amplicon_panel	Jonathan Kayondo	HUMAN_LANDING_CATCH	Anopheles gambiae s.s		Uganda	0.7358884	0.7358884	2018-12-05	45792	KAJO_023_H9-ANOSPP13032423	45	13579		low	Coustani_group_cl1_f§	Coustani_group_i	Myzorhynchus_series	ERS12460517
AYDI_067_D9		amplicon_panel	Diego Ayala	HUMAN_LANDING_CATCH	Anopheles coustani		MADAGASCAR	-18.96997	-18.96997	03/11/2022	47984	AYDI_067_D9-ANOSPP13870251	47	20133	1.0	medium	Coustani_group_cl1_f§	Coustani_group_i	Myzorhynchus_series	ERS16136008
KAJO_034_F5		amplicon_panel	Jonathan Kayondo	HUMAN_LANDING_CATCH	Anopheles gambiae s.s	yes	Uganda	0.7041212	0.7041212	2018-04-22	45840	KAJO_034_F5-ANOSPP13106423	43	5705	1.0	medium	Coustani_group_cl1_f§	Coustani_group_i	Myzorhynchus_series	ERS13360499
GOTZ_008_B5		amplicon_panel	Nicodem Govella	BARRIER_SCREEN	Anopheles coustani	yes	Tanzania	-4.854487	-4.854487	2022-03-19	46965	GOTZ_008_B5-ANOSPP13622280	46	13125	1.0	medium	Coustani_group_cl2_f§	Coustani_group_i	Myzorhynchus_series	ERS14681615
Acou-80	Makunin et al. (2022)	amplicon_panel			Anopheles_coustani						10000	Acou-80	45	0	1.0	medium	Coustani_group_cl2_f§	Coustani_group_i	Myzorhynchus_series
Aten-333	Makunin et al. (2022)	amplicon_panel			Anopheles_tenebrosus						10000	Aten-333	48	0	2.0	medium	Coustani_group_cl2_f§	Coustani_group_i	Myzorhynchus_series
GOTZ_007_H9		amplicon_panel	Nicodem Govella	BARRIER_SCREEN	Anopheles ziemanni	yes	Tanzania	-2.5099853	-2.5099853	2022-02-03	46965	GOTZ_007_H9-ANOSPP13622222	45	29235	1.0	medium	Coustani_group_cl2_f§	Coustani_group_i	Myzorhynchus_series	ERS14681558
Azie-77	Makunin et al. (2022)	amplicon_panel			Anopheles_ziemanni	yes					10000	Azie-77	47	0	1.0	medium	Coustani_group_cl2_f§	Coustani_group_i	Myzorhynchus_series
GOTZ_008_F5		amplicon_panel	Nicodem Govella	BARRIER_SCREEN	Anopheles coustani	yes	Tanzania	-4.854487	-4.854487	2022-03-19	46965	GOTZ_008_F5-ANOSPP13622284	42	13733	1.0	medium	Coustani_group_cl2_f§	Coustani_group_i	Myzorhynchus_series	ERS14681618
KAJO_025_C8		amplicon_panel	Jonathan Kayondo	HUMAN_LANDING_CATCH	Anopheles gambiae s.s	yes	Uganda	0.7358884	0.7358884	2018-05-10	45825	KAJO_025_C8-ANOSPP13105676	46	15962	1.0	medium	Coustani_group_cl2_f§	Coustani_group_i	Myzorhynchus_series	ERS13359751
KAJO_030_C3		amplicon_panel	Jonathan Kayondo	HUMAN_LANDING_CATCH	Anopheles gambiae s.s	yes	Uganda	0.7041212	0.7041212	2018-04-22	45825	KAJO_030_C3-ANOSPP13106116	44	12108	1.0	medium	Coustani_group_cl2_f§	Coustani_group_i	Myzorhynchus_series	ERS13360193
AYDI_047_A5		amplicon_panel	Diego Ayala	NON_HUMAN_ANIMAL_BAITED_CATCH	Anopheles ziemanni	yes	GABON	-0.10315	-0.10315	2019-04-15	45959	AYDI_047_A5-ANOSPP13152148	46	20667	1.0	medium	Coustani_group_cl2_f§	Coustani_group_i	Myzorhynchus_series	ERS13497324
KAJO_034_D6		amplicon_panel	Jonathan Kayondo	HUMAN_LANDING_CATCH	Anopheles gambiae s.s	yes	Uganda	0.7041212	0.7041212	2018-04-22	45840	KAJO_034_D6-ANOSPP13106429	44	8963	1.0	medium	Coustani_group_cl2_f§	Coustani_group_i	Myzorhynchus_series	ERS13360506
GOTZ_007_C8		amplicon_panel	Nicodem Govella	MOSQUITO_ELECTROCUTING_TRAP	Anopheles ziemanni	yes	Tanzania	-4.2834323	-4.2834323	2021-11-28	46965	GOTZ_007_C8-ANOSPP13622209	47	36796	1.0	medium	An_ziemanni	Coustani_group_i	Myzorhynchus_series	ERS14681544
GOTZ_007_G8		amplicon_panel	Nicodem Govella	MOSQUITO_ELECTROCUTING_TRAP	Anopheles ziemanni	yes	Tanzania	-4.2834323	-4.2834323	2021-11-28	46965	GOTZ_007_G8-ANOSPP13622213	46	38097	1.0	medium	An_ziemanni	Coustani_group_i	Myzorhynchus_series	ERS14681549
GOTZ_007_E8		amplicon_panel	Nicodem Govella	MOSQUITO_ELECTROCUTING_TRAP	Anopheles ziemanni	yes	Tanzania	-4.2834323	-4.2834323	2021-11-28	46965	GOTZ_007_E8-ANOSPP13622211	47	38816	1.0	medium	An_ziemanni	Coustani_group_i	Myzorhynchus_series	ERS14681546
GOTZ_007_F8		amplicon_panel	Nicodem Govella	MOSQUITO_ELECTROCUTING_TRAP	Anopheles ziemanni	yes	Tanzania	-4.2834323	-4.2834323	2021-11-28	46965	GOTZ_007_F8-ANOSPP13622212	47	38182	1.0	medium	An_ziemanni	Coustani_group_i	Myzorhynchus_series	ERS14681548
GOTZ_007_H8		amplicon_panel	Nicodem Govella	MOSQUITO_ELECTROCUTING_TRAP	Anopheles ziemanni	yes	Tanzania	-4.2834323	-4.2834323	2021-11-28	46965	GOTZ_007_H8-ANOSPP13622214	46	52590	1.0	medium	An_ziemanni	Coustani_group_i	Myzorhynchus_series	ERS14681551
AYDI_045_C8		amplicon_panel	Diego Ayala	NON_HUMAN_ANIMAL_BAITED_CATCH	Anopheles paludis	yes	GABON	-0.10315	-0.10315	2019-11-24	45959	AYDI_045_C8-ANOSPP13151982	49	33086	1.0	medium	An_paludis	Coustani_group_i	Myzorhynchus_series	ERS13497269
AYDI_045_H7		amplicon_panel	Diego Ayala	HUMAN_LANDING_CATCH	Anopheles paludis	yes	GABON	-0.10436	-0.10436	2019-11-23	45959	AYDI_045_H7-ANOSPP13151979	50	28677	1.0	medium	An_paludis	Coustani_group_i	Myzorhynchus_series	ERS13497266
Apal-257	Makunin et al. (2022)	amplicon_panel			Anopheles_paludis						10000	Apal-257	13	0		low	An_paludis	Coustani_group_i	Myzorhynchus_series
AYDI_045_G10		amplicon_panel	Diego Ayala	HUMAN_LANDING_CATCH	Anopheles paludis	yes	GABON	-0.10315	-0.10315	2019-12-02	45959	AYDI_045_G10-ANOSPP13152002	49	24930	1.0	medium	An_paludis	Coustani_group_i	Myzorhynchus_series	ERS13497289
anopheles-sinensis-sinensisscaffoldsasins2	Neafsey et al. (2015)	reference_genome			Anopheles_sinensis						10000	anopheles-sinensis-sinensisscaffoldsasins2	37	0	1.0	medium	An_sinensis	Hyrcanus_group_cl2_i	Myzorhynchus_series
anopheles-sinensis-chinascaffoldsasinc2	Zhou et al. (2014)	reference_genome			Anopheles_sinensis						10000	anopheles-sinensis-chinascaffoldsasinc2	40	0		low	An_sinensis	Hyrcanus_group_cl2_i	Myzorhynchus_series
CHVI_017_B2		amplicon_panel	Victor Chaumeau	NON_HUMAN_ANIMAL_BAITED_CATCH	Anopheles hyrcanus	yes	Thailand	17.135027	17.135027	2014-09-09	48247	CHVI_017_B2-ANOSPP14481409	45	8204	1.0	medium	An_sinensis	Hyrcanus_group_cl2_i	Myzorhynchus_series	ERS17179128
CHVI_017_C2		amplicon_panel	Victor Chaumeau	NON_HUMAN_ANIMAL_BAITED_CATCH	Anopheles hyrcanus	yes	Thailand	17.135027	17.135027	2014-09-09	48247	CHVI_017_C2-ANOSPP14481410	43	10011	1.0	medium	An_sinensis	Hyrcanus_group_cl2_i	Myzorhynchus_series	ERS17179169
POAL_007_G7		amplicon_panel	Alongkot Ponlawat	CDC_LIGHT_TRAP	Anopheles sinensis		THAILAND	20.23566	20.23566	2023-03-20	48550	POAL_007_G7-ANOSPP14622489	49	106218	1.0	medium	An_sinensis	Hyrcanus_group_cl2_i	Myzorhynchus_series	ERS18017733
POAL_007_H7		amplicon_panel	Alongkot Ponlawat	CDC_LIGHT_TRAP	Anopheles sinensis		THAILAND	20.23566	20.23566	2023-03-20	48550	POAL_007_H7-ANOSPP14622490	51	231468	1.0	medium	An_sinensis	Hyrcanus_group_cl2_i	Myzorhynchus_series	ERS18017734
VBS00082	Makunin et al. (2022)	amplicon_panel			Anopheles_hyrcanus	yes					10000	VBS00082	46	0	2.0	medium	Hyrcanus_group_cl2_f	Hyrcanus_group_cl2_i	Myzorhynchus_series
VBS00083	Makunin et al. (2022)	amplicon_panel			Anopheles_hyrcanus	yes					10000	VBS00083	50	0	1.0	medium	Hyrcanus_group_cl2_f	Hyrcanus_group_cl2_i	Myzorhynchus_series
CHVI_014_H10		amplicon_panel	Victor Chaumeau	NON_HUMAN_ANIMAL_BAITED_CATCH	Anopheles hyrcanus	yes	Thailand	17.135027	17.135027	2015-08-25	48247	CHVI_014_H10-ANOSPP14481191	48	28857		low	Hyrcanus_group_cl3_f	Hyrcanus_group_cl3_i	Myzorhynchus_series	ERS17178912
CHVI_017_A8		amplicon_panel	Victor Chaumeau	NON_HUMAN_ANIMAL_BAITED_CATCH	Anopheles hyrcanus	yes	Thailand	17.11042	17.11042	2014-09-11	48247	CHVI_017_A8-ANOSPP14481456	44	19556	1.0	medium	Hyrcanus_group_cl3_f	Hyrcanus_group_cl3_i	Myzorhynchus_series	ERS17179215
CHVI_017_C1		amplicon_panel	Victor Chaumeau	HUMAN_LANDING_CATCH	Anopheles hyrcanus	yes	Thailand	17.11042	17.11042	2014-09-09	48247	CHVI_017_C1-ANOSPP14481402	44	9797	1.0	medium	Hyrcanus_group_cl3_f	Hyrcanus_group_cl3_i	Myzorhynchus_series	ERS17179123
VBS00086	Makunin et al. (2022)	amplicon_panel			Anopheles_hyrcanus	yes					10000	VBS00086	40	0	2.0	medium	Hyrcanus_group_cl1_f	Hyrcanus_group_cl1_i	Myzorhynchus_series
VBS00085	Makunin et al. (2022)	amplicon_panel			Anopheles_hyrcanus	yes					10000	VBS00085	42	0	3.0	high	Hyrcanus_group_cl1_f	Hyrcanus_group_cl1_i	Myzorhynchus_series
POAL_007_B3		amplicon_panel	Alongkot Ponlawat	CDC_LIGHT_TRAP	Anopheles pursati		THAILAND	20.09372	20.09372	2019-12-16	48550	POAL_007_B3-ANOSPP14622452	43	16131		low	An_pursati	Hyrcanus_group_cl1_i	Myzorhynchus_series	ERS18017696
POAL_007_H2		amplicon_panel	Alongkot Ponlawat	CDC_LIGHT_TRAP	Anopheles pursati		THAILAND	20.09372	20.09372	2019-12-17	48550	POAL_007_H2-ANOSPP14622450	47	79267		low	An_pursati	Hyrcanus_group_cl1_i	Myzorhynchus_series	ERS18017695
POAL_007_A3		amplicon_panel	Alongkot Ponlawat	CDC_LIGHT_TRAP	Anopheles pursati		THAILAND	20.09372	20.09372	2019-12-17	48550	POAL_007_A3-ANOSPP14622451	45	13960		low	An_pursati	Hyrcanus_group_cl1_i	Myzorhynchus_series	ERS18017693
POAL_007_G2		amplicon_panel	Alongkot Ponlawat	CDC_LIGHT_TRAP	Anopheles pursati		THAILAND	20.09372	20.09372	2019-12-17	48550	POAL_007_G2-ANOSPP14622449	30	1970		low	An_pursati	Hyrcanus_group_cl1_i	Myzorhynchus_series	ERS18017694
KIMA_005_F9	Boddé et al. (2022)	amplicon_panel		HUMAN_LANDING_CATCH	Anopheles gambiae group_guess	yes	BURKINA FASO	11.235433	11.235433	2017-08-22	45794	DN806235C_F9-ANOSPP10253866	32	4800		low	Nili_group_cl1_f	Nili_group_i	Neomyzomyia_series
Anil-233	Makunin et al. (2022)	amplicon_panel			Anopheles_nili						10000	Anil-233	45	0	1.0	medium	Nili_group_cl1_f	Nili_group_i	Neomyzomyia_series
Anil-236	Makunin et al. (2022)	amplicon_panel			Anopheles_nili	yes					10000	Anil-236	47	0	1.0	medium	Nili_group_cl1_f	Nili_group_i	Neomyzomyia_series
KIMA_002_F6	Boddé et al. (2022)	amplicon_panel		HUMAN_LANDING_CATCH	Anopheles gambiae group_guess	yes	BURKINA FASO	11.2339822	11.2339822	2018-08-14	45794	DN806232W_F6-ANOSPP10253554	38	8441		low	Nili_group_cl1_f	Nili_group_i	Neomyzomyia_series
Anil-238	Makunin et al. (2022)	amplicon_panel			Anopheles_nili	yes					10000	Anil-238	46	0		low	Nili_group_cl1_f	Nili_group_i	Neomyzomyia_series
AYDI_045_H8		amplicon_panel	Diego Ayala	HUMAN_LANDING_CATCH	Anopheles nili group	yes	GABON	-0.10315	-0.10315	2019-11-24	45959	AYDI_045_H8-ANOSPP13151987	45	24883		low	Nili_group_cl2_f	Nili_group_i	Neomyzomyia_series	ERS13497274
AYDI_045_E10		amplicon_panel	Diego Ayala	HUMAN_LANDING_CATCH	Anopheles nili group	yes	GABON	-0.10315	-0.10315	2019-12-01	45959	AYDI_045_E10-ANOSPP13152000	42	19483		low	Nili_group_cl2_f	Nili_group_i	Neomyzomyia_series	ERS13497288
AYDI_045_B9		amplicon_panel	Diego Ayala	HUMAN_LANDING_CATCH	Anopheles nili group	yes	GABON	-0.10315	-0.10315	2019-11-24	45959	AYDI_045_B9-ANOSPP13151989	43	12728		low	Nili_group_cl2_f	Nili_group_i	Neomyzomyia_series	ERS13497276
Anil-237	Makunin et al. (2022)	amplicon_panel			Anopheles_nili	yes					10000	Anil-237	39	0		low	Nili_group_cl2_f	Nili_group_i	Neomyzomyia_series
Anil-239	Makunin et al. (2022)	amplicon_panel			Anopheles_nili	yes					10000	Anil-239	47	0		low	Nili_group_cl2_f	Nili_group_i	Neomyzomyia_series
AYDI_045_A11		amplicon_panel	Diego Ayala	HUMAN_LANDING_CATCH	Anopheles nili group	yes	GABON	-0.10712	-0.10712	2020-02-08	45959	AYDI_045_A11-ANOSPP13152004	42	5175		low	Nili_group_cl3_f	Nili_group_i	Neomyzomyia_series	ERS13497291
Anils-7	Makunin et al. (2022)	amplicon_panel			Anopheles_nili_ss	yes					10000	Anils-7	26	0		low	Nili_group_cl3_f	Nili_group_i	Neomyzomyia_series
AYDI_044_F4		amplicon_panel	Diego Ayala	HUMAN_LANDING_CATCH	Anopheles nili group_guess	yes	GABON	-0.18235	-0.18235	2020-08-05	45958	AYDI_044_F4-ANOSPP13151857	41	27767		low	Nili_group_cl3_f	Nili_group_i	Neomyzomyia_series	ERS13497147
OKFR_001_C2		amplicon_panel	Fredros Okumu	Adult cdc	Anopheles funestus	yes	Tanzania	-6.38552	-6.38552	16/08/2018	34891	TZ_AF_A_016-GbS9250784	47	40008		low	Nili_group_cl4_f	Nili_group_i	Neomyzomyia_series	ERS20581950
Acar-191	Makunin et al. (2022)	amplicon_panel			Anopheles_carnevalei						10000	Acar-191	49	0	3.0	high	An_carnevalei	Nili_group_i	Neomyzomyia_series
AYDI_044_G4		amplicon_panel	Diego Ayala	HUMAN_LANDING_CATCH	Anopheles nili group	yes	GABON	-0.11054	-0.11054	2020-08-07	45958	AYDI_044_G4-ANOSPP13151858	45	25810		low	An_carnevalei	Nili_group_i	Neomyzomyia_series	ERS13497146
Acar-192	Makunin et al. (2022)	amplicon_panel			Anopheles_carnevalei						10000	Acar-192	51	0		low	An_carnevalei	Nili_group_i	Neomyzomyia_series
Acar-194	Makunin et al. (2022)	amplicon_panel			Anopheles_carnevalei						10000	Acar-194	49	0		low	An_carnevalei	Nili_group_i	Neomyzomyia_series
Acar-193	Makunin et al. (2022)	amplicon_panel			Anopheles_carnevalei						10000	Acar-193	48	0	1.0	medium	An_carnevalei	Nili_group_i	Neomyzomyia_series
CHVI_004_C10		amplicon_panel	Victor Chaumeau	NON_HUMAN_ANIMAL_BAITED_CATCH	Anopheles kochi	yes	Thailand	17.116312	17.116312	2015-08-04	48255	CHVI_004_C10-ANOSPP14480226	57	95628		low	An_kochi	An_kochi_i	Neomyzomyia_series	ERS17177891
CHVI_013_A3		amplicon_panel	Victor Chaumeau	NON_HUMAN_ANIMAL_BAITED_CATCH	Anopheles kochi	yes	Thailand	17.135027	17.135027	2015-08-20	48247	CHVI_013_A3-ANOSPP14481032	56	26315		low	An_kochi	An_kochi_i	Neomyzomyia_series	ERS17178751
CHVI_014_H11		amplicon_panel	Victor Chaumeau	NON_HUMAN_ANIMAL_BAITED_CATCH	Anopheles kochi	yes	Thailand	17.135027	17.135027	2015-08-26	48247	CHVI_014_H11-ANOSPP14481199	55	36201		low	An_kochi	An_kochi_i	Neomyzomyia_series	ERS17179007
POAL_004_B2		amplicon_panel	Alongkot Ponlawat	CDC_LIGHT_TRAP	Anopheles kochi		THAILAND	15.23968	15.23968	2015-06-22	48550	POAL_004_B2-ANOSPP14622156	53	28890		low	An_kochi	An_kochi_i	Neomyzomyia_series	ERS18017398
POAL_004_A2		amplicon_panel	Alongkot Ponlawat	CDC_LIGHT_TRAP	Anopheles kochi		THAILAND	15.23968	15.23968	2015-06-22	48550	POAL_004_A2-ANOSPP14622155	48	14010		low	An_kochi	An_kochi_i	Neomyzomyia_series	ERS18017397
POAL_004_C2		amplicon_panel	Alongkot Ponlawat	CDC_LIGHT_TRAP	Anopheles kochi		THAILAND	15.23968	15.23968	2015-06-22	48550	POAL_004_C2-ANOSPP14622157	52	34326		low	An_kochi	An_kochi_i	Neomyzomyia_series	ERS18017401
anopheles-cracens-ASM209184v1-scaffolds	Lau et al. (2016)	reference_genome			Anopheles_cracens						10000	anopheles-cracens-ASM209184v1-scaffolds	42	0		low	An_cracens	Leucosphyrus_subgroup_i	Neomyzomyia_series
CHVI_006_D1		amplicon_panel	Victor Chaumeau	HUMAN_LANDING_CATCH	Anopheles leucosphyrus		Thailand	17.11042	17.11042	2015-08-05	48255	CHVI_006_D1-ANOSPP14480347	55	30702		low	An_dirus_A	Leucosphyrus_subgroup_i	Neomyzomyia_series	ERS17178066
CHVI_008_D6		amplicon_panel	Victor Chaumeau	HUMAN_LANDING_CATCH	Anopheles leucosphyrus		Thailand	17.11042	17.11042	2015-08-08	48255	CHVI_008_D6-ANOSPP14480579	54	20567		low	An_dirus_A	Leucosphyrus_subgroup_i	Neomyzomyia_series	ERS17178299
CHVI_005_G6		amplicon_panel	Victor Chaumeau	HUMAN_LANDING_CATCH	Anopheles leucosphyrus		Thailand	17.118754	17.118754	2015-08-04	48255	CHVI_005_G6-ANOSPP14480294	57	50274		low	An_dirus_A	Leucosphyrus_subgroup_i	Neomyzomyia_series	ERS17178015
VBS00050	Makunin et al. (2022)	amplicon_panel			Anopheles_dirus_A						10000	VBS00050	52	0	2.0	medium	An_dirus_A	Leucosphyrus_subgroup_i	Neomyzomyia_series
VBS00049	Makunin et al. (2022)	amplicon_panel			Anopheles_dirus_A	yes					10000	VBS00049	52	0	1.0	medium	An_dirus_A	Leucosphyrus_subgroup_i	Neomyzomyia_series
VBS00051	Makunin et al. (2022)	amplicon_panel			Anopheles_dirus_A						10000	VBS00051	27	0		low	An_dirus_A	Leucosphyrus_subgroup_i	Neomyzomyia_series
anopheles-dirus-wrair2scaffoldsadirw1	Neafsey et al. (2015)	reference_genome			Anopheles_dirus_A						10000	anopheles-dirus-wrair2scaffoldsadirw1	49	0		low	An_dirus_A	Leucosphyrus_subgroup_i	Neomyzomyia_series
VBS00048	Makunin et al. (2022)	amplicon_panel			Anopheles_dirus_A	yes					10000	VBS00048	47	0	1.0	medium	An_dirus_A	Leucosphyrus_subgroup_i	Neomyzomyia_series
CHVI_001_B2		amplicon_panel	Victor Chaumeau	NON_HUMAN_ANIMAL_BAITED_CATCH	Anopheles leucosphyrus	yes	Thailand	17.11042	17.11042	2014-09-09	48186	CHVI_001_B2-ANOSPP14479873	54	13456		low	Leucosphyrus_group_cl1_f^	Leucosphyrus_subgroup_i	Neomyzomyia_series	ERS17177605
CHVI_001_C2		amplicon_panel	Victor Chaumeau	NON_HUMAN_ANIMAL_BAITED_CATCH	Anopheles leucosphyrus	yes	Thailand	17.11042	17.11042	2014-09-09	48186	CHVI_001_C2-ANOSPP14479874	53	14404		low	Leucosphyrus_group_cl1_f^	Leucosphyrus_subgroup_i	Neomyzomyia_series	ERS17177606
CHVI_012_B5		amplicon_panel	Victor Chaumeau	NON_HUMAN_ANIMAL_BAITED_CATCH	Anopheles leucosphyrus		Thailand	17.124868	17.124868	2015-08-18	48247	CHVI_012_B5-ANOSPP14480953	57	90034		low	Leucosphyrus_group_cl1_f^	Leucosphyrus_subgroup_i	Neomyzomyia_series	ERS17178617
CHVI_001_E8		amplicon_panel	Victor Chaumeau	HUMAN_LANDING_CATCH	Anopheles leucosphyrus		Thailand	17.11042	17.11042	2014-09-11	48186	CHVI_001_E8-ANOSPP14479924	56	64369		low	Leucosphyrus_group_cl1_f^	Leucosphyrus_subgroup_i	Neomyzomyia_series	ERS17177657
CHVI_009_C11		amplicon_panel	Victor Chaumeau	HUMAN_LANDING_CATCH	Anopheles leucosphyrus		Thailand	17.11042	17.11042	2015-08-12	48255	CHVI_009_C11-ANOSPP14480714	56	97637		low	Leucosphyrus_group_cl1_f^	Leucosphyrus_subgroup_i	Neomyzomyia_series	ERS17178357
VBS00122	Makunin et al. (2022)	amplicon_panel			Anopheles_balabacensis						10000	VBS00122	51	0	3.0	high	An_balabacensis	Leucosphyrus_subgroup_i	Neomyzomyia_series
anopheles-farauti-far1scaffoldsafarf2	Neafsey et al. (2015)	reference_genome			Anopheles_farauti						10000	anopheles-farauti-far1scaffoldsafarf2	45	0		low	An_farauti	Punctulatus_complex_i	Neomyzomyia_series
anopheles-koliensis-akwgs3contigsjxxb01	Logue et al. (2015)	reference_genome			Anopheles_koliensis						10000	anopheles-koliensis-akwgs3contigsjxxb01	42	0		low	An_koliensis	Punctulatus_complex_i	Neomyzomyia_series
anopheles-punctulatus-apwgs2contigsjxxa01	Logue et al. (2015)	reference_genome			Anopheles_punctulatus						10000	anopheles-punctulatus-apwgs2contigsjxxa01	40	0		low	An_punctulatus	Punctulatus_complex_i	Neomyzomyia_series
VBS00149	Makunin et al. (2022)	amplicon_panel			Anopheles_tessellatus	yes					10000	VBS00149	50	0	1.0	medium	Tessellatus_group_cl1_f	Tessellatus_group_i	Neomyzomyia_series
VBS00150	Makunin et al. (2022)	amplicon_panel			Anopheles_tessellatus	yes					10000	VBS00150	52	0	3.0	high	Tessellatus_group_cl1_f	Tessellatus_group_i	Neomyzomyia_series
CHVI_007_H3		amplicon_panel	Victor Chaumeau	NON_HUMAN_ANIMAL_BAITED_CATCH	Anopheles tessellatus	yes	Thailand	17.135027	17.135027	2015-08-06	48255	CHVI_007_H3-ANOSPP14480463	52	16510		low	Tessellatus_group_cl2_f	Tessellatus_group_i	Neomyzomyia_series	ERS17178172
CHVI_007_A11		amplicon_panel	Victor Chaumeau	HUMAN_LANDING_CATCH	Anopheles tessellatus	yes	Thailand	17.116312	17.116312	2015-08-07	48255	CHVI_007_A11-ANOSPP14480520	53	106376		low	Tessellatus_group_cl2_f	Tessellatus_group_i	Neomyzomyia_series	ERS17178227
CHVI_006_F3		amplicon_panel	Victor Chaumeau	NON_HUMAN_ANIMAL_BAITED_CATCH	Anopheles tessellatus	yes	Thailand	17.11042	17.11042	2015-08-05	48255	CHVI_006_F3-ANOSPP14480365	54	17289		low	Tessellatus_group_cl2_f	Tessellatus_group_i	Neomyzomyia_series	ERS17178084
POAL_008_C2		amplicon_panel	Alongkot Ponlawat	CDC_LIGHT_TRAP	Anopheles tessellatus		THAILAND	20.09372	20.09372	2018-04-24	48550	POAL_008_C2-ANOSPP14622541	42	1949		low	Tessellatus_group_cl2_f	Tessellatus_group_i	Neomyzomyia_series	ERS18017784
POAL_008_D2		amplicon_panel	Alongkot Ponlawat	CDC_LIGHT_TRAP	Anopheles tessellatus		THAILAND	20.09372	20.09372	2018-04-24	48550	POAL_008_D2-ANOSPP14622542	50	8162		low	Tessellatus_group_cl2_f	Tessellatus_group_i	Neomyzomyia_series	ERS18017787
POAL_008_B2		amplicon_panel	Alongkot Ponlawat	CDC_LIGHT_TRAP	Anopheles tessellatus		THAILAND	20.09372	20.09372	2018-04-24	48550	POAL_008_B2-ANOSPP14622540	49	7334		low	Tessellatus_group_cl2_f	Tessellatus_group_i	Neomyzomyia_series	ERS18017786
KOKE_007_A11		amplicon_panel	Kevin Kobylinski	HUMAN_LANDING_CATCH	Anopheles tessellatus		THAILAND	9.296394	9.296394	2022-08-01	48551	KOKE_007_A11-ANOSPP14623283	54	15019		low	Tessellatus_group_cl3_f	Tessellatus_group_i	Neomyzomyia_series	ERS18018527
KOKE_007_A4		amplicon_panel	Kevin Kobylinski	HUMAN_LANDING_CATCH	Anopheles tessellatus		THAILAND	9.304143	9.304143	2022-07-19	48551	KOKE_007_A4-ANOSPP14623227	53	23847		low	Tessellatus_group_cl3_f	Tessellatus_group_i	Neomyzomyia_series	ERS18018471
KOKE_007_C3		amplicon_panel	Kevin Kobylinski	HUMAN_LANDING_CATCH	Anopheles tessellatus		THAILAND	9.10644	9.10644	2022-07-18	48551	KOKE_007_C3-ANOSPP14623221	55	24924		low	Tessellatus_group_cl3_f	Tessellatus_group_i	Neomyzomyia_series	ERS18018465
KOKE_008_G3		amplicon_panel	Kevin Kobylinski	HUMAN_LANDING_CATCH	Anopheles tessellatus		THAILAND	9.052065	9.052065	2022-08-09	48551	KOKE_008_G3-ANOSPP14623321	53	18323		low	Tessellatus_group_cl3_f	Tessellatus_group_i	Neomyzomyia_series	ERS18018564
AYDI_056_A6		amplicon_panel	Diego Ayala	HUMAN_LANDING_CATCH	Anopheles pauliani	yes	MADAGASCAR	-17.43553	-17.43553	12/02/2022	48229	AYDI_056_A6-ANOSPP14591276	47	13763		low	An_pauliani	Pauliani_group_i	Neomyzomyia_series	ERS17496371
AYDI_056_E7		amplicon_panel	Diego Ayala	HUMAN_LANDING_CATCH	Anopheles pauliani	yes	MADAGASCAR	-17.43552	-17.43552	12/02/2022	48229	AYDI_056_E7-ANOSPP14591288	50	25551		low	An_pauliani	Pauliani_group_i	Neomyzomyia_series	ERS17496383
AYDI_056_A7		amplicon_panel	Diego Ayala	HUMAN_LANDING_CATCH	Anopheles pauliani	yes	MADAGASCAR	-17.43552	-17.43552	12/02/2022	48229	AYDI_056_A7-ANOSPP14591284	50	13902		low	An_pauliani	Pauliani_group_i	Neomyzomyia_series	ERS17496380
AYDI_056_F6		amplicon_panel	Diego Ayala	HUMAN_LANDING_CATCH	Anopheles pauliani	yes	MADAGASCAR	-17.43553	-17.43553	12/02/2022	48229	AYDI_056_F6-ANOSPP13869557	48	17724		low	An_pauliani	Pauliani_group_i	Neomyzomyia_series	ERS16135242
AYDI_056_F6		amplicon_panel	Diego Ayala	HUMAN_LANDING_CATCH	Anopheles pauliani	yes	MADAGASCAR	-17.43553	-17.43553	12/02/2022	48229	AYDI_056_F6-ANOSPP14591281	48	19025		low	An_pauliani	Pauliani_group_i	Neomyzomyia_series	ERS17496376
AYDI_089_B11		amplicon_panel	Diego Ayala	CDC_LIGHT_TRAP	Anopheles radama		MADAGASCAR	-15.661725	-15.661725	2023-03-25	48485	AYDI_089_B11-ANOSPP13983763	48	18321		low	An_radama	Pauliani_group_i	Neomyzomyia_series	ERS17753136
Adur-97-5	Makunin et al. (2022)	amplicon_panel			Anopheles_dureni						10000	Adur-97-5	29	0		low	An_dureni	An_dureni_i	Neomyzomyia_series
Adur-97-3	Makunin et al. (2022)	amplicon_panel			Anopheles_dureni	yes					10000	Adur-97-3	45	0		low	An_dureni	An_dureni_i	Neomyzomyia_series
Adur-97-4	Makunin et al. (2022)	amplicon_panel			Anopheles_dureni	yes					10000	Adur-97-4	38	0		low	An_dureni	An_dureni_i	Neomyzomyia_series
Adur-97-6	Makunin et al. (2022)	amplicon_panel			Anopheles_dureni						10000	Adur-97-6	42	0	1.0	medium	An_dureni	An_dureni_i	Neomyzomyia_series
Avin-M0012	Makunin et al. (2022)	amplicon_panel			Anopheles_vinckei	yes					10000	Avin-M0012	50	0	1.0	medium	An_vinckei	An_vinckei_i	Neomyzomyia_series
Avin-M0004	Makunin et al. (2022)	amplicon_panel			Anopheles_vinckei						10000	Avin-M0004	50	0	1.0	medium	An_vinckei	An_vinckei_i	Neomyzomyia_series
Avin-B0004	Makunin et al. (2022)	amplicon_panel			Anopheles_vinckei						10000	Avin-B0004	52	0		low	An_vinckei	An_vinckei_i	Neomyzomyia_series
Avin-B0009	Makunin et al. (2022)	amplicon_panel			Anopheles_vinckei						10000	Avin-B0009	52	0		low	An_vinckei	An_vinckei_i	Neomyzomyia_series
Avin-M0009	Makunin et al. (2022)	amplicon_panel			Anopheles_vinckei						10000	Avin-M0009	52	0		low	An_vinckei	An_vinckei_i	Neomyzomyia_series
Acru-RS32	Makunin et al. (2022)	amplicon_panel			Anopheles_cruzii						10000	Acru-RS32	26	0		low	An_cruzii	Kerteszia_subgenus_i	Kerteszia_subgenus
Abel-SP24	Makunin et al. (2022)	amplicon_panel			Anopheles_bellator						10000	Abel-SP24	16	0		low	An_bellator	Kerteszia_subgenus_i	Kerteszia_subgenus
anopheles-albimanus-steclachromosomesaalbs2	Neafsey et al. (2015)	reference_genome			Anopheles_albimanus						10000	anopheles-albimanus-steclachromosomesaalbs2	38	0		low	An_albimanus	An_albimanus_i	Nyssorhynchus_subgenus
Aory-SP141	Makunin et al. (2022)	amplicon_panel			Anopheles_oryzalimnetes						10000	Aory-SP141	14	0		low	An_oryzalimnetes	An_oryzalimnetes_i	Nyssorhynchus_subgenus
anopheles-darlingi-coariscaffoldsadarc3	Marinotti et al. (2013)	reference_genome			Anopheles_darlingi						10000	anopheles-darlingi-coariscaffoldsadarc3	34	0		low	An_darlingi	An_darlingi_i	Nyssorhynchus_subgenus
anopheles-aquasalis-A_aquasalis_v1	Alancar et al. (2023)	reference_genome			Anopheles_aquasalis						10000	anopheles-aquasalis-A_aquasalis_v1	33	0		low	An_aquasalis	An_aquasalis_i	Nyssorhynchus_subgenus
